# Supplementary material for: Where did the vessels go? An analysis of the EU fishing fleet gravitation between home ports, fishing grounds, landing ports and markets
Source: PLoS One. 2020 May 21;15(5):e0230494. doi: 10.1371/journal.pone.0230494 (PMC7241779; doi:10.1371/journal.pone.0230494)
Supplement: S1 Data — (ZIP) [file pone.0230494.s001.zip]

Archive with 15 entries (15 files):
- Ports_and_HIFA_data.csv
- Port-port_Clusters_data.csv
- Figure_3_-_Country_specific_effects_data.csv
- Figure_3_Ports_data.csv
- Single_port_centrality_data.csv
- Port-port_Clusters_data 2.csv
- Port-port_Clusters_stats_data.csv
- Central_ports_data.csv
- Fish_markets_data.csv
- Centrality_vS_Average_Sales_data.csv
- Coverage_of_market_data_data.csv
- Coverage_by_port_data.csv
- Coverage_by_month_data.csv
- Coverage_by_Country_data.csv
- AIS_messages_by_Country_data.csv
