# Supplementary material for: Where did the vessels go? An analysis of the EU fishing fleet gravitation between home ports, fishing grounds, landing ports and markets
Source: PLoS One. 2020 May 21;15(5):e0230494. doi: 10.1371/journal.pone.0230494 (PMC7241779; doi:10.1371/journal.pone.0230494)
Supplement: S1 Data — (ZIP) [file pone.0230494.s001.zip › Ports_and_HIFA_data.csv]

number of ports	fishing ground area (square km)	Calculation2	Id	Latitude	Longitude	Number of Records	Order	Type	area	bc	Cluster	cluster_size	employment	evc	gva	Name	Node	number of fishing grounds	sc	vessels
0	1.589379395e-07	76690.310959988	27.3.22_34	55.373611	10.981445	1	1	HIFA	0.158937939	0	9	12	148.408800700	0.015507410	13726898.4046993		27.3.22_34	1	12189	69
0	1.589379395e-07	76690.310959988	27.3.22_34	55.370486	10.950195	1	10	HIFA	0.158937939	0	9	12	148.408800700	0.015507410	13726898.4046993		27.3.22_34	1	12189	69
0	1.589379395e-07	76690.310959988	27.3.22_34	55.471618812	10.867773125	1	100	HIFA	0.158937939	0	9	12	148.408800700	0.015507410	13726898.4046993		27.3.22_34	1	12189	69
0	1.589379395e-07	76690.310959988	27.3.22_34	55.473884437	10.865429375	1	101	HIFA	0.158937939	0	9	12	148.408800700	0.015507410	13726898.4046993		27.3.22_34	1	12189	69
0	1.589379395e-07	76690.310959988	27.3.22_34	55.476345375	10.86316375	1	102	HIFA	0.158937939	0	9	12	148.408800700	0.015507410	13726898.4046993		27.3.22_34	1	12189	69
0	1.589379395e-07	76690.310959988	27.3.22_34	55.479001625	10.86097625	1	103	HIFA	0.158937939	0	9	12	148.408800700	0.015507410	13726898.4046993		27.3.22_34	1	12189	69
0	1.589379395e-07	76690.310959988	27.3.22_34	55.481853188	10.858866875	1	104	HIFA	0.158937939	0	9	12	148.408800700	0.015507410	13726898.4046993		27.3.22_34	1	12189	69
0	1.589379395e-07	76690.310959988	27.3.22_34	55.484900063	10.856835625	1	105	HIFA	0.158937939	0	9	12	148.408800700	0.015507410	13726898.4046993		27.3.22_34	1	12189	69
0	1.589379395e-07	76690.310959988	27.3.22_34	55.48814225	10.8548825	1	106	HIFA	0.158937939	0	9	12	148.408800700	0.015507410	13726898.4046993		27.3.22_34	1	12189	69
0	1.589379395e-07	76690.310959988	27.3.22_34	55.49157975	10.8530075	1	107	HIFA	0.158937939	0	9	12	148.408800700	0.015507410	13726898.4046993		27.3.22_34	1	12189	69
0	1.589379395e-07	76690.310959988	27.3.22_34	55.495212563	10.851210625	1	108	HIFA	0.158937939	0	9	12	148.408800700	0.015507410	13726898.4046993		27.3.22_34	1	12189	69
0	1.589379395e-07	76690.310959988	27.3.22_34	55.499040687	10.849491875	1	109	HIFA	0.158937939	0	9	12	148.408800700	0.015507410	13726898.4046993		27.3.22_34	1	12189	69
0	1.589379395e-07	76690.310959988	27.3.22_34	55.371736	10.947695	1	11	HIFA	0.158937939	0	9	12	148.408800700	0.015507410	13726898.4046993		27.3.22_34	1	12189	69
0	1.589379395e-07	76690.310959988	27.3.22_34	55.503064125	10.84785125	1	110	HIFA	0.158937939	0	9	12	148.408800700	0.015507410	13726898.4046993		27.3.22_34	1	12189	69
0	1.589379395e-07	76690.310959988	27.3.22_34	55.507282875	10.84628875	1	111	HIFA	0.158937939	0	9	12	148.408800700	0.015507410	13726898.4046993		27.3.22_34	1	12189	69
0	1.589379395e-07	76690.310959988	27.3.22_34	55.511696937	10.844804375	1	112	HIFA	0.158937939	0	9	12	148.408800700	0.015507410	13726898.4046993		27.3.22_34	1	12189	69
0	1.589379395e-07	76690.310959988	27.3.22_34	55.516306312	10.843398125	1	113	HIFA	0.158937939	0	9	12	148.408800700	0.015507410	13726898.4046993		27.3.22_34	1	12189	69
0	1.589379395e-07	76690.310959988	27.3.22_34	55.521111	10.84207	1	114	HIFA	0.158937939	0	9	12	148.408800700	0.015507410	13726898.4046993		27.3.22_34	1	12189	69
0	1.589379395e-07	76690.310959988	27.3.22_34	55.526111	10.84082	1	115	HIFA	0.158937939	0	9	12	148.408800700	0.015507410	13726898.4046993		27.3.22_34	1	12189	69
0	1.589379395e-07	76690.310959988	27.3.22_34	55.531111	10.83941375	1	116	HIFA	0.158937939	0	9	12	148.408800700	0.015507410	13726898.4046993		27.3.22_34	1	12189	69
0	1.589379395e-07	76690.310959988	27.3.22_34	55.536111	10.83785125	1	117	HIFA	0.158937939	0	9	12	148.408800700	0.015507410	13726898.4046993		27.3.22_34	1	12189	69
0	1.589379395e-07	76690.310959988	27.3.22_34	55.541111	10.8361325	1	118	HIFA	0.158937939	0	9	12	148.408800700	0.015507410	13726898.4046993		27.3.22_34	1	12189	69
0	1.589379395e-07	76690.310959988	27.3.22_34	55.546111	10.8342575	1	119	HIFA	0.158937939	0	9	12	148.408800700	0.015507410	13726898.4046993		27.3.22_34	1	12189	69
0	1.589379395e-07	76690.310959988	27.3.22_34	55.373220375	10.945116875	1	12	HIFA	0.158937939	0	9	12	148.408800700	0.015507410	13726898.4046993		27.3.22_34	1	12189	69
0	1.589379395e-07	76690.310959988	27.3.22_34	55.551111	10.83222625	1	120	HIFA	0.158937939	0	9	12	148.408800700	0.015507410	13726898.4046993		27.3.22_34	1	12189	69
0	1.589379395e-07	76690.310959988	27.3.22_34	55.556111	10.83003875	1	121	HIFA	0.158937939	0	9	12	148.408800700	0.015507410	13726898.4046993		27.3.22_34	1	12189	69
0	1.589379395e-07	76690.310959988	27.3.22_34	55.561111	10.827695	1	122	HIFA	0.158937939	0	9	12	148.408800700	0.015507410	13726898.4046993		27.3.22_34	1	12189	69
0	1.589379395e-07	76690.310959988	27.3.22_34	55.566111	10.825195	1	123	HIFA	0.158937939	0	9	12	148.408800700	0.015507410	13726898.4046993		27.3.22_34	1	12189	69
0	1.589379395e-07	76690.310959988	27.3.22_34	55.571111	10.82253875	1	124	HIFA	0.158937939	0	9	12	148.408800700	0.015507410	13726898.4046993		27.3.22_34	1	12189	69
0	1.589379395e-07	76690.310959988	27.3.22_34	55.576111	10.81972625	1	125	HIFA	0.158937939	0	9	12	148.408800700	0.015507410	13726898.4046993		27.3.22_34	1	12189	69
0	1.589379395e-07	76690.310959988	27.3.22_34	55.581111	10.8167575	1	126	HIFA	0.158937939	0	9	12	148.408800700	0.015507410	13726898.4046993		27.3.22_34	1	12189	69
0	1.589379395e-07	76690.310959988	27.3.22_34	55.586111	10.8136325	1	127	HIFA	0.158937939	0	9	12	148.408800700	0.015507410	13726898.4046993		27.3.22_34	1	12189	69
0	1.589379395e-07	76690.310959988	27.3.22_34	55.591111	10.81035125	1	128	HIFA	0.158937939	0	9	12	148.408800700	0.015507410	13726898.4046993		27.3.22_34	1	12189	69
0	1.589379395e-07	76690.310959988	27.3.22_34	55.596111	10.80691375	1	129	HIFA	0.158937939	0	9	12	148.408800700	0.015507410	13726898.4046993		27.3.22_34	1	12189	69
0	1.589379395e-07	76690.310959988	27.3.22_34	55.374939125	10.942460625	1	13	HIFA	0.158937939	0	9	12	148.408800700	0.015507410	13726898.4046993		27.3.22_34	1	12189	69
0	1.589379395e-07	76690.310959988	27.3.22_34	55.601111	10.80332	1	130	HIFA	0.158937939	0	9	12	148.408800700	0.015507410	13726898.4046993		27.3.22_34	1	12189	69
0	1.589379395e-07	76690.310959988	27.3.22_34	55.606111	10.79957	1	131	HIFA	0.158937939	0	9	12	148.408800700	0.015507410	13726898.4046993		27.3.22_34	1	12189	69
0	1.589379395e-07	76690.310959988	27.3.22_34	55.6107985	10.7961325	1	132	HIFA	0.158937939	0	9	12	148.408800700	0.015507410	13726898.4046993		27.3.22_34	1	12189	69
0	1.589379395e-07	76690.310959988	27.3.22_34	55.6151735	10.7930075	1	133	HIFA	0.158937939	0	9	12	148.408800700	0.015507410	13726898.4046993		27.3.22_34	1	12189	69
0	1.589379395e-07	76690.310959988	27.3.22_34	55.619236	10.790195	1	134	HIFA	0.158937939	0	9	12	148.408800700	0.015507410	13726898.4046993		27.3.22_34	1	12189	69
0	1.589379395e-07	76690.310959988	27.3.22_34	55.622986	10.787695	1	135	HIFA	0.158937939	0	9	12	148.408800700	0.015507410	13726898.4046993		27.3.22_34	1	12189	69
0	1.589379395e-07	76690.310959988	27.3.22_34	55.6264235	10.7855075	1	136	HIFA	0.158937939	0	9	12	148.408800700	0.015507410	13726898.4046993		27.3.22_34	1	12189	69
0	1.589379395e-07	76690.310959988	27.3.22_34	55.6295485	10.7836325	1	137	HIFA	0.158937939	0	9	12	148.408800700	0.015507410	13726898.4046993		27.3.22_34	1	12189	69
0	1.589379395e-07	76690.310959988	27.3.22_34	55.632361	10.78207	1	138	HIFA	0.158937939	0	9	12	148.408800700	0.015507410	13726898.4046993		27.3.22_34	1	12189	69
0	1.589379395e-07	76690.310959988	27.3.22_34	55.634861	10.78082	1	139	HIFA	0.158937939	0	9	12	148.408800700	0.015507410	13726898.4046993		27.3.22_34	1	12189	69
0	1.589379395e-07	76690.310959988	27.3.22_34	55.37689225	10.93972625	1	14	HIFA	0.158937939	0	9	12	148.408800700	0.015507410	13726898.4046993		27.3.22_34	1	12189	69
0	1.589379395e-07	76690.310959988	27.3.22_34	55.6370485	10.7798825	1	140	HIFA	0.158937939	0	9	12	148.408800700	0.015507410	13726898.4046993		27.3.22_34	1	12189	69
0	1.589379395e-07	76690.310959988	27.3.22_34	55.6389235	10.7792575	1	141	HIFA	0.158937939	0	9	12	148.408800700	0.015507410	13726898.4046993		27.3.22_34	1	12189	69
0	1.589379395e-07	76690.310959988	27.3.22_34	55.640486	10.778945	1	142	HIFA	0.158937939	0	9	12	148.408800700	0.015507410	13726898.4046993		27.3.22_34	1	12189	69
0	1.589379395e-07	76690.310959988	27.3.22_34	55.641736	10.778945	1	143	HIFA	0.158937939	0	9	12	148.408800700	0.015507410	13726898.4046993		27.3.22_34	1	12189	69
0	1.589379395e-07	76690.310959988	27.3.22_34	55.6426735	10.7792575	1	144	HIFA	0.158937939	0	9	12	148.408800700	0.015507410	13726898.4046993		27.3.22_34	1	12189	69
0	1.589379395e-07	76690.310959988	27.3.22_34	55.6432985	10.7798825	1	145	HIFA	0.158937939	0	9	12	148.408800700	0.015507410	13726898.4046993		27.3.22_34	1	12189	69
0	1.589379395e-07	76690.310959988	27.3.22_34	55.643611	10.78082	1	146	HIFA	0.158937939	0	9	12	148.408800700	0.015507410	13726898.4046993		27.3.22_34	1	12189	69
0	1.589379395e-07	76690.310959988	27.3.22_34	55.643611	10.78207	1	147	HIFA	0.158937939	0	9	12	148.408800700	0.015507410	13726898.4046993		27.3.22_34	1	12189	69
0	1.589379395e-07	76690.310959988	27.3.22_34	55.64345475	10.78332	1	148	HIFA	0.158937939	0	9	12	148.408800700	0.015507410	13726898.4046993		27.3.22_34	1	12189	69
0	1.589379395e-07	76690.310959988	27.3.22_34	55.64314225	10.78457	1	149	HIFA	0.158937939	0	9	12	148.408800700	0.015507410	13726898.4046993		27.3.22_34	1	12189	69
0	1.589379395e-07	76690.310959988	27.3.22_34	55.37907975	10.93691375	1	15	HIFA	0.158937939	0	9	12	148.408800700	0.015507410	13726898.4046993		27.3.22_34	1	12189	69
0	1.589379395e-07	76690.310959988	27.3.22_34	55.6426735	10.78582	1	150	HIFA	0.158937939	0	9	12	148.408800700	0.015507410	13726898.4046993		27.3.22_34	1	12189	69
0	1.589379395e-07	76690.310959988	27.3.22_34	55.6420485	10.78707	1	151	HIFA	0.158937939	0	9	12	148.408800700	0.015507410	13726898.4046993		27.3.22_34	1	12189	69
0	1.589379395e-07	76690.310959988	27.3.22_34	55.64126725	10.78832	1	152	HIFA	0.158937939	0	9	12	148.408800700	0.015507410	13726898.4046993		27.3.22_34	1	12189	69
0	1.589379395e-07	76690.310959988	27.3.22_34	55.64032975	10.78957	1	153	HIFA	0.158937939	0	9	12	148.408800700	0.015507410	13726898.4046993		27.3.22_34	1	12189	69
0	1.589379395e-07	76690.310959988	27.3.22_34	55.639236	10.79082	1	154	HIFA	0.158937939	0	9	12	148.408800700	0.015507410	13726898.4046993		27.3.22_34	1	12189	69
0	1.589379395e-07	76690.310959988	27.3.22_34	55.637986	10.79207	1	155	HIFA	0.158937939	0	9	12	148.408800700	0.015507410	13726898.4046993		27.3.22_34	1	12189	69
0	1.589379395e-07	76690.310959988	27.3.22_34	55.63657975	10.79332	1	156	HIFA	0.158937939	0	9	12	148.408800700	0.015507410	13726898.4046993		27.3.22_34	1	12189	69
0	1.589379395e-07	76690.310959988	27.3.22_34	55.63501725	10.79457	1	157	HIFA	0.158937939	0	9	12	148.408800700	0.015507410	13726898.4046993		27.3.22_34	1	12189	69
0	1.589379395e-07	76690.310959988	27.3.22_34	55.6332985	10.79582	1	158	HIFA	0.158937939	0	9	12	148.408800700	0.015507410	13726898.4046993		27.3.22_34	1	12189	69
0	1.589379395e-07	76690.310959988	27.3.22_34	55.6314235	10.79707	1	159	HIFA	0.158937939	0	9	12	148.408800700	0.015507410	13726898.4046993		27.3.22_34	1	12189	69
0	1.589379395e-07	76690.310959988	27.3.22_34	55.381501625	10.934023125	1	16	HIFA	0.158937939	0	9	12	148.408800700	0.015507410	13726898.4046993		27.3.22_34	1	12189	69
0	1.589379395e-07	76690.310959988	27.3.22_34	55.62939225	10.79832	1	160	HIFA	0.158937939	0	9	12	148.408800700	0.015507410	13726898.4046993		27.3.22_34	1	12189	69
0	1.589379395e-07	76690.310959988	27.3.22_34	55.62720475	10.79957	1	161	HIFA	0.158937939	0	9	12	148.408800700	0.015507410	13726898.4046993		27.3.22_34	1	12189	69
0	1.589379395e-07	76690.310959988	27.3.22_34	55.624861	10.80082	1	162	HIFA	0.158937939	0	9	12	148.408800700	0.015507410	13726898.4046993		27.3.22_34	1	12189	69
0	1.589379395e-07	76690.310959988	27.3.22_34	55.622361	10.80207	1	163	HIFA	0.158937939	0	9	12	148.408800700	0.015507410	13726898.4046993		27.3.22_34	1	12189	69
0	1.589379395e-07	76690.310959988	27.3.22_34	55.619900063	10.803398125	1	164	HIFA	0.158937939	0	9	12	148.408800700	0.015507410	13726898.4046993		27.3.22_34	1	12189	69
0	1.589379395e-07	76690.310959988	27.3.22_34	55.617478187	10.804804375	1	165	HIFA	0.158937939	0	9	12	148.408800700	0.015507410	13726898.4046993		27.3.22_34	1	12189	69
0	1.589379395e-07	76690.310959988	27.3.22_34	55.615095375	10.80628875	1	166	HIFA	0.158937939	0	9	12	148.408800700	0.015507410	13726898.4046993		27.3.22_34	1	12189	69
0	1.589379395e-07	76690.310959988	27.3.22_34	55.612751625	10.80785125	1	167	HIFA	0.158937939	0	9	12	148.408800700	0.015507410	13726898.4046993		27.3.22_34	1	12189	69
0	1.589379395e-07	76690.310959988	27.3.22_34	55.610446938	10.809491875	1	168	HIFA	0.158937939	0	9	12	148.408800700	0.015507410	13726898.4046993		27.3.22_34	1	12189	69
0	1.589379395e-07	76690.310959988	27.3.22_34	55.608181313	10.811210625	1	169	HIFA	0.158937939	0	9	12	148.408800700	0.015507410	13726898.4046993		27.3.22_34	1	12189	69
0	1.589379395e-07	76690.310959988	27.3.22_34	55.384157875	10.931054375	1	17	HIFA	0.158937939	0	9	12	148.408800700	0.015507410	13726898.4046993		27.3.22_34	1	12189	69
0	1.589379395e-07	76690.310959988	27.3.22_34	55.60595475	10.8130075	1	170	HIFA	0.158937939	0	9	12	148.408800700	0.015507410	13726898.4046993		27.3.22_34	1	12189	69
0	1.589379395e-07	76690.310959988	27.3.22_34	55.60376725	10.8148825	1	171	HIFA	0.158937939	0	9	12	148.408800700	0.015507410	13726898.4046993		27.3.22_34	1	12189	69
0	1.589379395e-07	76690.310959988	27.3.22_34	55.601618812	10.816835625	1	172	HIFA	0.158937939	0	9	12	148.408800700	0.015507410	13726898.4046993		27.3.22_34	1	12189	69
0	1.589379395e-07	76690.310959988	27.3.22_34	55.599509437	10.818866875	1	173	HIFA	0.158937939	0	9	12	148.408800700	0.015507410	13726898.4046993		27.3.22_34	1	12189	69
0	1.589379395e-07	76690.310959988	27.3.22_34	55.597439125	10.82097625	1	174	HIFA	0.158937939	0	9	12	148.408800700	0.015507410	13726898.4046993		27.3.22_34	1	12189	69
0	1.589379395e-07	76690.310959988	27.3.22_34	55.595407875	10.82316375	1	175	HIFA	0.158937939	0	9	12	148.408800700	0.015507410	13726898.4046993		27.3.22_34	1	12189	69
0	1.589379395e-07	76690.310959988	27.3.22_34	55.593415687	10.825429375	1	176	HIFA	0.158937939	0	9	12	148.408800700	0.015507410	13726898.4046993		27.3.22_34	1	12189	69
0	1.589379395e-07	76690.310959988	27.3.22_34	55.591462562	10.827773125	1	177	HIFA	0.158937939	0	9	12	148.408800700	0.015507410	13726898.4046993		27.3.22_34	1	12189	69
0	1.589379395e-07	76690.310959988	27.3.22_34	55.5895485	10.830195	1	178	HIFA	0.158937939	0	9	12	148.408800700	0.015507410	13726898.4046993		27.3.22_34	1	12189	69
0	1.589379395e-07	76690.310959988	27.3.22_34	55.5876735	10.832695	1	179	HIFA	0.158937939	0	9	12	148.408800700	0.015507410	13726898.4046993		27.3.22_34	1	12189	69
0	1.589379395e-07	76690.310959988	27.3.22_34	55.3870485	10.9280075	1	18	HIFA	0.158937939	0	9	12	148.408800700	0.015507410	13726898.4046993		27.3.22_34	1	12189	69
0	1.589379395e-07	76690.310959988	27.3.22_34	55.585837562	10.83503875	1	180	HIFA	0.158937939	0	9	12	148.408800700	0.015507410	13726898.4046993		27.3.22_34	1	12189	69
0	1.589379395e-07	76690.310959988	27.3.22_34	55.584040687	10.83722625	1	181	HIFA	0.158937939	0	9	12	148.408800700	0.015507410	13726898.4046993		27.3.22_34	1	12189	69
0	1.589379395e-07	76690.310959988	27.3.22_34	55.582282875	10.8392575	1	182	HIFA	0.158937939	0	9	12	148.408800700	0.015507410	13726898.4046993		27.3.22_34	1	12189	69
0	1.589379395e-07	76690.310959988	27.3.22_34	55.580564125	10.8411325	1	183	HIFA	0.158937939	0	9	12	148.408800700	0.015507410	13726898.4046993		27.3.22_34	1	12189	69
0	1.589379395e-07	76690.310959988	27.3.22_34	55.578884438	10.84285125	1	184	HIFA	0.158937939	0	9	12	148.408800700	0.015507410	13726898.4046993		27.3.22_34	1	12189	69
0	1.589379395e-07	76690.310959988	27.3.22_34	55.577243813	10.84441375	1	185	HIFA	0.158937939	0	9	12	148.408800700	0.015507410	13726898.4046993		27.3.22_34	1	12189	69
0	1.589379395e-07	76690.310959988	27.3.22_34	55.57564225	10.84582	1	186	HIFA	0.158937939	0	9	12	148.408800700	0.015507410	13726898.4046993		27.3.22_34	1	12189	69
0	1.589379395e-07	76690.310959988	27.3.22_34	55.57407975	10.84707	1	187	HIFA	0.158937939	0	9	12	148.408800700	0.015507410	13726898.4046993		27.3.22_34	1	12189	69
0	1.589379395e-07	76690.310959988	27.3.22_34	55.572556312	10.84816375	1	188	HIFA	0.158937939	0	9	12	148.408800700	0.015507410	13726898.4046993		27.3.22_34	1	12189	69
0	1.589379395e-07	76690.310959988	27.3.22_34	55.571071938	10.84910125	1	189	HIFA	0.158937939	0	9	12	148.408800700	0.015507410	13726898.4046993		27.3.22_34	1	12189	69
0	1.589379395e-07	76690.310959988	27.3.22_34	55.3901735	10.9248825	1	19	HIFA	0.158937939	0	9	12	148.408800700	0.015507410	13726898.4046993		27.3.22_34	1	12189	69
0	1.589379395e-07	76690.310959988	27.3.22_34	55.569626625	10.8498825	1	190	HIFA	0.158937939	0	9	12	148.408800700	0.015507410	13726898.4046993		27.3.22_34	1	12189	69
0	1.589379395e-07	76690.310959988	27.3.22_34	55.568220375	10.8505075	1	191	HIFA	0.158937939	0	9	12	148.408800700	0.015507410	13726898.4046993		27.3.22_34	1	12189	69
0	1.589379395e-07	76690.310959988	27.3.22_34	55.566853188	10.85097625	1	192	HIFA	0.158937939	0	9	12	148.408800700	0.015507410	13726898.4046993		27.3.22_34	1	12189	69
0	1.589379395e-07	76690.310959988	27.3.22_34	55.565525063	10.85128875	1	193	HIFA	0.158937939	0	9	12	148.408800700	0.015507410	13726898.4046993		27.3.22_34	1	12189	69
0	1.589379395e-07	76690.310959988	27.3.22_34	55.564236	10.851445	1	194	HIFA	0.158937939	0	9	12	148.408800700	0.015507410	13726898.4046993		27.3.22_34	1	12189	69
0	1.589379395e-07	76690.310959988	27.3.22_34	55.562986	10.851445	1	195	HIFA	0.158937939	0	9	12	148.408800700	0.015507410	13726898.4046993		27.3.22_34	1	12189	69
0	1.589379395e-07	76690.310959988	27.3.22_34	55.561736	10.851562188	1	196	HIFA	0.158937939	0	9	12	148.408800700	0.015507410	13726898.4046993		27.3.22_34	1	12189	69
0	1.589379395e-07	76690.310959988	27.3.22_34	55.560486	10.851796563	1	197	HIFA	0.158937939	0	9	12	148.408800700	0.015507410	13726898.4046993		27.3.22_34	1	12189	69
0	1.589379395e-07	76690.310959988	27.3.22_34	55.559236	10.852148125	1	198	HIFA	0.158937939	0	9	12	148.408800700	0.015507410	13726898.4046993		27.3.22_34	1	12189	69
0	1.589379395e-07	76690.310959988	27.3.22_34	55.557986	10.852616875	1	199	HIFA	0.158937939	0	9	12	148.408800700	0.015507410	13726898.4046993		27.3.22_34	1	12189	69
0	1.589379395e-07	76690.310959988	27.3.22_34	55.3689235	10.9673825	1	2	HIFA	0.158937939	0	9	12	148.408800700	0.015507410	13726898.4046993		27.3.22_34	1	12189	69
0	1.589379395e-07	76690.310959988	27.3.22_34	55.393103188	10.921835625	1	20	HIFA	0.158937939	0	9	12	148.408800700	0.015507410	13726898.4046993		27.3.22_34	1	12189	69
0	1.589379395e-07	76690.310959988	27.3.22_34	55.556736	10.853202812	1	200	HIFA	0.158937939	0	9	12	148.408800700	0.015507410	13726898.4046993		27.3.22_34	1	12189	69
0	1.589379395e-07	76690.310959988	27.3.22_34	55.555486	10.853905938	1	201	HIFA	0.158937939	0	9	12	148.408800700	0.015507410	13726898.4046993		27.3.22_34	1	12189	69
0	1.589379395e-07	76690.310959988	27.3.22_34	55.554236	10.85472625	1	202	HIFA	0.158937939	0	9	12	148.408800700	0.015507410	13726898.4046993		27.3.22_34	1	12189	69
0	1.589379395e-07	76690.310959988	27.3.22_34	55.552986	10.85566375	1	203	HIFA	0.158937939	0	9	12	148.408800700	0.015507410	13726898.4046993		27.3.22_34	1	12189	69
0	1.589379395e-07	76690.310959988	27.3.22_34	55.551736	10.856718437	1	204	HIFA	0.158937939	0	9	12	148.408800700	0.015507410	13726898.4046993		27.3.22_34	1	12189	69
0	1.589379395e-07	76690.310959988	27.3.22_34	55.550486	10.857890313	1	205	HIFA	0.158937939	0	9	12	148.408800700	0.015507410	13726898.4046993		27.3.22_34	1	12189	69
0	1.589379395e-07	76690.310959988	27.3.22_34	55.549236	10.859179375	1	206	HIFA	0.158937939	0	9	12	148.408800700	0.015507410	13726898.4046993		27.3.22_34	1	12189	69
0	1.589379395e-07	76690.310959988	27.3.22_34	55.547986	10.860585625	1	207	HIFA	0.158937939	0	9	12	148.408800700	0.015507410	13726898.4046993		27.3.22_34	1	12189	69
0	1.589379395e-07	76690.310959988	27.3.22_34	55.546736	10.862109063	1	208	HIFA	0.158937939	0	9	12	148.408800700	0.015507410	13726898.4046993		27.3.22_34	1	12189	69
0	1.589379395e-07	76690.310959988	27.3.22_34	55.545486	10.863749688	1	209	HIFA	0.158937939	0	9	12	148.408800700	0.015507410	13726898.4046993		27.3.22_34	1	12189	69
0	1.589379395e-07	76690.310959988	27.3.22_34	55.395837562	10.918866875	1	21	HIFA	0.158937939	0	9	12	148.408800700	0.015507410	13726898.4046993		27.3.22_34	1	12189	69
0	1.589379395e-07	76690.310959988	27.3.22_34	55.544236	10.8655075	1	210	HIFA	0.158937939	0	9	12	148.408800700	0.015507410	13726898.4046993		27.3.22_34	1	12189	69
0	1.589379395e-07	76690.310959988	27.3.22_34	55.542986	10.8673825	1	211	HIFA	0.158937939	0	9	12	148.408800700	0.015507410	13726898.4046993		27.3.22_34	1	12189	69
0	1.589379395e-07	76690.310959988	27.3.22_34	55.541696937	10.869140313	1	212	HIFA	0.158937939	0	9	12	148.408800700	0.015507410	13726898.4046993		27.3.22_34	1	12189	69
0	1.589379395e-07	76690.310959988	27.3.22_34	55.540368812	10.870780937	1	213	HIFA	0.158937939	0	9	12	148.408800700	0.015507410	13726898.4046993		27.3.22_34	1	12189	69
0	1.589379395e-07	76690.310959988	27.3.22_34	55.539001625	10.872304375	1	214	HIFA	0.158937939	0	9	12	148.408800700	0.015507410	13726898.4046993		27.3.22_34	1	12189	69
0	1.589379395e-07	76690.310959988	27.3.22_34	55.537595375	10.873710625	1	215	HIFA	0.158937939	0	9	12	148.408800700	0.015507410	13726898.4046993		27.3.22_34	1	12189	69
0	1.589379395e-07	76690.310959988	27.3.22_34	55.536150062	10.874999688	1	216	HIFA	0.158937939	0	9	12	148.408800700	0.015507410	13726898.4046993		27.3.22_34	1	12189	69
0	1.589379395e-07	76690.310959988	27.3.22_34	55.534665688	10.876171562	1	217	HIFA	0.158937939	0	9	12	148.408800700	0.015507410	13726898.4046993		27.3.22_34	1	12189	69
0	1.589379395e-07	76690.310959988	27.3.22_34	55.53314225	10.87722625	1	218	HIFA	0.158937939	0	9	12	148.408800700	0.015507410	13726898.4046993		27.3.22_34	1	12189	69
0	1.589379395e-07	76690.310959988	27.3.22_34	55.53157975	10.87816375	1	219	HIFA	0.158937939	0	9	12	148.408800700	0.015507410	13726898.4046993		27.3.22_34	1	12189	69
0	1.589379395e-07	76690.310959988	27.3.22_34	55.398376625	10.91597625	1	22	HIFA	0.158937939	0	9	12	148.408800700	0.015507410	13726898.4046993		27.3.22_34	1	12189	69
0	1.589379395e-07	76690.310959988	27.3.22_34	55.529978187	10.878984063	1	220	HIFA	0.158937939	0	9	12	148.408800700	0.015507410	13726898.4046993		27.3.22_34	1	12189	69
0	1.589379395e-07	76690.310959988	27.3.22_34	55.528337562	10.879687188	1	221	HIFA	0.158937939	0	9	12	148.408800700	0.015507410	13726898.4046993		27.3.22_34	1	12189	69
0	1.589379395e-07	76690.310959988	27.3.22_34	55.526657875	10.880273125	1	222	HIFA	0.158937939	0	9	12	148.408800700	0.015507410	13726898.4046993		27.3.22_34	1	12189	69
0	1.589379395e-07	76690.310959988	27.3.22_34	55.524939125	10.880741875	1	223	HIFA	0.158937939	0	9	12	148.408800700	0.015507410	13726898.4046993		27.3.22_34	1	12189	69
0	1.589379395e-07	76690.310959988	27.3.22_34	55.523181313	10.881093438	1	224	HIFA	0.158937939	0	9	12	148.408800700	0.015507410	13726898.4046993		27.3.22_34	1	12189	69
0	1.589379395e-07	76690.310959988	27.3.22_34	55.521384437	10.881327813	1	225	HIFA	0.158937939	0	9	12	148.408800700	0.015507410	13726898.4046993		27.3.22_34	1	12189	69
0	1.589379395e-07	76690.310959988	27.3.22_34	55.5195485	10.881445	1	226	HIFA	0.158937939	0	9	12	148.408800700	0.015507410	13726898.4046993		27.3.22_34	1	12189	69
0	1.589379395e-07	76690.310959988	27.3.22_34	55.5176735	10.881445	1	227	HIFA	0.158937939	0	9	12	148.408800700	0.015507410	13726898.4046993		27.3.22_34	1	12189	69
0	1.589379395e-07	76690.310959988	27.3.22_34	55.515915687	10.881523125	1	228	HIFA	0.158937939	0	9	12	148.408800700	0.015507410	13726898.4046993		27.3.22_34	1	12189	69
0	1.589379395e-07	76690.310959988	27.3.22_34	55.514275062	10.881679375	1	229	HIFA	0.158937939	0	9	12	148.408800700	0.015507410	13726898.4046993		27.3.22_34	1	12189	69
0	1.589379395e-07	76690.310959988	27.3.22_34	55.400720375	10.91316375	1	23	HIFA	0.158937939	0	9	12	148.408800700	0.015507410	13726898.4046993		27.3.22_34	1	12189	69
0	1.589379395e-07	76690.310959988	27.3.22_34	55.512751625	10.88191375	1	230	HIFA	0.158937939	0	9	12	148.408800700	0.015507410	13726898.4046993		27.3.22_34	1	12189	69
0	1.589379395e-07	76690.310959988	27.3.22_34	55.511345375	10.88222625	1	231	HIFA	0.158937939	0	9	12	148.408800700	0.015507410	13726898.4046993		27.3.22_34	1	12189	69
0	1.589379395e-07	76690.310959988	27.3.22_34	55.510056312	10.882616875	1	232	HIFA	0.158937939	0	9	12	148.408800700	0.015507410	13726898.4046993		27.3.22_34	1	12189	69
0	1.589379395e-07	76690.310959988	27.3.22_34	55.508884438	10.883085625	1	233	HIFA	0.158937939	0	9	12	148.408800700	0.015507410	13726898.4046993		27.3.22_34	1	12189	69
0	1.589379395e-07	76690.310959988	27.3.22_34	55.50782975	10.8836325	1	234	HIFA	0.158937939	0	9	12	148.408800700	0.015507410	13726898.4046993		27.3.22_34	1	12189	69
0	1.589379395e-07	76690.310959988	27.3.22_34	55.50689225	10.8842575	1	235	HIFA	0.158937939	0	9	12	148.408800700	0.015507410	13726898.4046993		27.3.22_34	1	12189	69
0	1.589379395e-07	76690.310959988	27.3.22_34	55.506071938	10.884960625	1	236	HIFA	0.158937939	0	9	12	148.408800700	0.015507410	13726898.4046993		27.3.22_34	1	12189	69
0	1.589379395e-07	76690.310959988	27.3.22_34	55.505368813	10.885741875	1	237	HIFA	0.158937939	0	9	12	148.408800700	0.015507410	13726898.4046993		27.3.22_34	1	12189	69
0	1.589379395e-07	76690.310959988	27.3.22_34	55.504782875	10.88660125	1	238	HIFA	0.158937939	0	9	12	148.408800700	0.015507410	13726898.4046993		27.3.22_34	1	12189	69
0	1.589379395e-07	76690.310959988	27.3.22_34	55.504314125	10.88753875	1	239	HIFA	0.158937939	0	9	12	148.408800700	0.015507410	13726898.4046993		27.3.22_34	1	12189	69
0	1.589379395e-07	76690.310959988	27.3.22_34	55.402868813	10.910429375	1	24	HIFA	0.158937939	0	9	12	148.408800700	0.015507410	13726898.4046993		27.3.22_34	1	12189	69
0	1.589379395e-07	76690.310959988	27.3.22_34	55.503962562	10.888554375	1	240	HIFA	0.158937939	0	9	12	148.408800700	0.015507410	13726898.4046993		27.3.22_34	1	12189	69
0	1.589379395e-07	76690.310959988	27.3.22_34	55.503728188	10.889648125	1	241	HIFA	0.158937939	0	9	12	148.408800700	0.015507410	13726898.4046993		27.3.22_34	1	12189	69
0	1.589379395e-07	76690.310959988	27.3.22_34	55.503611	10.89082	1	242	HIFA	0.158937939	0	9	12	148.408800700	0.015507410	13726898.4046993		27.3.22_34	1	12189	69
0	1.589379395e-07	76690.310959988	27.3.22_34	55.503611	10.89207	1	243	HIFA	0.158937939	0	9	12	148.408800700	0.015507410	13726898.4046993		27.3.22_34	1	12189	69
0	1.589379395e-07	76690.310959988	27.3.22_34	55.50345475	10.893398125	1	244	HIFA	0.158937939	0	9	12	148.408800700	0.015507410	13726898.4046993		27.3.22_34	1	12189	69
0	1.589379395e-07	76690.310959988	27.3.22_34	55.50314225	10.894804375	1	245	HIFA	0.158937939	0	9	12	148.408800700	0.015507410	13726898.4046993		27.3.22_34	1	12189	69
0	1.589379395e-07	76690.310959988	27.3.22_34	55.5026735	10.89628875	1	246	HIFA	0.158937939	0	9	12	148.408800700	0.015507410	13726898.4046993		27.3.22_34	1	12189	69
0	1.589379395e-07	76690.310959988	27.3.22_34	55.5020485	10.89785125	1	247	HIFA	0.158937939	0	9	12	148.408800700	0.015507410	13726898.4046993		27.3.22_34	1	12189	69
0	1.589379395e-07	76690.310959988	27.3.22_34	55.50126725	10.899491875	1	248	HIFA	0.158937939	0	9	12	148.408800700	0.015507410	13726898.4046993		27.3.22_34	1	12189	69
0	1.589379395e-07	76690.310959988	27.3.22_34	55.50032975	10.901210625	1	249	HIFA	0.158937939	0	9	12	148.408800700	0.015507410	13726898.4046993		27.3.22_34	1	12189	69
0	1.589379395e-07	76690.310959988	27.3.22_34	55.404821938	10.907773125	1	25	HIFA	0.158937939	0	9	12	148.408800700	0.015507410	13726898.4046993		27.3.22_34	1	12189	69
0	1.589379395e-07	76690.310959988	27.3.22_34	55.499236	10.9030075	1	250	HIFA	0.158937939	0	9	12	148.408800700	0.015507410	13726898.4046993		27.3.22_34	1	12189	69
0	1.589379395e-07	76690.310959988	27.3.22_34	55.497986	10.9048825	1	251	HIFA	0.158937939	0	9	12	148.408800700	0.015507410	13726898.4046993		27.3.22_34	1	12189	69
0	1.589379395e-07	76690.310959988	27.3.22_34	55.49657975	10.906835625	1	252	HIFA	0.158937939	0	9	12	148.408800700	0.015507410	13726898.4046993		27.3.22_34	1	12189	69
0	1.589379395e-07	76690.310959988	27.3.22_34	55.49501725	10.908866875	1	253	HIFA	0.158937939	0	9	12	148.408800700	0.015507410	13726898.4046993		27.3.22_34	1	12189	69
0	1.589379395e-07	76690.310959988	27.3.22_34	55.4932985	10.91097625	1	254	HIFA	0.158937939	0	9	12	148.408800700	0.015507410	13726898.4046993		27.3.22_34	1	12189	69
0	1.589379395e-07	76690.310959988	27.3.22_34	55.4914235	10.91316375	1	255	HIFA	0.158937939	0	9	12	148.408800700	0.015507410	13726898.4046993		27.3.22_34	1	12189	69
0	1.589379395e-07	76690.310959988	27.3.22_34	55.48939225	10.915429375	1	256	HIFA	0.158937939	0	9	12	148.408800700	0.015507410	13726898.4046993		27.3.22_34	1	12189	69
0	1.589379395e-07	76690.310959988	27.3.22_34	55.48720475	10.917773125	1	257	HIFA	0.158937939	0	9	12	148.408800700	0.015507410	13726898.4046993		27.3.22_34	1	12189	69
0	1.589379395e-07	76690.310959988	27.3.22_34	55.484861	10.920195	1	258	HIFA	0.158937939	0	9	12	148.408800700	0.015507410	13726898.4046993		27.3.22_34	1	12189	69
0	1.589379395e-07	76690.310959988	27.3.22_34	55.482361	10.922695	1	259	HIFA	0.158937939	0	9	12	148.408800700	0.015507410	13726898.4046993		27.3.22_34	1	12189	69
0	1.589379395e-07	76690.310959988	27.3.22_34	55.40657975	10.905195	1	26	HIFA	0.158937939	0	9	12	148.408800700	0.015507410	13726898.4046993		27.3.22_34	1	12189	69
0	1.589379395e-07	76690.310959988	27.3.22_34	55.479900063	10.92503875	1	260	HIFA	0.158937939	0	9	12	148.408800700	0.015507410	13726898.4046993		27.3.22_34	1	12189	69
0	1.589379395e-07	76690.310959988	27.3.22_34	55.477478187	10.92722625	1	261	HIFA	0.158937939	0	9	12	148.408800700	0.015507410	13726898.4046993		27.3.22_34	1	12189	69
0	1.589379395e-07	76690.310959988	27.3.22_34	55.475095375	10.9292575	1	262	HIFA	0.158937939	0	9	12	148.408800700	0.015507410	13726898.4046993		27.3.22_34	1	12189	69
0	1.589379395e-07	76690.310959988	27.3.22_34	55.472751625	10.9311325	1	263	HIFA	0.158937939	0	9	12	148.408800700	0.015507410	13726898.4046993		27.3.22_34	1	12189	69
0	1.589379395e-07	76690.310959988	27.3.22_34	55.470446938	10.93285125	1	264	HIFA	0.158937939	0	9	12	148.408800700	0.015507410	13726898.4046993		27.3.22_34	1	12189	69
0	1.589379395e-07	76690.310959988	27.3.22_34	55.468181313	10.93441375	1	265	HIFA	0.158937939	0	9	12	148.408800700	0.015507410	13726898.4046993		27.3.22_34	1	12189	69
0	1.589379395e-07	76690.310959988	27.3.22_34	55.46595475	10.93582	1	266	HIFA	0.158937939	0	9	12	148.408800700	0.015507410	13726898.4046993		27.3.22_34	1	12189	69
0	1.589379395e-07	76690.310959988	27.3.22_34	55.46376725	10.93707	1	267	HIFA	0.158937939	0	9	12	148.408800700	0.015507410	13726898.4046993		27.3.22_34	1	12189	69
0	1.589379395e-07	76690.310959988	27.3.22_34	55.461618812	10.93816375	1	268	HIFA	0.158937939	0	9	12	148.408800700	0.015507410	13726898.4046993		27.3.22_34	1	12189	69
0	1.589379395e-07	76690.310959988	27.3.22_34	55.459509438	10.93910125	1	269	HIFA	0.158937939	0	9	12	148.408800700	0.015507410	13726898.4046993		27.3.22_34	1	12189	69
0	1.589379395e-07	76690.310959988	27.3.22_34	55.40814225	10.902695	1	27	HIFA	0.158937939	0	9	12	148.408800700	0.015507410	13726898.4046993		27.3.22_34	1	12189	69
0	1.589379395e-07	76690.310959988	27.3.22_34	55.457439125	10.9398825	1	270	HIFA	0.158937939	0	9	12	148.408800700	0.015507410	13726898.4046993		27.3.22_34	1	12189	69
0	1.589379395e-07	76690.310959988	27.3.22_34	55.455407875	10.9405075	1	271	HIFA	0.158937939	0	9	12	148.408800700	0.015507410	13726898.4046993		27.3.22_34	1	12189	69
0	1.589379395e-07	76690.310959988	27.3.22_34	55.453415687	10.94097625	1	272	HIFA	0.158937939	0	9	12	148.408800700	0.015507410	13726898.4046993		27.3.22_34	1	12189	69
0	1.589379395e-07	76690.310959988	27.3.22_34	55.451462562	10.94128875	1	273	HIFA	0.158937939	0	9	12	148.408800700	0.015507410	13726898.4046993		27.3.22_34	1	12189	69
0	1.589379395e-07	76690.310959988	27.3.22_34	55.4495485	10.941445	1	274	HIFA	0.158937939	0	9	12	148.408800700	0.015507410	13726898.4046993		27.3.22_34	1	12189	69
0	1.589379395e-07	76690.310959988	27.3.22_34	55.4476735	10.941445	1	275	HIFA	0.158937939	0	9	12	148.408800700	0.015507410	13726898.4046993		27.3.22_34	1	12189	69
0	1.589379395e-07	76690.310959988	27.3.22_34	55.445915687	10.941523125	1	276	HIFA	0.158937939	0	9	12	148.408800700	0.015507410	13726898.4046993		27.3.22_34	1	12189	69
0	1.589379395e-07	76690.310959988	27.3.22_34	55.444275062	10.941679375	1	277	HIFA	0.158937939	0	9	12	148.408800700	0.015507410	13726898.4046993		27.3.22_34	1	12189	69
0	1.589379395e-07	76690.310959988	27.3.22_34	55.442751625	10.94191375	1	278	HIFA	0.158937939	0	9	12	148.408800700	0.015507410	13726898.4046993		27.3.22_34	1	12189	69
0	1.589379395e-07	76690.310959988	27.3.22_34	55.441345375	10.94222625	1	279	HIFA	0.158937939	0	9	12	148.408800700	0.015507410	13726898.4046993		27.3.22_34	1	12189	69
0	1.589379395e-07	76690.310959988	27.3.22_34	55.409509437	10.900273125	1	28	HIFA	0.158937939	0	9	12	148.408800700	0.015507410	13726898.4046993		27.3.22_34	1	12189	69
0	1.589379395e-07	76690.310959988	27.3.22_34	55.440056312	10.942616875	1	280	HIFA	0.158937939	0	9	12	148.408800700	0.015507410	13726898.4046993		27.3.22_34	1	12189	69
0	1.589379395e-07	76690.310959988	27.3.22_34	55.438884438	10.943085625	1	281	HIFA	0.158937939	0	9	12	148.408800700	0.015507410	13726898.4046993		27.3.22_34	1	12189	69
0	1.589379395e-07	76690.310959988	27.3.22_34	55.43782975	10.9436325	1	282	HIFA	0.158937939	0	9	12	148.408800700	0.015507410	13726898.4046993		27.3.22_34	1	12189	69
0	1.589379395e-07	76690.310959988	27.3.22_34	55.43689225	10.9442575	1	283	HIFA	0.158937939	0	9	12	148.408800700	0.015507410	13726898.4046993		27.3.22_34	1	12189	69
0	1.589379395e-07	76690.310959988	27.3.22_34	55.436071938	10.944960625	1	284	HIFA	0.158937939	0	9	12	148.408800700	0.015507410	13726898.4046993		27.3.22_34	1	12189	69
0	1.589379395e-07	76690.310959988	27.3.22_34	55.435368813	10.945741875	1	285	HIFA	0.158937939	0	9	12	148.408800700	0.015507410	13726898.4046993		27.3.22_34	1	12189	69
0	1.589379395e-07	76690.310959988	27.3.22_34	55.434782875	10.94660125	1	286	HIFA	0.158937939	0	9	12	148.408800700	0.015507410	13726898.4046993		27.3.22_34	1	12189	69
0	1.589379395e-07	76690.310959988	27.3.22_34	55.434314125	10.94753875	1	287	HIFA	0.158937939	0	9	12	148.408800700	0.015507410	13726898.4046993		27.3.22_34	1	12189	69
0	1.589379395e-07	76690.310959988	27.3.22_34	55.433962562	10.948554375	1	288	HIFA	0.158937939	0	9	12	148.408800700	0.015507410	13726898.4046993		27.3.22_34	1	12189	69
0	1.589379395e-07	76690.310959988	27.3.22_34	55.433728188	10.949648125	1	289	HIFA	0.158937939	0	9	12	148.408800700	0.015507410	13726898.4046993		27.3.22_34	1	12189	69
0	1.589379395e-07	76690.310959988	27.3.22_34	55.410681313	10.897929375	1	29	HIFA	0.158937939	0	9	12	148.408800700	0.015507410	13726898.4046993		27.3.22_34	1	12189	69
0	1.589379395e-07	76690.310959988	27.3.22_34	55.433611	10.95082	1	290	HIFA	0.158937939	0	9	12	148.408800700	0.015507410	13726898.4046993		27.3.22_34	1	12189	69
0	1.589379395e-07	76690.310959988	27.3.22_34	55.433611	10.95207	1	291	HIFA	0.158937939	0	9	12	148.408800700	0.015507410	13726898.4046993		27.3.22_34	1	12189	69
0	1.589379395e-07	76690.310959988	27.3.22_34	55.433493812	10.95332	1	292	HIFA	0.158937939	0	9	12	148.408800700	0.015507410	13726898.4046993		27.3.22_34	1	12189	69
0	1.589379395e-07	76690.310959988	27.3.22_34	55.433259437	10.95457	1	293	HIFA	0.158937939	0	9	12	148.408800700	0.015507410	13726898.4046993		27.3.22_34	1	12189	69
0	1.589379395e-07	76690.310959988	27.3.22_34	55.432907875	10.95582	1	294	HIFA	0.158937939	0	9	12	148.408800700	0.015507410	13726898.4046993		27.3.22_34	1	12189	69
0	1.589379395e-07	76690.310959988	27.3.22_34	55.432439125	10.95707	1	295	HIFA	0.158937939	0	9	12	148.408800700	0.015507410	13726898.4046993		27.3.22_34	1	12189	69
0	1.589379395e-07	76690.310959988	27.3.22_34	55.431853188	10.95832	1	296	HIFA	0.158937939	0	9	12	148.408800700	0.015507410	13726898.4046993		27.3.22_34	1	12189	69
0	1.589379395e-07	76690.310959988	27.3.22_34	55.431150063	10.95957	1	297	HIFA	0.158937939	0	9	12	148.408800700	0.015507410	13726898.4046993		27.3.22_34	1	12189	69
0	1.589379395e-07	76690.310959988	27.3.22_34	55.43032975	10.96082	1	298	HIFA	0.158937939	0	9	12	148.408800700	0.015507410	13726898.4046993		27.3.22_34	1	12189	69
0	1.589379395e-07	76690.310959988	27.3.22_34	55.42939225	10.96207	1	299	HIFA	0.158937939	0	9	12	148.408800700	0.015507410	13726898.4046993		27.3.22_34	1	12189	69
0	1.589379395e-07	76690.310959988	27.3.22_34	55.3682985	10.9655075	1	3	HIFA	0.158937939	0	9	12	148.408800700	0.015507410	13726898.4046993		27.3.22_34	1	12189	69
0	1.589379395e-07	76690.310959988	27.3.22_34	55.411657875	10.89566375	1	30	HIFA	0.158937939	0	9	12	148.408800700	0.015507410	13726898.4046993		27.3.22_34	1	12189	69
0	1.589379395e-07	76690.310959988	27.3.22_34	55.428337562	10.96332	1	300	HIFA	0.158937939	0	9	12	148.408800700	0.015507410	13726898.4046993		27.3.22_34	1	12189	69
0	1.589379395e-07	76690.310959988	27.3.22_34	55.427165688	10.96457	1	301	HIFA	0.158937939	0	9	12	148.408800700	0.015507410	13726898.4046993		27.3.22_34	1	12189	69
0	1.589379395e-07	76690.310959988	27.3.22_34	55.425876625	10.96582	1	302	HIFA	0.158937939	0	9	12	148.408800700	0.015507410	13726898.4046993		27.3.22_34	1	12189	69
0	1.589379395e-07	76690.310959988	27.3.22_34	55.424470375	10.96707	1	303	HIFA	0.158937939	0	9	12	148.408800700	0.015507410	13726898.4046993		27.3.22_34	1	12189	69
0	1.589379395e-07	76690.310959988	27.3.22_34	55.422946938	10.96832	1	304	HIFA	0.158937939	0	9	12	148.408800700	0.015507410	13726898.4046993		27.3.22_34	1	12189	69
0	1.589379395e-07	76690.310959988	27.3.22_34	55.421306313	10.96957	1	305	HIFA	0.158937939	0	9	12	148.408800700	0.015507410	13726898.4046993		27.3.22_34	1	12189	69
0	1.589379395e-07	76690.310959988	27.3.22_34	55.4195485	10.97082	1	306	HIFA	0.158937939	0	9	12	148.408800700	0.015507410	13726898.4046993		27.3.22_34	1	12189	69
0	1.589379395e-07	76690.310959988	27.3.22_34	55.4176735	10.97207	1	307	HIFA	0.158937939	0	9	12	148.408800700	0.015507410	13726898.4046993		27.3.22_34	1	12189	69
0	1.589379395e-07	76690.310959988	27.3.22_34	55.41595475	10.973359063	1	308	HIFA	0.158937939	0	9	12	148.408800700	0.015507410	13726898.4046993		27.3.22_34	1	12189	69
0	1.589379395e-07	76690.310959988	27.3.22_34	55.41439225	10.974687188	1	309	HIFA	0.158937939	0	9	12	148.408800700	0.015507410	13726898.4046993		27.3.22_34	1	12189	69
0	1.589379395e-07	76690.310959988	27.3.22_34	55.412439125	10.89347625	1	31	HIFA	0.158937939	0	9	12	148.408800700	0.015507410	13726898.4046993		27.3.22_34	1	12189	69
0	1.589379395e-07	76690.310959988	27.3.22_34	55.412986	10.976054375	1	310	HIFA	0.158937939	0	9	12	148.408800700	0.015507410	13726898.4046993		27.3.22_34	1	12189	69
0	1.589379395e-07	76690.310959988	27.3.22_34	55.411736	10.977460625	1	311	HIFA	0.158937939	0	9	12	148.408800700	0.015507410	13726898.4046993		27.3.22_34	1	12189	69
0	1.589379395e-07	76690.310959988	27.3.22_34	55.41064225	10.978905938	1	312	HIFA	0.158937939	0	9	12	148.408800700	0.015507410	13726898.4046993		27.3.22_34	1	12189	69
0	1.589379395e-07	76690.310959988	27.3.22_34	55.40970475	10.980390312	1	313	HIFA	0.158937939	0	9	12	148.408800700	0.015507410	13726898.4046993		27.3.22_34	1	12189	69
0	1.589379395e-07	76690.310959988	27.3.22_34	55.4089235	10.98191375	1	314	HIFA	0.158937939	0	9	12	148.408800700	0.015507410	13726898.4046993		27.3.22_34	1	12189	69
0	1.589379395e-07	76690.310959988	27.3.22_34	55.4082985	10.98347625	1	315	HIFA	0.158937939	0	9	12	148.408800700	0.015507410	13726898.4046993		27.3.22_34	1	12189	69
0	1.589379395e-07	76690.310959988	27.3.22_34	55.40782975	10.985077813	1	316	HIFA	0.158937939	0	9	12	148.408800700	0.015507410	13726898.4046993		27.3.22_34	1	12189	69
0	1.589379395e-07	76690.310959988	27.3.22_34	55.40751725	10.986718438	1	317	HIFA	0.158937939	0	9	12	148.408800700	0.015507410	13726898.4046993		27.3.22_34	1	12189	69
0	1.589379395e-07	76690.310959988	27.3.22_34	55.407361	10.988398125	1	318	HIFA	0.158937939	0	9	12	148.408800700	0.015507410	13726898.4046993		27.3.22_34	1	12189	69
0	1.589379395e-07	76690.310959988	27.3.22_34	55.407361	10.990116875	1	319	HIFA	0.158937939	0	9	12	148.408800700	0.015507410	13726898.4046993		27.3.22_34	1	12189	69
0	1.589379395e-07	76690.310959988	27.3.22_34	55.413025062	10.891366875	1	32	HIFA	0.158937939	0	9	12	148.408800700	0.015507410	13726898.4046993		27.3.22_34	1	12189	69
0	1.589379395e-07	76690.310959988	27.3.22_34	55.40751725	10.991874687	1	320	HIFA	0.158937939	0	9	12	148.408800700	0.015507410	13726898.4046993		27.3.22_34	1	12189	69
0	1.589379395e-07	76690.310959988	27.3.22_34	55.40782975	10.993671562	1	321	HIFA	0.158937939	0	9	12	148.408800700	0.015507410	13726898.4046993		27.3.22_34	1	12189	69
0	1.589379395e-07	76690.310959988	27.3.22_34	55.4082985	10.9955075	1	322	HIFA	0.158937939	0	9	12	148.408800700	0.015507410	13726898.4046993		27.3.22_34	1	12189	69
0	1.589379395e-07	76690.310959988	27.3.22_34	55.4089235	10.9973825	1	323	HIFA	0.158937939	0	9	12	148.408800700	0.015507410	13726898.4046993		27.3.22_34	1	12189	69
0	1.589379395e-07	76690.310959988	27.3.22_34	55.40939225	10.999296562	1	324	HIFA	0.158937939	0	9	12	148.408800700	0.015507410	13726898.4046993		27.3.22_34	1	12189	69
0	1.589379395e-07	76690.310959988	27.3.22_34	55.40970475	11.001249687	1	325	HIFA	0.158937939	0	9	12	148.408800700	0.015507410	13726898.4046993		27.3.22_34	1	12189	69
0	1.589379395e-07	76690.310959988	27.3.22_34	55.409861	11.003241875	1	326	HIFA	0.158937939	0	9	12	148.408800700	0.015507410	13726898.4046993		27.3.22_34	1	12189	69
0	1.589379395e-07	76690.310959988	27.3.22_34	55.409861	11.005273125	1	327	HIFA	0.158937939	0	9	12	148.408800700	0.015507410	13726898.4046993		27.3.22_34	1	12189	69
0	1.589379395e-07	76690.310959988	27.3.22_34	55.40970475	11.007343437	1	328	HIFA	0.158937939	0	9	12	148.408800700	0.015507410	13726898.4046993		27.3.22_34	1	12189	69
0	1.589379395e-07	76690.310959988	27.3.22_34	55.40939225	11.009452812	1	329	HIFA	0.158937939	0	9	12	148.408800700	0.015507410	13726898.4046993		27.3.22_34	1	12189	69
0	1.589379395e-07	76690.310959988	27.3.22_34	55.413415687	10.889335625	1	33	HIFA	0.158937939	0	9	12	148.408800700	0.015507410	13726898.4046993		27.3.22_34	1	12189	69
0	1.589379395e-07	76690.310959988	27.3.22_34	55.4089235	11.01160125	1	330	HIFA	0.158937939	0	9	12	148.408800700	0.015507410	13726898.4046993		27.3.22_34	1	12189	69
0	1.589379395e-07	76690.310959988	27.3.22_34	55.4082985	11.01378875	1	331	HIFA	0.158937939	0	9	12	148.408800700	0.015507410	13726898.4046993		27.3.22_34	1	12189	69
0	1.589379395e-07	76690.310959988	27.3.22_34	55.40751725	11.016015313	1	332	HIFA	0.158937939	0	9	12	148.408800700	0.015507410	13726898.4046993		27.3.22_34	1	12189	69
0	1.589379395e-07	76690.310959988	27.3.22_34	55.40657975	11.018280938	1	333	HIFA	0.158937939	0	9	12	148.408800700	0.015507410	13726898.4046993		27.3.22_34	1	12189	69
0	1.589379395e-07	76690.310959988	27.3.22_34	55.405486	11.020585625	1	334	HIFA	0.158937939	0	9	12	148.408800700	0.015507410	13726898.4046993		27.3.22_34	1	12189	69
0	1.589379395e-07	76690.310959988	27.3.22_34	55.404236	11.022929375	1	335	HIFA	0.158937939	0	9	12	148.408800700	0.015507410	13726898.4046993		27.3.22_34	1	12189	69
0	1.589379395e-07	76690.310959988	27.3.22_34	55.40282975	11.025312188	1	336	HIFA	0.158937939	0	9	12	148.408800700	0.015507410	13726898.4046993		27.3.22_34	1	12189	69
0	1.589379395e-07	76690.310959988	27.3.22_34	55.40126725	11.027734063	1	337	HIFA	0.158937939	0	9	12	148.408800700	0.015507410	13726898.4046993		27.3.22_34	1	12189	69
0	1.589379395e-07	76690.310959988	27.3.22_34	55.3995485	11.030195	1	338	HIFA	0.158937939	0	9	12	148.408800700	0.015507410	13726898.4046993		27.3.22_34	1	12189	69
0	1.589379395e-07	76690.310959988	27.3.22_34	55.3976735	11.032695	1	339	HIFA	0.158937939	0	9	12	148.408800700	0.015507410	13726898.4046993		27.3.22_34	1	12189	69
0	1.589379395e-07	76690.310959988	27.3.22_34	55.413611	10.8873825	1	34	HIFA	0.158937939	0	9	12	148.408800700	0.015507410	13726898.4046993		27.3.22_34	1	12189	69
0	1.589379395e-07	76690.310959988	27.3.22_34	55.395759437	11.03503875	1	340	HIFA	0.158937939	0	9	12	148.408800700	0.015507410	13726898.4046993		27.3.22_34	1	12189	69
0	1.589379395e-07	76690.310959988	27.3.22_34	55.393806312	11.03722625	1	341	HIFA	0.158937939	0	9	12	148.408800700	0.015507410	13726898.4046993		27.3.22_34	1	12189	69
0	1.589379395e-07	76690.310959988	27.3.22_34	55.391814125	11.0392575	1	342	HIFA	0.158937939	0	9	12	148.408800700	0.015507410	13726898.4046993		27.3.22_34	1	12189	69
0	1.589379395e-07	76690.310959988	27.3.22_34	55.389782875	11.0411325	1	343	HIFA	0.158937939	0	9	12	148.408800700	0.015507410	13726898.4046993		27.3.22_34	1	12189	69
0	1.589379395e-07	76690.310959988	27.3.22_34	55.387712562	11.04285125	1	344	HIFA	0.158937939	0	9	12	148.408800700	0.015507410	13726898.4046993		27.3.22_34	1	12189	69
0	1.589379395e-07	76690.310959988	27.3.22_34	55.385603188	11.04441375	1	345	HIFA	0.158937939	0	9	12	148.408800700	0.015507410	13726898.4046993		27.3.22_34	1	12189	69
0	1.589379395e-07	76690.310959988	27.3.22_34	55.38345475	11.04582	1	346	HIFA	0.158937939	0	9	12	148.408800700	0.015507410	13726898.4046993		27.3.22_34	1	12189	69
0	1.589379395e-07	76690.310959988	27.3.22_34	55.38126725	11.04707	1	347	HIFA	0.158937939	0	9	12	148.408800700	0.015507410	13726898.4046993		27.3.22_34	1	12189	69
0	1.589379395e-07	76690.310959988	27.3.22_34	55.379040688	11.04816375	1	348	HIFA	0.158937939	0	9	12	148.408800700	0.015507410	13726898.4046993		27.3.22_34	1	12189	69
0	1.589379395e-07	76690.310959988	27.3.22_34	55.376775063	11.04910125	1	349	HIFA	0.158937939	0	9	12	148.408800700	0.015507410	13726898.4046993		27.3.22_34	1	12189	69
0	1.589379395e-07	76690.310959988	27.3.22_34	55.413611	10.8855075	1	35	HIFA	0.158937939	0	9	12	148.408800700	0.015507410	13726898.4046993		27.3.22_34	1	12189	69
0	1.589379395e-07	76690.310959988	27.3.22_34	55.374470375	11.0498825	1	350	HIFA	0.158937939	0	9	12	148.408800700	0.015507410	13726898.4046993		27.3.22_34	1	12189	69
0	1.589379395e-07	76690.310959988	27.3.22_34	55.372126625	11.0505075	1	351	HIFA	0.158937939	0	9	12	148.408800700	0.015507410	13726898.4046993		27.3.22_34	1	12189	69
0	1.589379395e-07	76690.310959988	27.3.22_34	55.369743812	11.05097625	1	352	HIFA	0.158937939	0	9	12	148.408800700	0.015507410	13726898.4046993		27.3.22_34	1	12189	69
0	1.589379395e-07	76690.310959988	27.3.22_34	55.367321938	11.05128875	1	353	HIFA	0.158937939	0	9	12	148.408800700	0.015507410	13726898.4046993		27.3.22_34	1	12189	69
0	1.589379395e-07	76690.310959988	27.3.22_34	55.364861	11.051445	1	354	HIFA	0.158937939	0	9	12	148.408800700	0.015507410	13726898.4046993		27.3.22_34	1	12189	69
0	1.589379395e-07	76690.310959988	27.3.22_34	55.362361	11.051445	1	355	HIFA	0.158937939	0	9	12	148.408800700	0.015507410	13726898.4046993		27.3.22_34	1	12189	69
0	1.589379395e-07	76690.310959988	27.3.22_34	55.360134438	11.051171563	1	356	HIFA	0.158937939	0	9	12	148.408800700	0.015507410	13726898.4046993		27.3.22_34	1	12189	69
0	1.589379395e-07	76690.310959988	27.3.22_34	55.358181313	11.050624687	1	357	HIFA	0.158937939	0	9	12	148.408800700	0.015507410	13726898.4046993		27.3.22_34	1	12189	69
0	1.589379395e-07	76690.310959988	27.3.22_34	55.356501625	11.049804375	1	358	HIFA	0.158937939	0	9	12	148.408800700	0.015507410	13726898.4046993		27.3.22_34	1	12189	69
0	1.589379395e-07	76690.310959988	27.3.22_34	55.355095375	11.048710625	1	359	HIFA	0.158937939	0	9	12	148.408800700	0.015507410	13726898.4046993		27.3.22_34	1	12189	69
0	1.589379395e-07	76690.310959988	27.3.22_34	55.413689125	10.883749687	1	36	HIFA	0.158937939	0	9	12	148.408800700	0.015507410	13726898.4046993		27.3.22_34	1	12189	69
0	1.589379395e-07	76690.310959988	27.3.22_34	55.353962563	11.047343438	1	360	HIFA	0.158937939	0	9	12	148.408800700	0.015507410	13726898.4046993		27.3.22_34	1	12189	69
0	1.589379395e-07	76690.310959988	27.3.22_34	55.353103187	11.045702813	1	361	HIFA	0.158937939	0	9	12	148.408800700	0.015507410	13726898.4046993		27.3.22_34	1	12189	69
0	1.589379395e-07	76690.310959988	27.3.22_34	55.35251725	11.04378875	1	362	HIFA	0.158937939	0	9	12	148.408800700	0.015507410	13726898.4046993		27.3.22_34	1	12189	69
0	1.589379395e-07	76690.310959988	27.3.22_34	55.35220475	11.04160125	1	363	HIFA	0.158937939	0	9	12	148.408800700	0.015507410	13726898.4046993		27.3.22_34	1	12189	69
0	1.589379395e-07	76690.310959988	27.3.22_34	55.352165687	11.039140313	1	364	HIFA	0.158937939	0	9	12	148.408800700	0.015507410	13726898.4046993		27.3.22_34	1	12189	69
0	1.589379395e-07	76690.310959988	27.3.22_34	55.352400063	11.036405937	1	365	HIFA	0.158937939	0	9	12	148.408800700	0.015507410	13726898.4046993		27.3.22_34	1	12189	69
0	1.589379395e-07	76690.310959988	27.3.22_34	55.352907875	11.033398125	1	366	HIFA	0.158937939	0	9	12	148.408800700	0.015507410	13726898.4046993		27.3.22_34	1	12189	69
0	1.589379395e-07	76690.310959988	27.3.22_34	55.353689125	11.030116875	1	367	HIFA	0.158937939	0	9	12	148.408800700	0.015507410	13726898.4046993		27.3.22_34	1	12189	69
0	1.589379395e-07	76690.310959988	27.3.22_34	55.354743812	11.026562187	1	368	HIFA	0.158937939	0	9	12	148.408800700	0.015507410	13726898.4046993		27.3.22_34	1	12189	69
0	1.589379395e-07	76690.310959988	27.3.22_34	55.356071937	11.022734062	1	369	HIFA	0.158937939	0	9	12	148.408800700	0.015507410	13726898.4046993		27.3.22_34	1	12189	69
0	1.589379395e-07	76690.310959988	27.3.22_34	55.413845375	10.882109062	1	37	HIFA	0.158937939	0	9	12	148.408800700	0.015507410	13726898.4046993		27.3.22_34	1	12189	69
0	1.589379395e-07	76690.310959988	27.3.22_34	55.3576735	11.0186325	1	370	HIFA	0.158937939	0	9	12	148.408800700	0.015507410	13726898.4046993		27.3.22_34	1	12189	69
0	1.589379395e-07	76690.310959988	27.3.22_34	55.3595485	11.0142575	1	371	HIFA	0.158937939	0	9	12	148.408800700	0.015507410	13726898.4046993		27.3.22_34	1	12189	69
0	1.589379395e-07	76690.310959988	27.3.22_34	55.373611	10.981445	1	372	HIFA	0.158937939	0	9	12	148.408800700	0.015507410	13726898.4046993		27.3.22_34	1	12189	69
0	1.589379395e-07	76690.310959988	27.3.22_34	55.41407975	10.880585625	1	38	HIFA	0.158937939	0	9	12	148.408800700	0.015507410	13726898.4046993		27.3.22_34	1	12189	69
0	1.589379395e-07	76690.310959988	27.3.22_34	55.41439225	10.879179375	1	39	HIFA	0.158937939	0	9	12	148.408800700	0.015507410	13726898.4046993		27.3.22_34	1	12189	69
0	1.589379395e-07	76690.310959988	27.3.22_34	55.367907875	10.963554375	1	4	HIFA	0.158937939	0	9	12	148.408800700	0.015507410	13726898.4046993		27.3.22_34	1	12189	69
0	1.589379395e-07	76690.310959988	27.3.22_34	55.414782875	10.877890312	1	40	HIFA	0.158937939	0	9	12	148.408800700	0.015507410	13726898.4046993		27.3.22_34	1	12189	69
0	1.589379395e-07	76690.310959988	27.3.22_34	55.415251625	10.876718437	1	41	HIFA	0.158937939	0	9	12	148.408800700	0.015507410	13726898.4046993		27.3.22_34	1	12189	69
0	1.589379395e-07	76690.310959988	27.3.22_34	55.4157985	10.87566375	1	42	HIFA	0.158937939	0	9	12	148.408800700	0.015507410	13726898.4046993		27.3.22_34	1	12189	69
0	1.589379395e-07	76690.310959988	27.3.22_34	55.4164235	10.87472625	1	43	HIFA	0.158937939	0	9	12	148.408800700	0.015507410	13726898.4046993		27.3.22_34	1	12189	69
0	1.589379395e-07	76690.310959988	27.3.22_34	55.417126625	10.873905938	1	44	HIFA	0.158937939	0	9	12	148.408800700	0.015507410	13726898.4046993		27.3.22_34	1	12189	69
0	1.589379395e-07	76690.310959988	27.3.22_34	55.417907875	10.873202813	1	45	HIFA	0.158937939	0	9	12	148.408800700	0.015507410	13726898.4046993		27.3.22_34	1	12189	69
0	1.589379395e-07	76690.310959988	27.3.22_34	55.41876725	10.872616875	1	46	HIFA	0.158937939	0	9	12	148.408800700	0.015507410	13726898.4046993		27.3.22_34	1	12189	69
0	1.589379395e-07	76690.310959988	27.3.22_34	55.41970475	10.872148125	1	47	HIFA	0.158937939	0	9	12	148.408800700	0.015507410	13726898.4046993		27.3.22_34	1	12189	69
0	1.589379395e-07	76690.310959988	27.3.22_34	55.420720375	10.871796563	1	48	HIFA	0.158937939	0	9	12	148.408800700	0.015507410	13726898.4046993		27.3.22_34	1	12189	69
0	1.589379395e-07	76690.310959988	27.3.22_34	55.421814125	10.871562188	1	49	HIFA	0.158937939	0	9	12	148.408800700	0.015507410	13726898.4046993		27.3.22_34	1	12189	69
0	1.589379395e-07	76690.310959988	27.3.22_34	55.367751625	10.961523125	1	5	HIFA	0.158937939	0	9	12	148.408800700	0.015507410	13726898.4046993		27.3.22_34	1	12189	69
0	1.589379395e-07	76690.310959988	27.3.22_34	55.422986	10.871445	1	50	HIFA	0.158937939	0	9	12	148.408800700	0.015507410	13726898.4046993		27.3.22_34	1	12189	69
0	1.589379395e-07	76690.310959988	27.3.22_34	55.424236	10.871445	1	51	HIFA	0.158937939	0	9	12	148.408800700	0.015507410	13726898.4046993		27.3.22_34	1	12189	69
0	1.589379395e-07	76690.310959988	27.3.22_34	55.425368812	10.871523125	1	52	HIFA	0.158937939	0	9	12	148.408800700	0.015507410	13726898.4046993		27.3.22_34	1	12189	69
0	1.589379395e-07	76690.310959988	27.3.22_34	55.426384437	10.871679375	1	53	HIFA	0.158937939	0	9	12	148.408800700	0.015507410	13726898.4046993		27.3.22_34	1	12189	69
0	1.589379395e-07	76690.310959988	27.3.22_34	55.427282875	10.87191375	1	54	HIFA	0.158937939	0	9	12	148.408800700	0.015507410	13726898.4046993		27.3.22_34	1	12189	69
0	1.589379395e-07	76690.310959988	27.3.22_34	55.428064125	10.87222625	1	55	HIFA	0.158937939	0	9	12	148.408800700	0.015507410	13726898.4046993		27.3.22_34	1	12189	69
0	1.589379395e-07	76690.310959988	27.3.22_34	55.428728187	10.872616875	1	56	HIFA	0.158937939	0	9	12	148.408800700	0.015507410	13726898.4046993		27.3.22_34	1	12189	69
0	1.589379395e-07	76690.310959988	27.3.22_34	55.429275062	10.873085625	1	57	HIFA	0.158937939	0	9	12	148.408800700	0.015507410	13726898.4046993		27.3.22_34	1	12189	69
0	1.589379395e-07	76690.310959988	27.3.22_34	55.42970475	10.8736325	1	58	HIFA	0.158937939	0	9	12	148.408800700	0.015507410	13726898.4046993		27.3.22_34	1	12189	69
0	1.589379395e-07	76690.310959988	27.3.22_34	55.43001725	10.8742575	1	59	HIFA	0.158937939	0	9	12	148.408800700	0.015507410	13726898.4046993		27.3.22_34	1	12189	69
0	1.589379395e-07	76690.310959988	27.3.22_34	55.36782975	10.95941375	1	6	HIFA	0.158937939	0	9	12	148.408800700	0.015507410	13726898.4046993		27.3.22_34	1	12189	69
0	1.589379395e-07	76690.310959988	27.3.22_34	55.430212563	10.874960625	1	60	HIFA	0.158937939	0	9	12	148.408800700	0.015507410	13726898.4046993		27.3.22_34	1	12189	69
0	1.589379395e-07	76690.310959988	27.3.22_34	55.430290687	10.875741875	1	61	HIFA	0.158937939	0	9	12	148.408800700	0.015507410	13726898.4046993		27.3.22_34	1	12189	69
0	1.589379395e-07	76690.310959988	27.3.22_34	55.430251625	10.87660125	1	62	HIFA	0.158937939	0	9	12	148.408800700	0.015507410	13726898.4046993		27.3.22_34	1	12189	69
0	1.589379395e-07	76690.310959988	27.3.22_34	55.430095375	10.87753875	1	63	HIFA	0.158937939	0	9	12	148.408800700	0.015507410	13726898.4046993		27.3.22_34	1	12189	69
0	1.589379395e-07	76690.310959988	27.3.22_34	55.429821938	10.878554375	1	64	HIFA	0.158937939	0	9	12	148.408800700	0.015507410	13726898.4046993		27.3.22_34	1	12189	69
0	1.589379395e-07	76690.310959988	27.3.22_34	55.429431313	10.879648125	1	65	HIFA	0.158937939	0	9	12	148.408800700	0.015507410	13726898.4046993		27.3.22_34	1	12189	69
0	1.589379395e-07	76690.310959988	27.3.22_34	55.4289235	10.88082	1	66	HIFA	0.158937939	0	9	12	148.408800700	0.015507410	13726898.4046993		27.3.22_34	1	12189	69
0	1.589379395e-07	76690.310959988	27.3.22_34	55.4282985	10.88207	1	67	HIFA	0.158937939	0	9	12	148.408800700	0.015507410	13726898.4046993		27.3.22_34	1	12189	69
0	1.589379395e-07	76690.310959988	27.3.22_34	55.42782975	10.883241875	1	68	HIFA	0.158937939	0	9	12	148.408800700	0.015507410	13726898.4046993		27.3.22_34	1	12189	69
0	1.589379395e-07	76690.310959988	27.3.22_34	55.42751725	10.884335625	1	69	HIFA	0.158937939	0	9	12	148.408800700	0.015507410	13726898.4046993		27.3.22_34	1	12189	69
0	1.589379395e-07	76690.310959988	27.3.22_34	55.36814225	10.95722625	1	7	HIFA	0.158937939	0	9	12	148.408800700	0.015507410	13726898.4046993		27.3.22_34	1	12189	69
0	1.589379395e-07	76690.310959988	27.3.22_34	55.427361	10.88535125	1	70	HIFA	0.158937939	0	9	12	148.408800700	0.015507410	13726898.4046993		27.3.22_34	1	12189	69
0	1.589379395e-07	76690.310959988	27.3.22_34	55.427361	10.88628875	1	71	HIFA	0.158937939	0	9	12	148.408800700	0.015507410	13726898.4046993		27.3.22_34	1	12189	69
0	1.589379395e-07	76690.310959988	27.3.22_34	55.42751725	10.887148125	1	72	HIFA	0.158937939	0	9	12	148.408800700	0.015507410	13726898.4046993		27.3.22_34	1	12189	69
0	1.589379395e-07	76690.310959988	27.3.22_34	55.42782975	10.887929375	1	73	HIFA	0.158937939	0	9	12	148.408800700	0.015507410	13726898.4046993		27.3.22_34	1	12189	69
0	1.589379395e-07	76690.310959988	27.3.22_34	55.4282985	10.8886325	1	74	HIFA	0.158937939	0	9	12	148.408800700	0.015507410	13726898.4046993		27.3.22_34	1	12189	69
0	1.589379395e-07	76690.310959988	27.3.22_34	55.4289235	10.8892575	1	75	HIFA	0.158937939	0	9	12	148.408800700	0.015507410	13726898.4046993		27.3.22_34	1	12189	69
0	1.589379395e-07	76690.310959988	27.3.22_34	55.42970475	10.889804375	1	76	HIFA	0.158937939	0	9	12	148.408800700	0.015507410	13726898.4046993		27.3.22_34	1	12189	69
0	1.589379395e-07	76690.310959988	27.3.22_34	55.43064225	10.890273125	1	77	HIFA	0.158937939	0	9	12	148.408800700	0.015507410	13726898.4046993		27.3.22_34	1	12189	69
0	1.589379395e-07	76690.310959988	27.3.22_34	55.431736	10.89066375	1	78	HIFA	0.158937939	0	9	12	148.408800700	0.015507410	13726898.4046993		27.3.22_34	1	12189	69
0	1.589379395e-07	76690.310959988	27.3.22_34	55.432986	10.89097625	1	79	HIFA	0.158937939	0	9	12	148.408800700	0.015507410	13726898.4046993		27.3.22_34	1	12189	69
0	1.589379395e-07	76690.310959988	27.3.22_34	55.368689125	10.954960625	1	8	HIFA	0.158937939	0	9	12	148.408800700	0.015507410	13726898.4046993		27.3.22_34	1	12189	69
0	1.589379395e-07	76690.310959988	27.3.22_34	55.43439225	10.891210625	1	80	HIFA	0.158937939	0	9	12	148.408800700	0.015507410	13726898.4046993		27.3.22_34	1	12189	69
0	1.589379395e-07	76690.310959988	27.3.22_34	55.43595475	10.891366875	1	81	HIFA	0.158937939	0	9	12	148.408800700	0.015507410	13726898.4046993		27.3.22_34	1	12189	69
0	1.589379395e-07	76690.310959988	27.3.22_34	55.4376735	10.891445	1	82	HIFA	0.158937939	0	9	12	148.408800700	0.015507410	13726898.4046993		27.3.22_34	1	12189	69
0	1.589379395e-07	76690.310959988	27.3.22_34	55.4395485	10.891445	1	83	HIFA	0.158937939	0	9	12	148.408800700	0.015507410	13726898.4046993		27.3.22_34	1	12189	69
0	1.589379395e-07	76690.310959988	27.3.22_34	55.4414235	10.89128875	1	84	HIFA	0.158937939	0	9	12	148.408800700	0.015507410	13726898.4046993		27.3.22_34	1	12189	69
0	1.589379395e-07	76690.310959988	27.3.22_34	55.4432985	10.89097625	1	85	HIFA	0.158937939	0	9	12	148.408800700	0.015507410	13726898.4046993		27.3.22_34	1	12189	69
0	1.589379395e-07	76690.310959988	27.3.22_34	55.4451735	10.8905075	1	86	HIFA	0.158937939	0	9	12	148.408800700	0.015507410	13726898.4046993		27.3.22_34	1	12189	69
0	1.589379395e-07	76690.310959988	27.3.22_34	55.4470485	10.8898825	1	87	HIFA	0.158937939	0	9	12	148.408800700	0.015507410	13726898.4046993		27.3.22_34	1	12189	69
0	1.589379395e-07	76690.310959988	27.3.22_34	55.4489235	10.88910125	1	88	HIFA	0.158937939	0	9	12	148.408800700	0.015507410	13726898.4046993		27.3.22_34	1	12189	69
0	1.589379395e-07	76690.310959988	27.3.22_34	55.4507985	10.88816375	1	89	HIFA	0.158937939	0	9	12	148.408800700	0.015507410	13726898.4046993		27.3.22_34	1	12189	69
0	1.589379395e-07	76690.310959988	27.3.22_34	55.369470375	10.952616875	1	9	HIFA	0.158937939	0	9	12	148.408800700	0.015507410	13726898.4046993		27.3.22_34	1	12189	69
0	1.589379395e-07	76690.310959988	27.3.22_34	55.4526735	10.88707	1	90	HIFA	0.158937939	0	9	12	148.408800700	0.015507410	13726898.4046993		27.3.22_34	1	12189	69
0	1.589379395e-07	76690.310959988	27.3.22_34	55.4545485	10.88582	1	91	HIFA	0.158937939	0	9	12	148.408800700	0.015507410	13726898.4046993		27.3.22_34	1	12189	69
0	1.589379395e-07	76690.310959988	27.3.22_34	55.4564235	10.88441375	1	92	HIFA	0.158937939	0	9	12	148.408800700	0.015507410	13726898.4046993		27.3.22_34	1	12189	69
0	1.589379395e-07	76690.310959988	27.3.22_34	55.4582985	10.88285125	1	93	HIFA	0.158937939	0	9	12	148.408800700	0.015507410	13726898.4046993		27.3.22_34	1	12189	69
0	1.589379395e-07	76690.310959988	27.3.22_34	55.4601735	10.8811325	1	94	HIFA	0.158937939	0	9	12	148.408800700	0.015507410	13726898.4046993		27.3.22_34	1	12189	69
0	1.589379395e-07	76690.310959988	27.3.22_34	55.4620485	10.8792575	1	95	HIFA	0.158937939	0	9	12	148.408800700	0.015507410	13726898.4046993		27.3.22_34	1	12189	69
0	1.589379395e-07	76690.310959988	27.3.22_34	55.4639235	10.87722625	1	96	HIFA	0.158937939	0	9	12	148.408800700	0.015507410	13726898.4046993		27.3.22_34	1	12189	69
0	1.589379395e-07	76690.310959988	27.3.22_34	55.4657985	10.87503875	1	97	HIFA	0.158937939	0	9	12	148.408800700	0.015507410	13726898.4046993		27.3.22_34	1	12189	69
0	1.589379395e-07	76690.310959988	27.3.22_34	55.4676735	10.872695	1	98	HIFA	0.158937939	0	9	12	148.408800700	0.015507410	13726898.4046993		27.3.22_34	1	12189	69
0	1.589379395e-07	76690.310959988	27.3.22_34	55.4695485	10.870195	1	99	HIFA	0.158937939	0	9	12	148.408800700	0.015507410	13726898.4046993		27.3.22_34	1	12189	69
0	1.589379395e-07	10085.697634659	27.3.23_4	56.1516633	12.4798767	1	1	HIFA	0.158937939	0	9	12	148.408800700	0.008962351	13726898.4046993		27.3.23_4	1	1603	69
0	1.589379395e-07	10085.697634659	27.3.23_4	56.1344758	12.4830017	1	10	HIFA	0.158937939	0	9	12	148.408800700	0.008962351	13726898.4046993		27.3.23_4	1	1603	69
0	1.589379395e-07	10085.697634659	27.3.23_4	56.1338508	12.4817517	1	11	HIFA	0.158937939	0	9	12	148.408800700	0.008962351	13726898.4046993		27.3.23_4	1	1603	69
0	1.589379395e-07	10085.697634659	27.3.23_4	56.133303925	12.480267325	1	12	HIFA	0.158937939	0	9	12	148.408800700	0.008962351	13726898.4046993		27.3.23_4	1	1603	69
0	1.589379395e-07	10085.697634659	27.3.23_4	56.132835175	12.478548575	1	13	HIFA	0.158937939	0	9	12	148.408800700	0.008962351	13726898.4046993		27.3.23_4	1	1603	69
0	1.589379395e-07	10085.697634659	27.3.23_4	56.13244455	12.47659545	1	14	HIFA	0.158937939	0	9	12	148.408800700	0.008962351	13726898.4046993		27.3.23_4	1	1603	69
0	1.589379395e-07	10085.697634659	27.3.23_4	56.13213205	12.47440795	1	15	HIFA	0.158937939	0	9	12	148.408800700	0.008962351	13726898.4046993		27.3.23_4	1	1603	69
0	1.589379395e-07	10085.697634659	27.3.23_4	56.131897675	12.471986075	1	16	HIFA	0.158937939	0	9	12	148.408800700	0.008962351	13726898.4046993		27.3.23_4	1	1603	69
0	1.589379395e-07	10085.697634659	27.3.23_4	56.131741425	12.469329825	1	17	HIFA	0.158937939	0	9	12	148.408800700	0.008962351	13726898.4046993		27.3.23_4	1	1603	69
0	1.589379395e-07	10085.697634659	27.3.23_4	56.1316633	12.4664392	1	18	HIFA	0.158937939	0	9	12	148.408800700	0.008962351	13726898.4046993		27.3.23_4	1	1603	69
0	1.589379395e-07	10085.697634659	27.3.23_4	56.1316633	12.4633142	1	19	HIFA	0.158937939	0	9	12	148.408800700	0.008962351	13726898.4046993		27.3.23_4	1	1603	69
0	1.589379395e-07	10085.697634659	27.3.23_4	56.1422883	12.4845642	1	2	HIFA	0.158937939	0	9	12	148.408800700	0.008962351	13726898.4046993		27.3.23_4	1	1603	69
0	1.589379395e-07	10085.697634659	27.3.23_4	56.131858612	12.460111075	1	20	HIFA	0.158937939	0	9	12	148.408800700	0.008962351	13726898.4046993		27.3.23_4	1	1603	69
0	1.589379395e-07	10085.697634659	27.3.23_4	56.132249237	12.456829825	1	21	HIFA	0.158937939	0	9	12	148.408800700	0.008962351	13726898.4046993		27.3.23_4	1	1603	69
0	1.589379395e-07	10085.697634659	27.3.23_4	56.132835175	12.45347045	1	22	HIFA	0.158937939	0	9	12	148.408800700	0.008962351	13726898.4046993		27.3.23_4	1	1603	69
0	1.589379395e-07	10085.697634659	27.3.23_4	56.133616425	12.45003295	1	23	HIFA	0.158937939	0	9	12	148.408800700	0.008962351	13726898.4046993		27.3.23_4	1	1603	69
0	1.589379395e-07	10085.697634659	27.3.23_4	56.134592987	12.446517325	1	24	HIFA	0.158937939	0	9	12	148.408800700	0.008962351	13726898.4046993		27.3.23_4	1	1603	69
0	1.589379395e-07	10085.697634659	27.3.23_4	56.135764862	12.442923575	1	25	HIFA	0.158937939	0	9	12	148.408800700	0.008962351	13726898.4046993		27.3.23_4	1	1603	69
0	1.589379395e-07	10085.697634659	27.3.23_4	56.13713205	12.4392517	1	26	HIFA	0.158937939	0	9	12	148.408800700	0.008962351	13726898.4046993		27.3.23_4	1	1603	69
0	1.589379395e-07	10085.697634659	27.3.23_4	56.13869455	12.4355017	1	27	HIFA	0.158937939	0	9	12	148.408800700	0.008962351	13726898.4046993		27.3.23_4	1	1603	69
0	1.589379395e-07	10085.697634659	27.3.23_4	56.140452362	12.431673575	1	28	HIFA	0.158937939	0	9	12	148.408800700	0.008962351	13726898.4046993		27.3.23_4	1	1603	69
0	1.589379395e-07	10085.697634659	27.3.23_4	56.142405487	12.427767325	1	29	HIFA	0.158937939	0	9	12	148.408800700	0.008962351	13726898.4046993		27.3.23_4	1	1603	69
0	1.589379395e-07	10085.697634659	27.3.23_4	56.1410383	12.4851892	1	3	HIFA	0.158937939	0	9	12	148.408800700	0.008962351	13726898.4046993		27.3.23_4	1	1603	69
0	1.589379395e-07	10085.697634659	27.3.23_4	56.144553925	12.42378295	1	30	HIFA	0.158937939	0	9	12	148.408800700	0.008962351	13726898.4046993		27.3.23_4	1	1603	69
0	1.589379395e-07	10085.697634659	27.3.23_4	56.146897675	12.41972045	1	31	HIFA	0.158937939	0	9	12	148.408800700	0.008962351	13726898.4046993		27.3.23_4	1	1603	69
0	1.589379395e-07	10085.697634659	27.3.23_4	56.149436737	12.415579825	1	32	HIFA	0.158937939	0	9	12	148.408800700	0.008962351	13726898.4046993		27.3.23_4	1	1603	69
0	1.589379395e-07	10085.697634659	27.3.23_4	56.152171112	12.411361075	1	33	HIFA	0.158937939	0	9	12	148.408800700	0.008962351	13726898.4046993		27.3.23_4	1	1603	69
0	1.589379395e-07	10085.697634659	27.3.23_4	56.1551008	12.4070642	1	34	HIFA	0.158937939	0	9	12	148.408800700	0.008962351	13726898.4046993		27.3.23_4	1	1603	69
0	1.589379395e-07	10085.697634659	27.3.23_4	56.1582258	12.4026892	1	35	HIFA	0.158937939	0	9	12	148.408800700	0.008962351	13726898.4046993		27.3.23_4	1	1603	69
0	1.589379395e-07	10085.697634659	27.3.23_4	56.16119455	12.398822013	1	36	HIFA	0.158937939	0	9	12	148.408800700	0.008962351	13726898.4046993		27.3.23_4	1	1603	69
0	1.589379395e-07	10085.697634659	27.3.23_4	56.16400705	12.395462637	1	37	HIFA	0.158937939	0	9	12	148.408800700	0.008962351	13726898.4046993		27.3.23_4	1	1603	69
0	1.589379395e-07	10085.697634659	27.3.23_4	56.1666633	12.392611075	1	38	HIFA	0.158937939	0	9	12	148.408800700	0.008962351	13726898.4046993		27.3.23_4	1	1603	69
0	1.589379395e-07	10085.697634659	27.3.23_4	56.1691633	12.390267325	1	39	HIFA	0.158937939	0	9	12	148.408800700	0.008962351	13726898.4046993		27.3.23_4	1	1603	69
0	1.589379395e-07	10085.697634659	27.3.23_4	56.139866425	12.485579825	1	4	HIFA	0.158937939	0	9	12	148.408800700	0.008962351	13726898.4046993		27.3.23_4	1	1603	69
0	1.589379395e-07	10085.697634659	27.3.23_4	56.17150705	12.388431388	1	40	HIFA	0.158937939	0	9	12	148.408800700	0.008962351	13726898.4046993		27.3.23_4	1	1603	69
0	1.589379395e-07	10085.697634659	27.3.23_4	56.17369455	12.387103263	1	41	HIFA	0.158937939	0	9	12	148.408800700	0.008962351	13726898.4046993		27.3.23_4	1	1603	69
0	1.589379395e-07	10085.697634659	27.3.23_4	56.1757258	12.38628295	1	42	HIFA	0.158937939	0	9	12	148.408800700	0.008962351	13726898.4046993		27.3.23_4	1	1603	69
0	1.589379395e-07	10085.697634659	27.3.23_4	56.1776008	12.38597045	1	43	HIFA	0.158937939	0	9	12	148.408800700	0.008962351	13726898.4046993		27.3.23_4	1	1603	69
0	1.589379395e-07	10085.697634659	27.3.23_4	56.17931955	12.386165762	1	44	HIFA	0.158937939	0	9	12	148.408800700	0.008962351	13726898.4046993		27.3.23_4	1	1603	69
0	1.589379395e-07	10085.697634659	27.3.23_4	56.18088205	12.386868888	1	45	HIFA	0.158937939	0	9	12	148.408800700	0.008962351	13726898.4046993		27.3.23_4	1	1603	69
0	1.589379395e-07	10085.697634659	27.3.23_4	56.1822883	12.388079825	1	46	HIFA	0.158937939	0	9	12	148.408800700	0.008962351	13726898.4046993		27.3.23_4	1	1603	69
0	1.589379395e-07	10085.697634659	27.3.23_4	56.1835383	12.389798575	1	47	HIFA	0.158937939	0	9	12	148.408800700	0.008962351	13726898.4046993		27.3.23_4	1	1603	69
0	1.589379395e-07	10085.697634659	27.3.23_4	56.18463205	12.392025137	1	48	HIFA	0.158937939	0	9	12	148.408800700	0.008962351	13726898.4046993		27.3.23_4	1	1603	69
0	1.589379395e-07	10085.697634659	27.3.23_4	56.18556955	12.394759513	1	49	HIFA	0.158937939	0	9	12	148.408800700	0.008962351	13726898.4046993		27.3.23_4	1	1603	69
0	1.589379395e-07	10085.697634659	27.3.23_4	56.138772675	12.485736075	1	5	HIFA	0.158937939	0	9	12	148.408800700	0.008962351	13726898.4046993		27.3.23_4	1	1603	69
0	1.589379395e-07	10085.697634659	27.3.23_4	56.1863508	12.3980017	1	50	HIFA	0.158937939	0	9	12	148.408800700	0.008962351	13726898.4046993		27.3.23_4	1	1603	69
0	1.589379395e-07	10085.697634659	27.3.23_4	56.1869758	12.4017517	1	51	HIFA	0.158937939	0	9	12	148.408800700	0.008962351	13726898.4046993		27.3.23_4	1	1603	69
0	1.589379395e-07	10085.697634659	27.3.23_4	56.18744455	12.40534545	1	52	HIFA	0.158937939	0	9	12	148.408800700	0.008962351	13726898.4046993		27.3.23_4	1	1603	69
0	1.589379395e-07	10085.697634659	27.3.23_4	56.18775705	12.40878295	1	53	HIFA	0.158937939	0	9	12	148.408800700	0.008962351	13726898.4046993		27.3.23_4	1	1603	69
0	1.589379395e-07	10085.697634659	27.3.23_4	56.1879133	12.4120642	1	54	HIFA	0.158937939	0	9	12	148.408800700	0.008962351	13726898.4046993		27.3.23_4	1	1603	69
0	1.589379395e-07	10085.697634659	27.3.23_4	56.1879133	12.4151892	1	55	HIFA	0.158937939	0	9	12	148.408800700	0.008962351	13726898.4046993		27.3.23_4	1	1603	69
0	1.589379395e-07	10085.697634659	27.3.23_4	56.18775705	12.41815795	1	56	HIFA	0.158937939	0	9	12	148.408800700	0.008962351	13726898.4046993		27.3.23_4	1	1603	69
0	1.589379395e-07	10085.697634659	27.3.23_4	56.18744455	12.42097045	1	57	HIFA	0.158937939	0	9	12	148.408800700	0.008962351	13726898.4046993		27.3.23_4	1	1603	69
0	1.589379395e-07	10085.697634659	27.3.23_4	56.1869758	12.4236267	1	58	HIFA	0.158937939	0	9	12	148.408800700	0.008962351	13726898.4046993		27.3.23_4	1	1603	69
0	1.589379395e-07	10085.697634659	27.3.23_4	56.1863508	12.4261267	1	59	HIFA	0.158937939	0	9	12	148.408800700	0.008962351	13726898.4046993		27.3.23_4	1	1603	69
0	1.589379395e-07	10085.697634659	27.3.23_4	56.13775705	12.48565795	1	6	HIFA	0.158937939	0	9	12	148.408800700	0.008962351	13726898.4046993		27.3.23_4	1	1603	69
0	1.589379395e-07	10085.697634659	27.3.23_4	56.18556955	12.42847045	1	60	HIFA	0.158937939	0	9	12	148.408800700	0.008962351	13726898.4046993		27.3.23_4	1	1603	69
0	1.589379395e-07	10085.697634659	27.3.23_4	56.18463205	12.43065795	1	61	HIFA	0.158937939	0	9	12	148.408800700	0.008962351	13726898.4046993		27.3.23_4	1	1603	69
0	1.589379395e-07	10085.697634659	27.3.23_4	56.1835383	12.4326892	1	62	HIFA	0.158937939	0	9	12	148.408800700	0.008962351	13726898.4046993		27.3.23_4	1	1603	69
0	1.589379395e-07	10085.697634659	27.3.23_4	56.1822883	12.4345642	1	63	HIFA	0.158937939	0	9	12	148.408800700	0.008962351	13726898.4046993		27.3.23_4	1	1603	69
0	1.589379395e-07	10085.697634659	27.3.23_4	56.18088205	12.43628295	1	64	HIFA	0.158937939	0	9	12	148.408800700	0.008962351	13726898.4046993		27.3.23_4	1	1603	69
0	1.589379395e-07	10085.697634659	27.3.23_4	56.17931955	12.43784545	1	65	HIFA	0.158937939	0	9	12	148.408800700	0.008962351	13726898.4046993		27.3.23_4	1	1603	69
0	1.589379395e-07	10085.697634659	27.3.23_4	56.1776008	12.4392517	1	66	HIFA	0.158937939	0	9	12	148.408800700	0.008962351	13726898.4046993		27.3.23_4	1	1603	69
0	1.589379395e-07	10085.697634659	27.3.23_4	56.1757258	12.4405017	1	67	HIFA	0.158937939	0	9	12	148.408800700	0.008962351	13726898.4046993		27.3.23_4	1	1603	69
0	1.589379395e-07	10085.697634659	27.3.23_4	56.173928925	12.441790763	1	68	HIFA	0.158937939	0	9	12	148.408800700	0.008962351	13726898.4046993		27.3.23_4	1	1603	69
0	1.589379395e-07	10085.697634659	27.3.23_4	56.172210175	12.443118888	1	69	HIFA	0.158937939	0	9	12	148.408800700	0.008962351	13726898.4046993		27.3.23_4	1	1603	69
0	1.589379395e-07	10085.697634659	27.3.23_4	56.13681955	12.48534545	1	7	HIFA	0.158937939	0	9	12	148.408800700	0.008962351	13726898.4046993		27.3.23_4	1	1603	69
0	1.589379395e-07	10085.697634659	27.3.23_4	56.17056955	12.444486075	1	70	HIFA	0.158937939	0	9	12	148.408800700	0.008962351	13726898.4046993		27.3.23_4	1	1603	69
0	1.589379395e-07	10085.697634659	27.3.23_4	56.16900705	12.445892325	1	71	HIFA	0.158937939	0	9	12	148.408800700	0.008962351	13726898.4046993		27.3.23_4	1	1603	69
0	1.589379395e-07	10085.697634659	27.3.23_4	56.167522675	12.447337638	1	72	HIFA	0.158937939	0	9	12	148.408800700	0.008962351	13726898.4046993		27.3.23_4	1	1603	69
0	1.589379395e-07	10085.697634659	27.3.23_4	56.166116425	12.448822012	1	73	HIFA	0.158937939	0	9	12	148.408800700	0.008962351	13726898.4046993		27.3.23_4	1	1603	69
0	1.589379395e-07	10085.697634659	27.3.23_4	56.1647883	12.45034545	1	74	HIFA	0.158937939	0	9	12	148.408800700	0.008962351	13726898.4046993		27.3.23_4	1	1603	69
0	1.589379395e-07	10085.697634659	27.3.23_4	56.1635383	12.45190795	1	75	HIFA	0.158937939	0	9	12	148.408800700	0.008962351	13726898.4046993		27.3.23_4	1	1603	69
0	1.589379395e-07	10085.697634659	27.3.23_4	56.162366425	12.453509513	1	76	HIFA	0.158937939	0	9	12	148.408800700	0.008962351	13726898.4046993		27.3.23_4	1	1603	69
0	1.589379395e-07	10085.697634659	27.3.23_4	56.161272675	12.455150138	1	77	HIFA	0.158937939	0	9	12	148.408800700	0.008962351	13726898.4046993		27.3.23_4	1	1603	69
0	1.589379395e-07	10085.697634659	27.3.23_4	56.16025705	12.456829825	1	78	HIFA	0.158937939	0	9	12	148.408800700	0.008962351	13726898.4046993		27.3.23_4	1	1603	69
0	1.589379395e-07	10085.697634659	27.3.23_4	56.15931955	12.458548575	1	79	HIFA	0.158937939	0	9	12	148.408800700	0.008962351	13726898.4046993		27.3.23_4	1	1603	69
0	1.589379395e-07	10085.697634659	27.3.23_4	56.135960175	12.484798575	1	8	HIFA	0.158937939	0	9	12	148.408800700	0.008962351	13726898.4046993		27.3.23_4	1	1603	69
0	1.589379395e-07	10085.697634659	27.3.23_4	56.158460175	12.460306387	1	80	HIFA	0.158937939	0	9	12	148.408800700	0.008962351	13726898.4046993		27.3.23_4	1	1603	69
0	1.589379395e-07	10085.697634659	27.3.23_4	56.157678925	12.462103262	1	81	HIFA	0.158937939	0	9	12	148.408800700	0.008962351	13726898.4046993		27.3.23_4	1	1603	69
0	1.589379395e-07	10085.697634659	27.3.23_4	56.1569758	12.4639392	1	82	HIFA	0.158937939	0	9	12	148.408800700	0.008962351	13726898.4046993		27.3.23_4	1	1603	69
0	1.589379395e-07	10085.697634659	27.3.23_4	56.1563508	12.4658142	1	83	HIFA	0.158937939	0	9	12	148.408800700	0.008962351	13726898.4046993		27.3.23_4	1	1603	69
0	1.589379395e-07	10085.697634659	27.3.23_4	56.1516633	12.4798767	1	84	HIFA	0.158937939	0	9	12	148.408800700	0.008962351	13726898.4046993		27.3.23_4	1	1603	69
0	1.589379395e-07	10085.697634659	27.3.23_4	56.135178925	12.484017325	1	9	HIFA	0.158937939	0	9	12	148.408800700	0.008962351	13726898.4046993		27.3.23_4	1	1603	69
0	1.589379395e-07	22675.517327082	27.3.a_31	56.538211	12.225005	1	1	HIFA	0.158937939	0	9	12	148.408800700	0.017107273	13726898.4046993		27.3.a_31	1	3604	69
0	1.589379395e-07	22675.517327082	27.3.a_31	56.53399225	12.217505	1	10	HIFA	0.158937939	0	9	12	148.408800700	0.017107273	13726898.4046993		27.3.a_31	1	3604	69
0	1.589379395e-07	22675.517327082	27.3.a_31	56.688132875	12.296801875	1	100	HIFA	0.158937939	0	9	12	148.408800700	0.017107273	13726898.4046993		27.3.a_31	1	3604	69
0	1.589379395e-07	22675.517327082	27.3.a_31	56.687976625	12.297895625	1	101	HIFA	0.158937939	0	9	12	148.408800700	0.017107273	13726898.4046993		27.3.a_31	1	3604	69
0	1.589379395e-07	22675.517327082	27.3.a_31	56.68774225	12.29891125	1	102	HIFA	0.158937939	0	9	12	148.408800700	0.017107273	13726898.4046993		27.3.a_31	1	3604	69
0	1.589379395e-07	22675.517327082	27.3.a_31	56.68742975	12.29984875	1	103	HIFA	0.158937939	0	9	12	148.408800700	0.017107273	13726898.4046993		27.3.a_31	1	3604	69
0	1.589379395e-07	22675.517327082	27.3.a_31	56.687039125	12.300708125	1	104	HIFA	0.158937939	0	9	12	148.408800700	0.017107273	13726898.4046993		27.3.a_31	1	3604	69
0	1.589379395e-07	22675.517327082	27.3.a_31	56.686570375	12.301489375	1	105	HIFA	0.158937939	0	9	12	148.408800700	0.017107273	13726898.4046993		27.3.a_31	1	3604	69
0	1.589379395e-07	22675.517327082	27.3.a_31	56.6860235	12.3021925	1	106	HIFA	0.158937939	0	9	12	148.408800700	0.017107273	13726898.4046993		27.3.a_31	1	3604	69
0	1.589379395e-07	22675.517327082	27.3.a_31	56.6853985	12.3028175	1	107	HIFA	0.158937939	0	9	12	148.408800700	0.017107273	13726898.4046993		27.3.a_31	1	3604	69
0	1.589379395e-07	22675.517327082	27.3.a_31	56.684695375	12.303364375	1	108	HIFA	0.158937939	0	9	12	148.408800700	0.017107273	13726898.4046993		27.3.a_31	1	3604	69
0	1.589379395e-07	22675.517327082	27.3.a_31	56.683914125	12.303833125	1	109	HIFA	0.158937939	0	9	12	148.408800700	0.017107273	13726898.4046993		27.3.a_31	1	3604	69
0	1.589379395e-07	22675.517327082	27.3.a_31	56.53492975	12.217505	1	11	HIFA	0.158937939	0	9	12	148.408800700	0.017107273	13726898.4046993		27.3.a_31	1	3604	69
0	1.589379395e-07	22675.517327082	27.3.a_31	56.68305475	12.30422375	1	110	HIFA	0.158937939	0	9	12	148.408800700	0.017107273	13726898.4046993		27.3.a_31	1	3604	69
0	1.589379395e-07	22675.517327082	27.3.a_31	56.68211725	12.30453625	1	111	HIFA	0.158937939	0	9	12	148.408800700	0.017107273	13726898.4046993		27.3.a_31	1	3604	69
0	1.589379395e-07	22675.517327082	27.3.a_31	56.681101625	12.304770625	1	112	HIFA	0.158937939	0	9	12	148.408800700	0.017107273	13726898.4046993		27.3.a_31	1	3604	69
0	1.589379395e-07	22675.517327082	27.3.a_31	56.680007875	12.304926875	1	113	HIFA	0.158937939	0	9	12	148.408800700	0.017107273	13726898.4046993		27.3.a_31	1	3604	69
0	1.589379395e-07	22675.517327082	27.3.a_31	56.678836	12.305005	1	114	HIFA	0.158937939	0	9	12	148.408800700	0.017107273	13726898.4046993		27.3.a_31	1	3604	69
0	1.589379395e-07	22675.517327082	27.3.a_31	56.677586	12.305005	1	115	HIFA	0.158937939	0	9	12	148.408800700	0.017107273	13726898.4046993		27.3.a_31	1	3604	69
0	1.589379395e-07	22675.517327082	27.3.a_31	56.676336	12.305122188	1	116	HIFA	0.158937939	0	9	12	148.408800700	0.017107273	13726898.4046993		27.3.a_31	1	3604	69
0	1.589379395e-07	22675.517327082	27.3.a_31	56.675086	12.305356563	1	117	HIFA	0.158937939	0	9	12	148.408800700	0.017107273	13726898.4046993		27.3.a_31	1	3604	69
0	1.589379395e-07	22675.517327082	27.3.a_31	56.673836	12.305708125	1	118	HIFA	0.158937939	0	9	12	148.408800700	0.017107273	13726898.4046993		27.3.a_31	1	3604	69
0	1.589379395e-07	22675.517327082	27.3.a_31	56.672586	12.306176875	1	119	HIFA	0.158937939	0	9	12	148.408800700	0.017107273	13726898.4046993		27.3.a_31	1	3604	69
0	1.589379395e-07	22675.517327082	27.3.a_31	56.536062562	12.217583125	1	12	HIFA	0.158937939	0	9	12	148.408800700	0.017107273	13726898.4046993		27.3.a_31	1	3604	69
0	1.589379395e-07	22675.517327082	27.3.a_31	56.671336	12.306762813	1	120	HIFA	0.158937939	0	9	12	148.408800700	0.017107273	13726898.4046993		27.3.a_31	1	3604	69
0	1.589379395e-07	22675.517327082	27.3.a_31	56.670086	12.307465937	1	121	HIFA	0.158937939	0	9	12	148.408800700	0.017107273	13726898.4046993		27.3.a_31	1	3604	69
0	1.589379395e-07	22675.517327082	27.3.a_31	56.668836	12.30828625	1	122	HIFA	0.158937939	0	9	12	148.408800700	0.017107273	13726898.4046993		27.3.a_31	1	3604	69
0	1.589379395e-07	22675.517327082	27.3.a_31	56.667586	12.30922375	1	123	HIFA	0.158937939	0	9	12	148.408800700	0.017107273	13726898.4046993		27.3.a_31	1	3604	69
0	1.589379395e-07	22675.517327082	27.3.a_31	56.666336	12.310278437	1	124	HIFA	0.158937939	0	9	12	148.408800700	0.017107273	13726898.4046993		27.3.a_31	1	3604	69
0	1.589379395e-07	22675.517327082	27.3.a_31	56.665086	12.311450312	1	125	HIFA	0.158937939	0	9	12	148.408800700	0.017107273	13726898.4046993		27.3.a_31	1	3604	69
0	1.589379395e-07	22675.517327082	27.3.a_31	56.663836	12.312739375	1	126	HIFA	0.158937939	0	9	12	148.408800700	0.017107273	13726898.4046993		27.3.a_31	1	3604	69
0	1.589379395e-07	22675.517327082	27.3.a_31	56.662586	12.314145625	1	127	HIFA	0.158937939	0	9	12	148.408800700	0.017107273	13726898.4046993		27.3.a_31	1	3604	69
0	1.589379395e-07	22675.517327082	27.3.a_31	56.661336	12.315669062	1	128	HIFA	0.158937939	0	9	12	148.408800700	0.017107273	13726898.4046993		27.3.a_31	1	3604	69
0	1.589379395e-07	22675.517327082	27.3.a_31	56.660086	12.317309687	1	129	HIFA	0.158937939	0	9	12	148.408800700	0.017107273	13726898.4046993		27.3.a_31	1	3604	69
0	1.589379395e-07	22675.517327082	27.3.a_31	56.537390688	12.217739375	1	13	HIFA	0.158937939	0	9	12	148.408800700	0.017107273	13726898.4046993		27.3.a_31	1	3604	69
0	1.589379395e-07	22675.517327082	27.3.a_31	56.658836	12.3190675	1	130	HIFA	0.158937939	0	9	12	148.408800700	0.017107273	13726898.4046993		27.3.a_31	1	3604	69
0	1.589379395e-07	22675.517327082	27.3.a_31	56.657586	12.3209425	1	131	HIFA	0.158937939	0	9	12	148.408800700	0.017107273	13726898.4046993		27.3.a_31	1	3604	69
0	1.589379395e-07	22675.517327082	27.3.a_31	56.656765687	12.322739375	1	132	HIFA	0.158937939	0	9	12	148.408800700	0.017107273	13726898.4046993		27.3.a_31	1	3604	69
0	1.589379395e-07	22675.517327082	27.3.a_31	56.656375062	12.324458125	1	133	HIFA	0.158937939	0	9	12	148.408800700	0.017107273	13726898.4046993		27.3.a_31	1	3604	69
0	1.589379395e-07	22675.517327082	27.3.a_31	56.656414125	12.32609875	1	134	HIFA	0.158937939	0	9	12	148.408800700	0.017107273	13726898.4046993		27.3.a_31	1	3604	69
0	1.589379395e-07	22675.517327082	27.3.a_31	56.656882875	12.32766125	1	135	HIFA	0.158937939	0	9	12	148.408800700	0.017107273	13726898.4046993		27.3.a_31	1	3604	69
0	1.589379395e-07	22675.517327082	27.3.a_31	56.657781312	12.329145625	1	136	HIFA	0.158937939	0	9	12	148.408800700	0.017107273	13726898.4046993		27.3.a_31	1	3604	69
0	1.589379395e-07	22675.517327082	27.3.a_31	56.659109437	12.330551875	1	137	HIFA	0.158937939	0	9	12	148.408800700	0.017107273	13726898.4046993		27.3.a_31	1	3604	69
0	1.589379395e-07	22675.517327082	27.3.a_31	56.66086725	12.33188	1	138	HIFA	0.158937939	0	9	12	148.408800700	0.017107273	13726898.4046993		27.3.a_31	1	3604	69
0	1.589379395e-07	22675.517327082	27.3.a_31	56.66305475	12.33313	1	139	HIFA	0.158937939	0	9	12	148.408800700	0.017107273	13726898.4046993		27.3.a_31	1	3604	69
0	1.589379395e-07	22675.517327082	27.3.a_31	56.538914125	12.21797375	1	14	HIFA	0.158937939	0	9	12	148.408800700	0.017107273	13726898.4046993		27.3.a_31	1	3604	69
0	1.589379395e-07	22675.517327082	27.3.a_31	56.665671938	12.334301875	1	140	HIFA	0.158937939	0	9	12	148.408800700	0.017107273	13726898.4046993		27.3.a_31	1	3604	69
0	1.589379395e-07	22675.517327082	27.3.a_31	56.668718813	12.335395625	1	141	HIFA	0.158937939	0	9	12	148.408800700	0.017107273	13726898.4046993		27.3.a_31	1	3604	69
0	1.589379395e-07	22675.517327082	27.3.a_31	56.672195375	12.33641125	1	142	HIFA	0.158937939	0	9	12	148.408800700	0.017107273	13726898.4046993		27.3.a_31	1	3604	69
0	1.589379395e-07	22675.517327082	27.3.a_31	56.676101625	12.33734875	1	143	HIFA	0.158937939	0	9	12	148.408800700	0.017107273	13726898.4046993		27.3.a_31	1	3604	69
0	1.589379395e-07	22675.517327082	27.3.a_31	56.680437563	12.338208125	1	144	HIFA	0.158937939	0	9	12	148.408800700	0.017107273	13726898.4046993		27.3.a_31	1	3604	69
0	1.589379395e-07	22675.517327082	27.3.a_31	56.685203188	12.338989375	1	145	HIFA	0.158937939	0	9	12	148.408800700	0.017107273	13726898.4046993		27.3.a_31	1	3604	69
0	1.589379395e-07	22675.517327082	27.3.a_31	56.6903985	12.3396925	1	146	HIFA	0.158937939	0	9	12	148.408800700	0.017107273	13726898.4046993		27.3.a_31	1	3604	69
0	1.589379395e-07	22675.517327082	27.3.a_31	56.6960235	12.3403175	1	147	HIFA	0.158937939	0	9	12	148.408800700	0.017107273	13726898.4046993		27.3.a_31	1	3604	69
0	1.589379395e-07	22675.517327082	27.3.a_31	56.700945375	12.3409425	1	148	HIFA	0.158937939	0	9	12	148.408800700	0.017107273	13726898.4046993		27.3.a_31	1	3604	69
0	1.589379395e-07	22675.517327082	27.3.a_31	56.705164125	12.3415675	1	149	HIFA	0.158937939	0	9	12	148.408800700	0.017107273	13726898.4046993		27.3.a_31	1	3604	69
0	1.589379395e-07	22675.517327082	27.3.a_31	56.540632875	12.21828625	1	15	HIFA	0.158937939	0	9	12	148.408800700	0.017107273	13726898.4046993		27.3.a_31	1	3604	69
0	1.589379395e-07	22675.517327082	27.3.a_31	56.70867975	12.3421925	1	150	HIFA	0.158937939	0	9	12	148.408800700	0.017107273	13726898.4046993		27.3.a_31	1	3604	69
0	1.589379395e-07	22675.517327082	27.3.a_31	56.71149225	12.3428175	1	151	HIFA	0.158937939	0	9	12	148.408800700	0.017107273	13726898.4046993		27.3.a_31	1	3604	69
0	1.589379395e-07	22675.517327082	27.3.a_31	56.713601625	12.3434425	1	152	HIFA	0.158937939	0	9	12	148.408800700	0.017107273	13726898.4046993		27.3.a_31	1	3604	69
0	1.589379395e-07	22675.517327082	27.3.a_31	56.715007875	12.3440675	1	153	HIFA	0.158937939	0	9	12	148.408800700	0.017107273	13726898.4046993		27.3.a_31	1	3604	69
0	1.589379395e-07	22675.517327082	27.3.a_31	56.715711	12.3446925	1	154	HIFA	0.158937939	0	9	12	148.408800700	0.017107273	13726898.4046993		27.3.a_31	1	3604	69
0	1.589379395e-07	22675.517327082	27.3.a_31	56.715711	12.3453175	1	155	HIFA	0.158937939	0	9	12	148.408800700	0.017107273	13726898.4046993		27.3.a_31	1	3604	69
0	1.589379395e-07	22675.517327082	27.3.a_31	56.715007875	12.3459425	1	156	HIFA	0.158937939	0	9	12	148.408800700	0.017107273	13726898.4046993		27.3.a_31	1	3604	69
0	1.589379395e-07	22675.517327082	27.3.a_31	56.713601625	12.3465675	1	157	HIFA	0.158937939	0	9	12	148.408800700	0.017107273	13726898.4046993		27.3.a_31	1	3604	69
0	1.589379395e-07	22675.517327082	27.3.a_31	56.71149225	12.3471925	1	158	HIFA	0.158937939	0	9	12	148.408800700	0.017107273	13726898.4046993		27.3.a_31	1	3604	69
0	1.589379395e-07	22675.517327082	27.3.a_31	56.70867975	12.3478175	1	159	HIFA	0.158937939	0	9	12	148.408800700	0.017107273	13726898.4046993		27.3.a_31	1	3604	69
0	1.589379395e-07	22675.517327082	27.3.a_31	56.542546937	12.218676875	1	16	HIFA	0.158937939	0	9	12	148.408800700	0.017107273	13726898.4046993		27.3.a_31	1	3604	69
0	1.589379395e-07	22675.517327082	27.3.a_31	56.705164125	12.3484425	1	160	HIFA	0.158937939	0	9	12	148.408800700	0.017107273	13726898.4046993		27.3.a_31	1	3604	69
0	1.589379395e-07	22675.517327082	27.3.a_31	56.700945375	12.3490675	1	161	HIFA	0.158937939	0	9	12	148.408800700	0.017107273	13726898.4046993		27.3.a_31	1	3604	69
0	1.589379395e-07	22675.517327082	27.3.a_31	56.6960235	12.3496925	1	162	HIFA	0.158937939	0	9	12	148.408800700	0.017107273	13726898.4046993		27.3.a_31	1	3604	69
0	1.589379395e-07	22675.517327082	27.3.a_31	56.6903985	12.3503175	1	163	HIFA	0.158937939	0	9	12	148.408800700	0.017107273	13726898.4046993		27.3.a_31	1	3604	69
0	1.589379395e-07	22675.517327082	27.3.a_31	56.685007875	12.350747187	1	164	HIFA	0.158937939	0	9	12	148.408800700	0.017107273	13726898.4046993		27.3.a_31	1	3604	69
0	1.589379395e-07	22675.517327082	27.3.a_31	56.679851625	12.350981562	1	165	HIFA	0.158937939	0	9	12	148.408800700	0.017107273	13726898.4046993		27.3.a_31	1	3604	69
0	1.589379395e-07	22675.517327082	27.3.a_31	56.67492975	12.351020625	1	166	HIFA	0.158937939	0	9	12	148.408800700	0.017107273	13726898.4046993		27.3.a_31	1	3604	69
0	1.589379395e-07	22675.517327082	27.3.a_31	56.67024225	12.350864375	1	167	HIFA	0.158937939	0	9	12	148.408800700	0.017107273	13726898.4046993		27.3.a_31	1	3604	69
0	1.589379395e-07	22675.517327082	27.3.a_31	56.665789125	12.350512812	1	168	HIFA	0.158937939	0	9	12	148.408800700	0.017107273	13726898.4046993		27.3.a_31	1	3604	69
0	1.589379395e-07	22675.517327082	27.3.a_31	56.661570375	12.349965938	1	169	HIFA	0.158937939	0	9	12	148.408800700	0.017107273	13726898.4046993		27.3.a_31	1	3604	69
0	1.589379395e-07	22675.517327082	27.3.a_31	56.544656313	12.219145625	1	17	HIFA	0.158937939	0	9	12	148.408800700	0.017107273	13726898.4046993		27.3.a_31	1	3604	69
0	1.589379395e-07	22675.517327082	27.3.a_31	56.657586	12.34922375	1	170	HIFA	0.158937939	0	9	12	148.408800700	0.017107273	13726898.4046993		27.3.a_31	1	3604	69
0	1.589379395e-07	22675.517327082	27.3.a_31	56.653836	12.34828625	1	171	HIFA	0.158937939	0	9	12	148.408800700	0.017107273	13726898.4046993		27.3.a_31	1	3604	69
0	1.589379395e-07	22675.517327082	27.3.a_31	56.650320375	12.347153437	1	172	HIFA	0.158937939	0	9	12	148.408800700	0.017107273	13726898.4046993		27.3.a_31	1	3604	69
0	1.589379395e-07	22675.517327082	27.3.a_31	56.647039125	12.345825313	1	173	HIFA	0.158937939	0	9	12	148.408800700	0.017107273	13726898.4046993		27.3.a_31	1	3604	69
0	1.589379395e-07	22675.517327082	27.3.a_31	56.64399225	12.344301875	1	174	HIFA	0.158937939	0	9	12	148.408800700	0.017107273	13726898.4046993		27.3.a_31	1	3604	69
0	1.589379395e-07	22675.517327082	27.3.a_31	56.64117975	12.342583125	1	175	HIFA	0.158937939	0	9	12	148.408800700	0.017107273	13726898.4046993		27.3.a_31	1	3604	69
0	1.589379395e-07	22675.517327082	27.3.a_31	56.638601625	12.340669062	1	176	HIFA	0.158937939	0	9	12	148.408800700	0.017107273	13726898.4046993		27.3.a_31	1	3604	69
0	1.589379395e-07	22675.517327082	27.3.a_31	56.636257875	12.338559688	1	177	HIFA	0.158937939	0	9	12	148.408800700	0.017107273	13726898.4046993		27.3.a_31	1	3604	69
0	1.589379395e-07	22675.517327082	27.3.a_31	56.6341485	12.336255	1	178	HIFA	0.158937939	0	9	12	148.408800700	0.017107273	13726898.4046993		27.3.a_31	1	3604	69
0	1.589379395e-07	22675.517327082	27.3.a_31	56.6322735	12.333755	1	179	HIFA	0.158937939	0	9	12	148.408800700	0.017107273	13726898.4046993		27.3.a_31	1	3604	69
0	1.589379395e-07	22675.517327082	27.3.a_31	56.546961	12.2196925	1	18	HIFA	0.158937939	0	9	12	148.408800700	0.017107273	13726898.4046993		27.3.a_31	1	3604	69
0	1.589379395e-07	22675.517327082	27.3.a_31	56.630359437	12.331333125	1	180	HIFA	0.158937939	0	9	12	148.408800700	0.017107273	13726898.4046993		27.3.a_31	1	3604	69
0	1.589379395e-07	22675.517327082	27.3.a_31	56.628406312	12.328989375	1	181	HIFA	0.158937939	0	9	12	148.408800700	0.017107273	13726898.4046993		27.3.a_31	1	3604	69
0	1.589379395e-07	22675.517327082	27.3.a_31	56.626414125	12.32672375	1	182	HIFA	0.158937939	0	9	12	148.408800700	0.017107273	13726898.4046993		27.3.a_31	1	3604	69
0	1.589379395e-07	22675.517327082	27.3.a_31	56.624382875	12.32453625	1	183	HIFA	0.158937939	0	9	12	148.408800700	0.017107273	13726898.4046993		27.3.a_31	1	3604	69
0	1.589379395e-07	22675.517327082	27.3.a_31	56.622312562	12.322426875	1	184	HIFA	0.158937939	0	9	12	148.408800700	0.017107273	13726898.4046993		27.3.a_31	1	3604	69
0	1.589379395e-07	22675.517327082	27.3.a_31	56.620203188	12.320395625	1	185	HIFA	0.158937939	0	9	12	148.408800700	0.017107273	13726898.4046993		27.3.a_31	1	3604	69
0	1.589379395e-07	22675.517327082	27.3.a_31	56.61805475	12.3184425	1	186	HIFA	0.158937939	0	9	12	148.408800700	0.017107273	13726898.4046993		27.3.a_31	1	3604	69
0	1.589379395e-07	22675.517327082	27.3.a_31	56.61586725	12.3165675	1	187	HIFA	0.158937939	0	9	12	148.408800700	0.017107273	13726898.4046993		27.3.a_31	1	3604	69
0	1.589379395e-07	22675.517327082	27.3.a_31	56.613640688	12.314770625	1	188	HIFA	0.158937939	0	9	12	148.408800700	0.017107273	13726898.4046993		27.3.a_31	1	3604	69
0	1.589379395e-07	22675.517327082	27.3.a_31	56.611375063	12.313051875	1	189	HIFA	0.158937939	0	9	12	148.408800700	0.017107273	13726898.4046993		27.3.a_31	1	3604	69
0	1.589379395e-07	22675.517327082	27.3.a_31	56.549461	12.2203175	1	19	HIFA	0.158937939	0	9	12	148.408800700	0.017107273	13726898.4046993		27.3.a_31	1	3604	69
0	1.589379395e-07	22675.517327082	27.3.a_31	56.609070375	12.31141125	1	190	HIFA	0.158937939	0	9	12	148.408800700	0.017107273	13726898.4046993		27.3.a_31	1	3604	69
0	1.589379395e-07	22675.517327082	27.3.a_31	56.606726625	12.30984875	1	191	HIFA	0.158937939	0	9	12	148.408800700	0.017107273	13726898.4046993		27.3.a_31	1	3604	69
0	1.589379395e-07	22675.517327082	27.3.a_31	56.604343812	12.308364375	1	192	HIFA	0.158937939	0	9	12	148.408800700	0.017107273	13726898.4046993		27.3.a_31	1	3604	69
0	1.589379395e-07	22675.517327082	27.3.a_31	56.601921938	12.306958125	1	193	HIFA	0.158937939	0	9	12	148.408800700	0.017107273	13726898.4046993		27.3.a_31	1	3604	69
0	1.589379395e-07	22675.517327082	27.3.a_31	56.599461	12.30563	1	194	HIFA	0.158937939	0	9	12	148.408800700	0.017107273	13726898.4046993		27.3.a_31	1	3604	69
0	1.589379395e-07	22675.517327082	27.3.a_31	56.596961	12.30438	1	195	HIFA	0.158937939	0	9	12	148.408800700	0.017107273	13726898.4046993		27.3.a_31	1	3604	69
0	1.589379395e-07	22675.517327082	27.3.a_31	56.594578187	12.303051875	1	196	HIFA	0.158937939	0	9	12	148.408800700	0.017107273	13726898.4046993		27.3.a_31	1	3604	69
0	1.589379395e-07	22675.517327082	27.3.a_31	56.592312562	12.301645625	1	197	HIFA	0.158937939	0	9	12	148.408800700	0.017107273	13726898.4046993		27.3.a_31	1	3604	69
0	1.589379395e-07	22675.517327082	27.3.a_31	56.590164125	12.30016125	1	198	HIFA	0.158937939	0	9	12	148.408800700	0.017107273	13726898.4046993		27.3.a_31	1	3604	69
0	1.589379395e-07	22675.517327082	27.3.a_31	56.588132875	12.29859875	1	199	HIFA	0.158937939	0	9	12	148.408800700	0.017107273	13726898.4046993		27.3.a_31	1	3604	69
0	1.589379395e-07	22675.517327082	27.3.a_31	56.5335235	12.2203175	1	2	HIFA	0.158937939	0	9	12	148.408800700	0.017107273	13726898.4046993		27.3.a_31	1	3604	69
0	1.589379395e-07	22675.517327082	27.3.a_31	56.551961	12.22109875	1	20	HIFA	0.158937939	0	9	12	148.408800700	0.017107273	13726898.4046993		27.3.a_31	1	3604	69
0	1.589379395e-07	22675.517327082	27.3.a_31	56.586218813	12.296958125	1	200	HIFA	0.158937939	0	9	12	148.408800700	0.017107273	13726898.4046993		27.3.a_31	1	3604	69
0	1.589379395e-07	22675.517327082	27.3.a_31	56.584421937	12.295239375	1	201	HIFA	0.158937939	0	9	12	148.408800700	0.017107273	13726898.4046993		27.3.a_31	1	3604	69
0	1.589379395e-07	22675.517327082	27.3.a_31	56.58274225	12.2934425	1	202	HIFA	0.158937939	0	9	12	148.408800700	0.017107273	13726898.4046993		27.3.a_31	1	3604	69
0	1.589379395e-07	22675.517327082	27.3.a_31	56.58117975	12.2915675	1	203	HIFA	0.158937939	0	9	12	148.408800700	0.017107273	13726898.4046993		27.3.a_31	1	3604	69
0	1.589379395e-07	22675.517327082	27.3.a_31	56.579734438	12.289614375	1	204	HIFA	0.158937939	0	9	12	148.408800700	0.017107273	13726898.4046993		27.3.a_31	1	3604	69
0	1.589379395e-07	22675.517327082	27.3.a_31	56.578406313	12.287583125	1	205	HIFA	0.158937939	0	9	12	148.408800700	0.017107273	13726898.4046993		27.3.a_31	1	3604	69
0	1.589379395e-07	22675.517327082	27.3.a_31	56.577195375	12.28547375	1	206	HIFA	0.158937939	0	9	12	148.408800700	0.017107273	13726898.4046993		27.3.a_31	1	3604	69
0	1.589379395e-07	22675.517327082	27.3.a_31	56.576101625	12.28328625	1	207	HIFA	0.158937939	0	9	12	148.408800700	0.017107273	13726898.4046993		27.3.a_31	1	3604	69
0	1.589379395e-07	22675.517327082	27.3.a_31	56.575125062	12.281020625	1	208	HIFA	0.158937939	0	9	12	148.408800700	0.017107273	13726898.4046993		27.3.a_31	1	3604	69
0	1.589379395e-07	22675.517327082	27.3.a_31	56.574265688	12.278676875	1	209	HIFA	0.158937939	0	9	12	148.408800700	0.017107273	13726898.4046993		27.3.a_31	1	3604	69
0	1.589379395e-07	22675.517327082	27.3.a_31	56.554461	12.22203625	1	21	HIFA	0.158937939	0	9	12	148.408800700	0.017107273	13726898.4046993		27.3.a_31	1	3604	69
0	1.589379395e-07	22675.517327082	27.3.a_31	56.5735235	12.276255	1	210	HIFA	0.158937939	0	9	12	148.408800700	0.017107273	13726898.4046993		27.3.a_31	1	3604	69
0	1.589379395e-07	22675.517327082	27.3.a_31	56.5728985	12.273755	1	211	HIFA	0.158937939	0	9	12	148.408800700	0.017107273	13726898.4046993		27.3.a_31	1	3604	69
0	1.589379395e-07	22675.517327082	27.3.a_31	56.572195375	12.271294063	1	212	HIFA	0.158937939	0	9	12	148.408800700	0.017107273	13726898.4046993		27.3.a_31	1	3604	69
0	1.589379395e-07	22675.517327082	27.3.a_31	56.571414125	12.268872187	1	213	HIFA	0.158937939	0	9	12	148.408800700	0.017107273	13726898.4046993		27.3.a_31	1	3604	69
0	1.589379395e-07	22675.517327082	27.3.a_31	56.57055475	12.266489375	1	214	HIFA	0.158937939	0	9	12	148.408800700	0.017107273	13726898.4046993		27.3.a_31	1	3604	69
0	1.589379395e-07	22675.517327082	27.3.a_31	56.56961725	12.264145625	1	215	HIFA	0.158937939	0	9	12	148.408800700	0.017107273	13726898.4046993		27.3.a_31	1	3604	69
0	1.589379395e-07	22675.517327082	27.3.a_31	56.568601625	12.261840938	1	216	HIFA	0.158937939	0	9	12	148.408800700	0.017107273	13726898.4046993		27.3.a_31	1	3604	69
0	1.589379395e-07	22675.517327082	27.3.a_31	56.567507875	12.259575313	1	217	HIFA	0.158937939	0	9	12	148.408800700	0.017107273	13726898.4046993		27.3.a_31	1	3604	69
0	1.589379395e-07	22675.517327082	27.3.a_31	56.566336	12.25734875	1	218	HIFA	0.158937939	0	9	12	148.408800700	0.017107273	13726898.4046993		27.3.a_31	1	3604	69
0	1.589379395e-07	22675.517327082	27.3.a_31	56.565086	12.25516125	1	219	HIFA	0.158937939	0	9	12	148.408800700	0.017107273	13726898.4046993		27.3.a_31	1	3604	69
0	1.589379395e-07	22675.517327082	27.3.a_31	56.556961	12.22313	1	22	HIFA	0.158937939	0	9	12	148.408800700	0.017107273	13726898.4046993		27.3.a_31	1	3604	69
0	1.589379395e-07	22675.517327082	27.3.a_31	56.563757875	12.253012812	1	220	HIFA	0.158937939	0	9	12	148.408800700	0.017107273	13726898.4046993		27.3.a_31	1	3604	69
0	1.589379395e-07	22675.517327082	27.3.a_31	56.562351625	12.250903437	1	221	HIFA	0.158937939	0	9	12	148.408800700	0.017107273	13726898.4046993		27.3.a_31	1	3604	69
0	1.589379395e-07	22675.517327082	27.3.a_31	56.56086725	12.248833125	1	222	HIFA	0.158937939	0	9	12	148.408800700	0.017107273	13726898.4046993		27.3.a_31	1	3604	69
0	1.589379395e-07	22675.517327082	27.3.a_31	56.55930475	12.246801875	1	223	HIFA	0.158937939	0	9	12	148.408800700	0.017107273	13726898.4046993		27.3.a_31	1	3604	69
0	1.589379395e-07	22675.517327082	27.3.a_31	56.557664125	12.244809688	1	224	HIFA	0.158937939	0	9	12	148.408800700	0.017107273	13726898.4046993		27.3.a_31	1	3604	69
0	1.589379395e-07	22675.517327082	27.3.a_31	56.555945375	12.242856563	1	225	HIFA	0.158937939	0	9	12	148.408800700	0.017107273	13726898.4046993		27.3.a_31	1	3604	69
0	1.589379395e-07	22675.517327082	27.3.a_31	56.5541485	12.2409425	1	226	HIFA	0.158937939	0	9	12	148.408800700	0.017107273	13726898.4046993		27.3.a_31	1	3604	69
0	1.589379395e-07	22675.517327082	27.3.a_31	56.5522735	12.2390675	1	227	HIFA	0.158937939	0	9	12	148.408800700	0.017107273	13726898.4046993		27.3.a_31	1	3604	69
0	1.589379395e-07	22675.517327082	27.3.a_31	56.538211	12.225005	1	228	HIFA	0.158937939	0	9	12	148.408800700	0.017107273	13726898.4046993		27.3.a_31	1	3604	69
0	1.589379395e-07	22675.517327082	27.3.a_31	56.559461	12.22438	1	23	HIFA	0.158937939	0	9	12	148.408800700	0.017107273	13726898.4046993		27.3.a_31	1	3604	69
0	1.589379395e-07	22675.517327082	27.3.a_31	56.561961	12.22578625	1	24	HIFA	0.158937939	0	9	12	148.408800700	0.017107273	13726898.4046993		27.3.a_31	1	3604	69
0	1.589379395e-07	22675.517327082	27.3.a_31	56.564461	12.22734875	1	25	HIFA	0.158937939	0	9	12	148.408800700	0.017107273	13726898.4046993		27.3.a_31	1	3604	69
0	1.589379395e-07	22675.517327082	27.3.a_31	56.566961	12.2290675	1	26	HIFA	0.158937939	0	9	12	148.408800700	0.017107273	13726898.4046993		27.3.a_31	1	3604	69
0	1.589379395e-07	22675.517327082	27.3.a_31	56.569461	12.2309425	1	27	HIFA	0.158937939	0	9	12	148.408800700	0.017107273	13726898.4046993		27.3.a_31	1	3604	69
0	1.589379395e-07	22675.517327082	27.3.a_31	56.571961	12.23297375	1	28	HIFA	0.158937939	0	9	12	148.408800700	0.017107273	13726898.4046993		27.3.a_31	1	3604	69
0	1.589379395e-07	22675.517327082	27.3.a_31	56.574461	12.23516125	1	29	HIFA	0.158937939	0	9	12	148.408800700	0.017107273	13726898.4046993		27.3.a_31	1	3604	69
0	1.589379395e-07	22675.517327082	27.3.a_31	56.5328985	12.2196925	1	3	HIFA	0.158937939	0	9	12	148.408800700	0.017107273	13726898.4046993		27.3.a_31	1	3604	69
0	1.589379395e-07	22675.517327082	27.3.a_31	56.576961	12.237505	1	30	HIFA	0.158937939	0	9	12	148.408800700	0.017107273	13726898.4046993		27.3.a_31	1	3604	69
0	1.589379395e-07	22675.517327082	27.3.a_31	56.579461	12.240005	1	31	HIFA	0.158937939	0	9	12	148.408800700	0.017107273	13726898.4046993		27.3.a_31	1	3604	69
0	1.589379395e-07	22675.517327082	27.3.a_31	56.581961	12.24266125	1	32	HIFA	0.158937939	0	9	12	148.408800700	0.017107273	13726898.4046993		27.3.a_31	1	3604	69
0	1.589379395e-07	22675.517327082	27.3.a_31	56.584461	12.24547375	1	33	HIFA	0.158937939	0	9	12	148.408800700	0.017107273	13726898.4046993		27.3.a_31	1	3604	69
0	1.589379395e-07	22675.517327082	27.3.a_31	56.586961	12.2484425	1	34	HIFA	0.158937939	0	9	12	148.408800700	0.017107273	13726898.4046993		27.3.a_31	1	3604	69
0	1.589379395e-07	22675.517327082	27.3.a_31	56.589461	12.2515675	1	35	HIFA	0.158937939	0	9	12	148.408800700	0.017107273	13726898.4046993		27.3.a_31	1	3604	69
0	1.589379395e-07	22675.517327082	27.3.a_31	56.592039125	12.254497188	1	36	HIFA	0.158937939	0	9	12	148.408800700	0.017107273	13726898.4046993		27.3.a_31	1	3604	69
0	1.589379395e-07	22675.517327082	27.3.a_31	56.594695375	12.257231562	1	37	HIFA	0.158937939	0	9	12	148.408800700	0.017107273	13726898.4046993		27.3.a_31	1	3604	69
0	1.589379395e-07	22675.517327082	27.3.a_31	56.59742975	12.259770625	1	38	HIFA	0.158937939	0	9	12	148.408800700	0.017107273	13726898.4046993		27.3.a_31	1	3604	69
0	1.589379395e-07	22675.517327082	27.3.a_31	56.60024225	12.262114375	1	39	HIFA	0.158937939	0	9	12	148.408800700	0.017107273	13726898.4046993		27.3.a_31	1	3604	69
0	1.589379395e-07	22675.517327082	27.3.a_31	56.532468812	12.219145625	1	4	HIFA	0.158937939	0	9	12	148.408800700	0.017107273	13726898.4046993		27.3.a_31	1	3604	69
0	1.589379395e-07	22675.517327082	27.3.a_31	56.603132875	12.264262813	1	40	HIFA	0.158937939	0	9	12	148.408800700	0.017107273	13726898.4046993		27.3.a_31	1	3604	69
0	1.589379395e-07	22675.517327082	27.3.a_31	56.606101625	12.266215938	1	41	HIFA	0.158937939	0	9	12	148.408800700	0.017107273	13726898.4046993		27.3.a_31	1	3604	69
0	1.589379395e-07	22675.517327082	27.3.a_31	56.6091485	12.26797375	1	42	HIFA	0.158937939	0	9	12	148.408800700	0.017107273	13726898.4046993		27.3.a_31	1	3604	69
0	1.589379395e-07	22675.517327082	27.3.a_31	56.6122735	12.26953625	1	43	HIFA	0.158937939	0	9	12	148.408800700	0.017107273	13726898.4046993		27.3.a_31	1	3604	69
0	1.589379395e-07	22675.517327082	27.3.a_31	56.615476625	12.270903437	1	44	HIFA	0.158937939	0	9	12	148.408800700	0.017107273	13726898.4046993		27.3.a_31	1	3604	69
0	1.589379395e-07	22675.517327082	27.3.a_31	56.618757875	12.272075313	1	45	HIFA	0.158937939	0	9	12	148.408800700	0.017107273	13726898.4046993		27.3.a_31	1	3604	69
0	1.589379395e-07	22675.517327082	27.3.a_31	56.62211725	12.273051875	1	46	HIFA	0.158937939	0	9	12	148.408800700	0.017107273	13726898.4046993		27.3.a_31	1	3604	69
0	1.589379395e-07	22675.517327082	27.3.a_31	56.62555475	12.273833125	1	47	HIFA	0.158937939	0	9	12	148.408800700	0.017107273	13726898.4046993		27.3.a_31	1	3604	69
0	1.589379395e-07	22675.517327082	27.3.a_31	56.629070375	12.274419062	1	48	HIFA	0.158937939	0	9	12	148.408800700	0.017107273	13726898.4046993		27.3.a_31	1	3604	69
0	1.589379395e-07	22675.517327082	27.3.a_31	56.632664125	12.274809687	1	49	HIFA	0.158937939	0	9	12	148.408800700	0.017107273	13726898.4046993		27.3.a_31	1	3604	69
0	1.589379395e-07	22675.517327082	27.3.a_31	56.532234438	12.218676875	1	5	HIFA	0.158937939	0	9	12	148.408800700	0.017107273	13726898.4046993		27.3.a_31	1	3604	69
0	1.589379395e-07	22675.517327082	27.3.a_31	56.636336	12.275005	1	50	HIFA	0.158937939	0	9	12	148.408800700	0.017107273	13726898.4046993		27.3.a_31	1	3604	69
0	1.589379395e-07	22675.517327082	27.3.a_31	56.640086	12.275005	1	51	HIFA	0.158937939	0	9	12	148.408800700	0.017107273	13726898.4046993		27.3.a_31	1	3604	69
0	1.589379395e-07	22675.517327082	27.3.a_31	56.643562563	12.275083125	1	52	HIFA	0.158937939	0	9	12	148.408800700	0.017107273	13726898.4046993		27.3.a_31	1	3604	69
0	1.589379395e-07	22675.517327082	27.3.a_31	56.646765688	12.275239375	1	53	HIFA	0.158937939	0	9	12	148.408800700	0.017107273	13726898.4046993		27.3.a_31	1	3604	69
0	1.589379395e-07	22675.517327082	27.3.a_31	56.649695375	12.27547375	1	54	HIFA	0.158937939	0	9	12	148.408800700	0.017107273	13726898.4046993		27.3.a_31	1	3604	69
0	1.589379395e-07	22675.517327082	27.3.a_31	56.652351625	12.27578625	1	55	HIFA	0.158937939	0	9	12	148.408800700	0.017107273	13726898.4046993		27.3.a_31	1	3604	69
0	1.589379395e-07	22675.517327082	27.3.a_31	56.654734437	12.276176875	1	56	HIFA	0.158937939	0	9	12	148.408800700	0.017107273	13726898.4046993		27.3.a_31	1	3604	69
0	1.589379395e-07	22675.517327082	27.3.a_31	56.656843813	12.276645625	1	57	HIFA	0.158937939	0	9	12	148.408800700	0.017107273	13726898.4046993		27.3.a_31	1	3604	69
0	1.589379395e-07	22675.517327082	27.3.a_31	56.65867975	12.2771925	1	58	HIFA	0.158937939	0	9	12	148.408800700	0.017107273	13726898.4046993		27.3.a_31	1	3604	69
0	1.589379395e-07	22675.517327082	27.3.a_31	56.66024225	12.2778175	1	59	HIFA	0.158937939	0	9	12	148.408800700	0.017107273	13726898.4046993		27.3.a_31	1	3604	69
0	1.589379395e-07	22675.517327082	27.3.a_31	56.532195375	12.21828625	1	6	HIFA	0.158937939	0	9	12	148.408800700	0.017107273	13726898.4046993		27.3.a_31	1	3604	69
0	1.589379395e-07	22675.517327082	27.3.a_31	56.661531313	12.278520625	1	60	HIFA	0.158937939	0	9	12	148.408800700	0.017107273	13726898.4046993		27.3.a_31	1	3604	69
0	1.589379395e-07	22675.517327082	27.3.a_31	56.662546937	12.279301875	1	61	HIFA	0.158937939	0	9	12	148.408800700	0.017107273	13726898.4046993		27.3.a_31	1	3604	69
0	1.589379395e-07	22675.517327082	27.3.a_31	56.663289125	12.28016125	1	62	HIFA	0.158937939	0	9	12	148.408800700	0.017107273	13726898.4046993		27.3.a_31	1	3604	69
0	1.589379395e-07	22675.517327082	27.3.a_31	56.663757875	12.28109875	1	63	HIFA	0.158937939	0	9	12	148.408800700	0.017107273	13726898.4046993		27.3.a_31	1	3604	69
0	1.589379395e-07	22675.517327082	27.3.a_31	56.663953187	12.282114375	1	64	HIFA	0.158937939	0	9	12	148.408800700	0.017107273	13726898.4046993		27.3.a_31	1	3604	69
0	1.589379395e-07	22675.517327082	27.3.a_31	56.663875062	12.283208125	1	65	HIFA	0.158937939	0	9	12	148.408800700	0.017107273	13726898.4046993		27.3.a_31	1	3604	69
0	1.589379395e-07	22675.517327082	27.3.a_31	56.6635235	12.28438	1	66	HIFA	0.158937939	0	9	12	148.408800700	0.017107273	13726898.4046993		27.3.a_31	1	3604	69
0	1.589379395e-07	22675.517327082	27.3.a_31	56.6628985	12.28563	1	67	HIFA	0.158937939	0	9	12	148.408800700	0.017107273	13726898.4046993		27.3.a_31	1	3604	69
0	1.589379395e-07	22675.517327082	27.3.a_31	56.66242975	12.286762812	1	68	HIFA	0.158937939	0	9	12	148.408800700	0.017107273	13726898.4046993		27.3.a_31	1	3604	69
0	1.589379395e-07	22675.517327082	27.3.a_31	56.66211725	12.287778438	1	69	HIFA	0.158937939	0	9	12	148.408800700	0.017107273	13726898.4046993		27.3.a_31	1	3604	69
0	1.589379395e-07	22675.517327082	27.3.a_31	56.532351625	12.21797375	1	7	HIFA	0.158937939	0	9	12	148.408800700	0.017107273	13726898.4046993		27.3.a_31	1	3604	69
0	1.589379395e-07	22675.517327082	27.3.a_31	56.661961	12.288676875	1	70	HIFA	0.158937939	0	9	12	148.408800700	0.017107273	13726898.4046993		27.3.a_31	1	3604	69
0	1.589379395e-07	22675.517327082	27.3.a_31	56.661961	12.289458125	1	71	HIFA	0.158937939	0	9	12	148.408800700	0.017107273	13726898.4046993		27.3.a_31	1	3604	69
0	1.589379395e-07	22675.517327082	27.3.a_31	56.66211725	12.290122187	1	72	HIFA	0.158937939	0	9	12	148.408800700	0.017107273	13726898.4046993		27.3.a_31	1	3604	69
0	1.589379395e-07	22675.517327082	27.3.a_31	56.66242975	12.290669062	1	73	HIFA	0.158937939	0	9	12	148.408800700	0.017107273	13726898.4046993		27.3.a_31	1	3604	69
0	1.589379395e-07	22675.517327082	27.3.a_31	56.6628985	12.29109875	1	74	HIFA	0.158937939	0	9	12	148.408800700	0.017107273	13726898.4046993		27.3.a_31	1	3604	69
0	1.589379395e-07	22675.517327082	27.3.a_31	56.6635235	12.29141125	1	75	HIFA	0.158937939	0	9	12	148.408800700	0.017107273	13726898.4046993		27.3.a_31	1	3604	69
0	1.589379395e-07	22675.517327082	27.3.a_31	56.66430475	12.291606563	1	76	HIFA	0.158937939	0	9	12	148.408800700	0.017107273	13726898.4046993		27.3.a_31	1	3604	69
0	1.589379395e-07	22675.517327082	27.3.a_31	56.66524225	12.291684688	1	77	HIFA	0.158937939	0	9	12	148.408800700	0.017107273	13726898.4046993		27.3.a_31	1	3604	69
0	1.589379395e-07	22675.517327082	27.3.a_31	56.666336	12.291645625	1	78	HIFA	0.158937939	0	9	12	148.408800700	0.017107273	13726898.4046993		27.3.a_31	1	3604	69
0	1.589379395e-07	22675.517327082	27.3.a_31	56.667586	12.291489375	1	79	HIFA	0.158937939	0	9	12	148.408800700	0.017107273	13726898.4046993		27.3.a_31	1	3604	69
0	1.589379395e-07	22675.517327082	27.3.a_31	56.532703187	12.217739375	1	8	HIFA	0.158937939	0	9	12	148.408800700	0.017107273	13726898.4046993		27.3.a_31	1	3604	69
0	1.589379395e-07	22675.517327082	27.3.a_31	56.66899225	12.291215938	1	80	HIFA	0.158937939	0	9	12	148.408800700	0.017107273	13726898.4046993		27.3.a_31	1	3604	69
0	1.589379395e-07	22675.517327082	27.3.a_31	56.67055475	12.290825313	1	81	HIFA	0.158937939	0	9	12	148.408800700	0.017107273	13726898.4046993		27.3.a_31	1	3604	69
0	1.589379395e-07	22675.517327082	27.3.a_31	56.6722735	12.2903175	1	82	HIFA	0.158937939	0	9	12	148.408800700	0.017107273	13726898.4046993		27.3.a_31	1	3604	69
0	1.589379395e-07	22675.517327082	27.3.a_31	56.6741485	12.2896925	1	83	HIFA	0.158937939	0	9	12	148.408800700	0.017107273	13726898.4046993		27.3.a_31	1	3604	69
0	1.589379395e-07	22675.517327082	27.3.a_31	56.675906312	12.289184688	1	84	HIFA	0.158937939	0	9	12	148.408800700	0.017107273	13726898.4046993		27.3.a_31	1	3604	69
0	1.589379395e-07	22675.517327082	27.3.a_31	56.677546937	12.288794062	1	85	HIFA	0.158937939	0	9	12	148.408800700	0.017107273	13726898.4046993		27.3.a_31	1	3604	69
0	1.589379395e-07	22675.517327082	27.3.a_31	56.679070375	12.288520625	1	86	HIFA	0.158937939	0	9	12	148.408800700	0.017107273	13726898.4046993		27.3.a_31	1	3604	69
0	1.589379395e-07	22675.517327082	27.3.a_31	56.680476625	12.288364375	1	87	HIFA	0.158937939	0	9	12	148.408800700	0.017107273	13726898.4046993		27.3.a_31	1	3604	69
0	1.589379395e-07	22675.517327082	27.3.a_31	56.681765687	12.288325312	1	88	HIFA	0.158937939	0	9	12	148.408800700	0.017107273	13726898.4046993		27.3.a_31	1	3604	69
0	1.589379395e-07	22675.517327082	27.3.a_31	56.682937563	12.288403437	1	89	HIFA	0.158937939	0	9	12	148.408800700	0.017107273	13726898.4046993		27.3.a_31	1	3604	69
0	1.589379395e-07	22675.517327082	27.3.a_31	56.533250063	12.217583125	1	9	HIFA	0.158937939	0	9	12	148.408800700	0.017107273	13726898.4046993		27.3.a_31	1	3604	69
0	1.589379395e-07	22675.517327082	27.3.a_31	56.68399225	12.28859875	1	90	HIFA	0.158937939	0	9	12	148.408800700	0.017107273	13726898.4046993		27.3.a_31	1	3604	69
0	1.589379395e-07	22675.517327082	27.3.a_31	56.68492975	12.28891125	1	91	HIFA	0.158937939	0	9	12	148.408800700	0.017107273	13726898.4046993		27.3.a_31	1	3604	69
0	1.589379395e-07	22675.517327082	27.3.a_31	56.685750062	12.289340938	1	92	HIFA	0.158937939	0	9	12	148.408800700	0.017107273	13726898.4046993		27.3.a_31	1	3604	69
0	1.589379395e-07	22675.517327082	27.3.a_31	56.686453187	12.289887812	1	93	HIFA	0.158937939	0	9	12	148.408800700	0.017107273	13726898.4046993		27.3.a_31	1	3604	69
0	1.589379395e-07	22675.517327082	27.3.a_31	56.687039125	12.290551875	1	94	HIFA	0.158937939	0	9	12	148.408800700	0.017107273	13726898.4046993		27.3.a_31	1	3604	69
0	1.589379395e-07	22675.517327082	27.3.a_31	56.687507875	12.291333125	1	95	HIFA	0.158937939	0	9	12	148.408800700	0.017107273	13726898.4046993		27.3.a_31	1	3604	69
0	1.589379395e-07	22675.517327082	27.3.a_31	56.687859438	12.292231562	1	96	HIFA	0.158937939	0	9	12	148.408800700	0.017107273	13726898.4046993		27.3.a_31	1	3604	69
0	1.589379395e-07	22675.517327082	27.3.a_31	56.688093813	12.293247188	1	97	HIFA	0.158937939	0	9	12	148.408800700	0.017107273	13726898.4046993		27.3.a_31	1	3604	69
0	1.589379395e-07	22675.517327082	27.3.a_31	56.688211	12.29438	1	98	HIFA	0.158937939	0	9	12	148.408800700	0.017107273	13726898.4046993		27.3.a_31	1	3604	69
0	1.589379395e-07	22675.517327082	27.3.a_31	56.688211	12.29563	1	99	HIFA	0.158937939	0	9	12	148.408800700	0.017107273	13726898.4046993		27.3.a_31	1	3604	69
0	1.589379395e-07	1069549.53980723	27.3.a_59	57.028211	12.205005	1	1	HIFA	0.158937939	0	9	12	148.408800700	0.159836747	13726898.4046993		27.3.a_59	1	169992	69
0	1.589379395e-07	1069549.53980723	27.3.a_59	57.020711	12.20703625	1	10	HIFA	0.158937939	0	9	12	148.408800700	0.159836747	13726898.4046993		27.3.a_59	1	169992	69
0	1.589379395e-07	1069549.53980723	27.3.a_59	57.008132875	12.057270625	1	100	HIFA	0.158937939	0	9	12	148.408800700	0.159836747	13726898.4046993		27.3.a_59	1	169992	69
0	1.589379395e-07	1069549.53980723	27.3.a_59	56.318015688	12.068755	1	1000	HIFA	0.158937939	0	9	12	148.408800700	0.159836747	13726898.4046993		27.3.a_59	1	169992	69
0	1.589379395e-07	1069549.53980723	27.3.a_59	56.316687563	12.071255	1	1001	HIFA	0.158937939	0	9	12	148.408800700	0.159836747	13726898.4046993		27.3.a_59	1	169992	69
0	1.589379395e-07	1069549.53980723	27.3.a_59	56.31524225	12.073755	1	1002	HIFA	0.158937939	0	9	12	148.408800700	0.159836747	13726898.4046993		27.3.a_59	1	169992	69
0	1.589379395e-07	1069549.53980723	27.3.a_59	56.31367975	12.076255	1	1003	HIFA	0.158937939	0	9	12	148.408800700	0.159836747	13726898.4046993		27.3.a_59	1	169992	69
0	1.589379395e-07	1069549.53980723	27.3.a_59	56.312000062	12.078755	1	1004	HIFA	0.158937939	0	9	12	148.408800700	0.159836747	13726898.4046993		27.3.a_59	1	169992	69
0	1.589379395e-07	1069549.53980723	27.3.a_59	56.310203188	12.081255	1	1005	HIFA	0.158937939	0	9	12	148.408800700	0.159836747	13726898.4046993		27.3.a_59	1	169992	69
0	1.589379395e-07	1069549.53980723	27.3.a_59	56.308289125	12.083755	1	1006	HIFA	0.158937939	0	9	12	148.408800700	0.159836747	13726898.4046993		27.3.a_59	1	169992	69
0	1.589379395e-07	1069549.53980723	27.3.a_59	56.306257875	12.086255	1	1007	HIFA	0.158937939	0	9	12	148.408800700	0.159836747	13726898.4046993		27.3.a_59	1	169992	69
0	1.589379395e-07	1069549.53980723	27.3.a_59	56.304109438	12.088755	1	1008	HIFA	0.158937939	0	9	12	148.408800700	0.159836747	13726898.4046993		27.3.a_59	1	169992	69
0	1.589379395e-07	1069549.53980723	27.3.a_59	56.301843813	12.091255	1	1009	HIFA	0.158937939	0	9	12	148.408800700	0.159836747	13726898.4046993		27.3.a_59	1	169992	69
0	1.589379395e-07	1069549.53980723	27.3.a_59	57.007976625	12.055551875	1	101	HIFA	0.158937939	0	9	12	148.408800700	0.159836747	13726898.4046993		27.3.a_59	1	169992	69
0	1.589379395e-07	1069549.53980723	27.3.a_59	56.299461	12.093755	1	1010	HIFA	0.158937939	0	9	12	148.408800700	0.159836747	13726898.4046993		27.3.a_59	1	169992	69
0	1.589379395e-07	1069549.53980723	27.3.a_59	56.296961	12.096255	1	1011	HIFA	0.158937939	0	9	12	148.408800700	0.159836747	13726898.4046993		27.3.a_59	1	169992	69
0	1.589379395e-07	1069549.53980723	27.3.a_59	56.294734437	12.098364375	1	1012	HIFA	0.158937939	0	9	12	148.408800700	0.159836747	13726898.4046993		27.3.a_59	1	169992	69
0	1.589379395e-07	1069549.53980723	27.3.a_59	56.292781312	12.100083125	1	1013	HIFA	0.158937939	0	9	12	148.408800700	0.159836747	13726898.4046993		27.3.a_59	1	169992	69
0	1.589379395e-07	1069549.53980723	27.3.a_59	56.291101625	12.10141125	1	1014	HIFA	0.158937939	0	9	12	148.408800700	0.159836747	13726898.4046993		27.3.a_59	1	169992	69
0	1.589379395e-07	1069549.53980723	27.3.a_59	56.289695375	12.10234875	1	1015	HIFA	0.158937939	0	9	12	148.408800700	0.159836747	13726898.4046993		27.3.a_59	1	169992	69
0	1.589379395e-07	1069549.53980723	27.3.a_59	56.288562562	12.102895625	1	1016	HIFA	0.158937939	0	9	12	148.408800700	0.159836747	13726898.4046993		27.3.a_59	1	169992	69
0	1.589379395e-07	1069549.53980723	27.3.a_59	56.287703188	12.103051875	1	1017	HIFA	0.158937939	0	9	12	148.408800700	0.159836747	13726898.4046993		27.3.a_59	1	169992	69
0	1.589379395e-07	1069549.53980723	27.3.a_59	56.28711725	12.1028175	1	1018	HIFA	0.158937939	0	9	12	148.408800700	0.159836747	13726898.4046993		27.3.a_59	1	169992	69
0	1.589379395e-07	1069549.53980723	27.3.a_59	56.28680475	12.1021925	1	1019	HIFA	0.158937939	0	9	12	148.408800700	0.159836747	13726898.4046993		27.3.a_59	1	169992	69
0	1.589379395e-07	1069549.53980723	27.3.a_59	57.00774225	12.05391125	1	102	HIFA	0.158937939	0	9	12	148.408800700	0.159836747	13726898.4046993		27.3.a_59	1	169992	69
0	1.589379395e-07	1069549.53980723	27.3.a_59	56.286765688	12.101176875	1	1020	HIFA	0.158937939	0	9	12	148.408800700	0.159836747	13726898.4046993		27.3.a_59	1	169992	69
0	1.589379395e-07	1069549.53980723	27.3.a_59	56.287000062	12.099770625	1	1021	HIFA	0.158937939	0	9	12	148.408800700	0.159836747	13726898.4046993		27.3.a_59	1	169992	69
0	1.589379395e-07	1069549.53980723	27.3.a_59	56.287507875	12.09797375	1	1022	HIFA	0.158937939	0	9	12	148.408800700	0.159836747	13726898.4046993		27.3.a_59	1	169992	69
0	1.589379395e-07	1069549.53980723	27.3.a_59	56.288289125	12.09578625	1	1023	HIFA	0.158937939	0	9	12	148.408800700	0.159836747	13726898.4046993		27.3.a_59	1	169992	69
0	1.589379395e-07	1069549.53980723	27.3.a_59	56.289343813	12.093208125	1	1024	HIFA	0.158937939	0	9	12	148.408800700	0.159836747	13726898.4046993		27.3.a_59	1	169992	69
0	1.589379395e-07	1069549.53980723	27.3.a_59	56.290671938	12.090239375	1	1025	HIFA	0.158937939	0	9	12	148.408800700	0.159836747	13726898.4046993		27.3.a_59	1	169992	69
0	1.589379395e-07	1069549.53980723	27.3.a_59	56.2922735	12.08688	1	1026	HIFA	0.158937939	0	9	12	148.408800700	0.159836747	13726898.4046993		27.3.a_59	1	169992	69
0	1.589379395e-07	1069549.53980723	27.3.a_59	56.2941485	12.08313	1	1027	HIFA	0.158937939	0	9	12	148.408800700	0.159836747	13726898.4046993		27.3.a_59	1	169992	69
0	1.589379395e-07	1069549.53980723	27.3.a_59	56.295828187	12.079614375	1	1028	HIFA	0.158937939	0	9	12	148.408800700	0.159836747	13726898.4046993		27.3.a_59	1	169992	69
0	1.589379395e-07	1069549.53980723	27.3.a_59	56.297312562	12.076333125	1	1029	HIFA	0.158937939	0	9	12	148.408800700	0.159836747	13726898.4046993		27.3.a_59	1	169992	69
0	1.589379395e-07	1069549.53980723	27.3.a_59	57.00742975	12.05234875	1	103	HIFA	0.158937939	0	9	12	148.408800700	0.159836747	13726898.4046993		27.3.a_59	1	169992	69
0	1.589379395e-07	1069549.53980723	27.3.a_59	56.298601625	12.07328625	1	1030	HIFA	0.158937939	0	9	12	148.408800700	0.159836747	13726898.4046993		27.3.a_59	1	169992	69
0	1.589379395e-07	1069549.53980723	27.3.a_59	56.299695375	12.07047375	1	1031	HIFA	0.158937939	0	9	12	148.408800700	0.159836747	13726898.4046993		27.3.a_59	1	169992	69
0	1.589379395e-07	1069549.53980723	27.3.a_59	56.300593812	12.067895625	1	1032	HIFA	0.158937939	0	9	12	148.408800700	0.159836747	13726898.4046993		27.3.a_59	1	169992	69
0	1.589379395e-07	1069549.53980723	27.3.a_59	56.301296937	12.065551875	1	1033	HIFA	0.158937939	0	9	12	148.408800700	0.159836747	13726898.4046993		27.3.a_59	1	169992	69
0	1.589379395e-07	1069549.53980723	27.3.a_59	56.30180475	12.0634425	1	1034	HIFA	0.158937939	0	9	12	148.408800700	0.159836747	13726898.4046993		27.3.a_59	1	169992	69
0	1.589379395e-07	1069549.53980723	27.3.a_59	56.30211725	12.0615675	1	1035	HIFA	0.158937939	0	9	12	148.408800700	0.159836747	13726898.4046993		27.3.a_59	1	169992	69
0	1.589379395e-07	1069549.53980723	27.3.a_59	56.302234437	12.059926875	1	1036	HIFA	0.158937939	0	9	12	148.408800700	0.159836747	13726898.4046993		27.3.a_59	1	169992	69
0	1.589379395e-07	1069549.53980723	27.3.a_59	56.302156313	12.058520625	1	1037	HIFA	0.158937939	0	9	12	148.408800700	0.159836747	13726898.4046993		27.3.a_59	1	169992	69
0	1.589379395e-07	1069549.53980723	27.3.a_59	56.301882875	12.05734875	1	1038	HIFA	0.158937939	0	9	12	148.408800700	0.159836747	13726898.4046993		27.3.a_59	1	169992	69
0	1.589379395e-07	1069549.53980723	27.3.a_59	56.301414125	12.05641125	1	1039	HIFA	0.158937939	0	9	12	148.408800700	0.159836747	13726898.4046993		27.3.a_59	1	169992	69
0	1.589379395e-07	1069549.53980723	27.3.a_59	57.007039125	12.050864375	1	104	HIFA	0.158937939	0	9	12	148.408800700	0.159836747	13726898.4046993		27.3.a_59	1	169992	69
0	1.589379395e-07	1069549.53980723	27.3.a_59	56.300750063	12.055708125	1	1040	HIFA	0.158937939	0	9	12	148.408800700	0.159836747	13726898.4046993		27.3.a_59	1	169992	69
0	1.589379395e-07	1069549.53980723	27.3.a_59	56.299890688	12.055239375	1	1041	HIFA	0.158937939	0	9	12	148.408800700	0.159836747	13726898.4046993		27.3.a_59	1	169992	69
0	1.589379395e-07	1069549.53980723	27.3.a_59	56.298836	12.055005	1	1042	HIFA	0.158937939	0	9	12	148.408800700	0.159836747	13726898.4046993		27.3.a_59	1	169992	69
0	1.589379395e-07	1069549.53980723	27.3.a_59	56.297586	12.055005	1	1043	HIFA	0.158937939	0	9	12	148.408800700	0.159836747	13726898.4046993		27.3.a_59	1	169992	69
0	1.589379395e-07	1069549.53980723	27.3.a_59	56.296296938	12.055122188	1	1044	HIFA	0.158937939	0	9	12	148.408800700	0.159836747	13726898.4046993		27.3.a_59	1	169992	69
0	1.589379395e-07	1069549.53980723	27.3.a_59	56.294968813	12.055356563	1	1045	HIFA	0.158937939	0	9	12	148.408800700	0.159836747	13726898.4046993		27.3.a_59	1	169992	69
0	1.589379395e-07	1069549.53980723	27.3.a_59	56.293601625	12.055708125	1	1046	HIFA	0.158937939	0	9	12	148.408800700	0.159836747	13726898.4046993		27.3.a_59	1	169992	69
0	1.589379395e-07	1069549.53980723	27.3.a_59	56.292195375	12.056176875	1	1047	HIFA	0.158937939	0	9	12	148.408800700	0.159836747	13726898.4046993		27.3.a_59	1	169992	69
0	1.589379395e-07	1069549.53980723	27.3.a_59	56.290750063	12.056762813	1	1048	HIFA	0.158937939	0	9	12	148.408800700	0.159836747	13726898.4046993		27.3.a_59	1	169992	69
0	1.589379395e-07	1069549.53980723	27.3.a_59	56.289265687	12.057465937	1	1049	HIFA	0.158937939	0	9	12	148.408800700	0.159836747	13726898.4046993		27.3.a_59	1	169992	69
0	1.589379395e-07	1069549.53980723	27.3.a_59	57.006570375	12.049458125	1	105	HIFA	0.158937939	0	9	12	148.408800700	0.159836747	13726898.4046993		27.3.a_59	1	169992	69
0	1.589379395e-07	1069549.53980723	27.3.a_59	56.28774225	12.05828625	1	1050	HIFA	0.158937939	0	9	12	148.408800700	0.159836747	13726898.4046993		27.3.a_59	1	169992	69
0	1.589379395e-07	1069549.53980723	27.3.a_59	56.28617975	12.05922375	1	1051	HIFA	0.158937939	0	9	12	148.408800700	0.159836747	13726898.4046993		27.3.a_59	1	169992	69
0	1.589379395e-07	1069549.53980723	27.3.a_59	56.284578188	12.060278437	1	1052	HIFA	0.158937939	0	9	12	148.408800700	0.159836747	13726898.4046993		27.3.a_59	1	169992	69
0	1.589379395e-07	1069549.53980723	27.3.a_59	56.282937563	12.061450312	1	1053	HIFA	0.158937939	0	9	12	148.408800700	0.159836747	13726898.4046993		27.3.a_59	1	169992	69
0	1.589379395e-07	1069549.53980723	27.3.a_59	56.281257875	12.062739375	1	1054	HIFA	0.158937939	0	9	12	148.408800700	0.159836747	13726898.4046993		27.3.a_59	1	169992	69
0	1.589379395e-07	1069549.53980723	27.3.a_59	56.279539125	12.064145625	1	1055	HIFA	0.158937939	0	9	12	148.408800700	0.159836747	13726898.4046993		27.3.a_59	1	169992	69
0	1.589379395e-07	1069549.53980723	27.3.a_59	56.277781312	12.065669062	1	1056	HIFA	0.158937939	0	9	12	148.408800700	0.159836747	13726898.4046993		27.3.a_59	1	169992	69
0	1.589379395e-07	1069549.53980723	27.3.a_59	56.275984438	12.067309687	1	1057	HIFA	0.158937939	0	9	12	148.408800700	0.159836747	13726898.4046993		27.3.a_59	1	169992	69
0	1.589379395e-07	1069549.53980723	27.3.a_59	56.2741485	12.0690675	1	1058	HIFA	0.158937939	0	9	12	148.408800700	0.159836747	13726898.4046993		27.3.a_59	1	169992	69
0	1.589379395e-07	1069549.53980723	27.3.a_59	56.2722735	12.0709425	1	1059	HIFA	0.158937939	0	9	12	148.408800700	0.159836747	13726898.4046993		27.3.a_59	1	169992	69
0	1.589379395e-07	1069549.53980723	27.3.a_59	57.0060235	12.04813	1	106	HIFA	0.158937939	0	9	12	148.408800700	0.159836747	13726898.4046993		27.3.a_59	1	169992	69
0	1.589379395e-07	1069549.53980723	27.3.a_59	56.27055475	12.072544063	1	1060	HIFA	0.158937939	0	9	12	148.408800700	0.159836747	13726898.4046993		27.3.a_59	1	169992	69
0	1.589379395e-07	1069549.53980723	27.3.a_59	56.26899225	12.073872187	1	1061	HIFA	0.158937939	0	9	12	148.408800700	0.159836747	13726898.4046993		27.3.a_59	1	169992	69
0	1.589379395e-07	1069549.53980723	27.3.a_59	56.267586	12.074926875	1	1062	HIFA	0.158937939	0	9	12	148.408800700	0.159836747	13726898.4046993		27.3.a_59	1	169992	69
0	1.589379395e-07	1069549.53980723	27.3.a_59	56.266336	12.075708125	1	1063	HIFA	0.158937939	0	9	12	148.408800700	0.159836747	13726898.4046993		27.3.a_59	1	169992	69
0	1.589379395e-07	1069549.53980723	27.3.a_59	56.26524225	12.076215938	1	1064	HIFA	0.158937939	0	9	12	148.408800700	0.159836747	13726898.4046993		27.3.a_59	1	169992	69
0	1.589379395e-07	1069549.53980723	27.3.a_59	56.26430475	12.076450313	1	1065	HIFA	0.158937939	0	9	12	148.408800700	0.159836747	13726898.4046993		27.3.a_59	1	169992	69
0	1.589379395e-07	1069549.53980723	27.3.a_59	56.2635235	12.07641125	1	1066	HIFA	0.158937939	0	9	12	148.408800700	0.159836747	13726898.4046993		27.3.a_59	1	169992	69
0	1.589379395e-07	1069549.53980723	27.3.a_59	56.2628985	12.07609875	1	1067	HIFA	0.158937939	0	9	12	148.408800700	0.159836747	13726898.4046993		27.3.a_59	1	169992	69
0	1.589379395e-07	1069549.53980723	27.3.a_59	56.26242975	12.075512812	1	1068	HIFA	0.158937939	0	9	12	148.408800700	0.159836747	13726898.4046993		27.3.a_59	1	169992	69
0	1.589379395e-07	1069549.53980723	27.3.a_59	56.26211725	12.074653438	1	1069	HIFA	0.158937939	0	9	12	148.408800700	0.159836747	13726898.4046993		27.3.a_59	1	169992	69
0	1.589379395e-07	1069549.53980723	27.3.a_59	57.0053985	12.04688	1	107	HIFA	0.158937939	0	9	12	148.408800700	0.159836747	13726898.4046993		27.3.a_59	1	169992	69
0	1.589379395e-07	1069549.53980723	27.3.a_59	56.261961	12.073520625	1	1070	HIFA	0.158937939	0	9	12	148.408800700	0.159836747	13726898.4046993		27.3.a_59	1	169992	69
0	1.589379395e-07	1069549.53980723	27.3.a_59	56.261961	12.072114375	1	1071	HIFA	0.158937939	0	9	12	148.408800700	0.159836747	13726898.4046993		27.3.a_59	1	169992	69
0	1.589379395e-07	1069549.53980723	27.3.a_59	56.26211725	12.070434688	1	1072	HIFA	0.158937939	0	9	12	148.408800700	0.159836747	13726898.4046993		27.3.a_59	1	169992	69
0	1.589379395e-07	1069549.53980723	27.3.a_59	56.26242975	12.068481563	1	1073	HIFA	0.158937939	0	9	12	148.408800700	0.159836747	13726898.4046993		27.3.a_59	1	169992	69
0	1.589379395e-07	1069549.53980723	27.3.a_59	56.2628985	12.066255	1	1074	HIFA	0.158937939	0	9	12	148.408800700	0.159836747	13726898.4046993		27.3.a_59	1	169992	69
0	1.589379395e-07	1069549.53980723	27.3.a_59	56.2635235	12.063755	1	1075	HIFA	0.158937939	0	9	12	148.408800700	0.159836747	13726898.4046993		27.3.a_59	1	169992	69
0	1.589379395e-07	1069549.53980723	27.3.a_59	56.264226625	12.061333125	1	1076	HIFA	0.158937939	0	9	12	148.408800700	0.159836747	13726898.4046993		27.3.a_59	1	169992	69
0	1.589379395e-07	1069549.53980723	27.3.a_59	56.265007875	12.058989375	1	1077	HIFA	0.158937939	0	9	12	148.408800700	0.159836747	13726898.4046993		27.3.a_59	1	169992	69
0	1.589379395e-07	1069549.53980723	27.3.a_59	56.26586725	12.05672375	1	1078	HIFA	0.158937939	0	9	12	148.408800700	0.159836747	13726898.4046993		27.3.a_59	1	169992	69
0	1.589379395e-07	1069549.53980723	27.3.a_59	56.26680475	12.05453625	1	1079	HIFA	0.158937939	0	9	12	148.408800700	0.159836747	13726898.4046993		27.3.a_59	1	169992	69
0	1.589379395e-07	1069549.53980723	27.3.a_59	57.004695375	12.045708125	1	108	HIFA	0.158937939	0	9	12	148.408800700	0.159836747	13726898.4046993		27.3.a_59	1	169992	69
0	1.589379395e-07	1069549.53980723	27.3.a_59	56.267820375	12.052426875	1	1080	HIFA	0.158937939	0	9	12	148.408800700	0.159836747	13726898.4046993		27.3.a_59	1	169992	69
0	1.589379395e-07	1069549.53980723	27.3.a_59	56.268914125	12.050395625	1	1081	HIFA	0.158937939	0	9	12	148.408800700	0.159836747	13726898.4046993		27.3.a_59	1	169992	69
0	1.589379395e-07	1069549.53980723	27.3.a_59	56.270086	12.0484425	1	1082	HIFA	0.158937939	0	9	12	148.408800700	0.159836747	13726898.4046993		27.3.a_59	1	169992	69
0	1.589379395e-07	1069549.53980723	27.3.a_59	56.271336	12.0465675	1	1083	HIFA	0.158937939	0	9	12	148.408800700	0.159836747	13726898.4046993		27.3.a_59	1	169992	69
0	1.589379395e-07	1069549.53980723	27.3.a_59	56.272664125	12.044770625	1	1084	HIFA	0.158937939	0	9	12	148.408800700	0.159836747	13726898.4046993		27.3.a_59	1	169992	69
0	1.589379395e-07	1069549.53980723	27.3.a_59	56.274070375	12.043051875	1	1085	HIFA	0.158937939	0	9	12	148.408800700	0.159836747	13726898.4046993		27.3.a_59	1	169992	69
0	1.589379395e-07	1069549.53980723	27.3.a_59	56.27555475	12.04141125	1	1086	HIFA	0.158937939	0	9	12	148.408800700	0.159836747	13726898.4046993		27.3.a_59	1	169992	69
0	1.589379395e-07	1069549.53980723	27.3.a_59	56.27711725	12.03984875	1	1087	HIFA	0.158937939	0	9	12	148.408800700	0.159836747	13726898.4046993		27.3.a_59	1	169992	69
0	1.589379395e-07	1069549.53980723	27.3.a_59	56.278757875	12.038364375	1	1088	HIFA	0.158937939	0	9	12	148.408800700	0.159836747	13726898.4046993		27.3.a_59	1	169992	69
0	1.589379395e-07	1069549.53980723	27.3.a_59	56.280476625	12.036958125	1	1089	HIFA	0.158937939	0	9	12	148.408800700	0.159836747	13726898.4046993		27.3.a_59	1	169992	69
0	1.589379395e-07	1069549.53980723	27.3.a_59	57.003914125	12.044614375	1	109	HIFA	0.158937939	0	9	12	148.408800700	0.159836747	13726898.4046993		27.3.a_59	1	169992	69
0	1.589379395e-07	1069549.53980723	27.3.a_59	56.2822735	12.03563	1	1090	HIFA	0.158937939	0	9	12	148.408800700	0.159836747	13726898.4046993		27.3.a_59	1	169992	69
0	1.589379395e-07	1069549.53980723	27.3.a_59	56.2841485	12.03438	1	1091	HIFA	0.158937939	0	9	12	148.408800700	0.159836747	13726898.4046993		27.3.a_59	1	169992	69
0	1.589379395e-07	1069549.53980723	27.3.a_59	56.28586725	12.033169063	1	1092	HIFA	0.158937939	0	9	12	148.408800700	0.159836747	13726898.4046993		27.3.a_59	1	169992	69
0	1.589379395e-07	1069549.53980723	27.3.a_59	56.28742975	12.031997188	1	1093	HIFA	0.158937939	0	9	12	148.408800700	0.159836747	13726898.4046993		27.3.a_59	1	169992	69
0	1.589379395e-07	1069549.53980723	27.3.a_59	56.288836	12.030864375	1	1094	HIFA	0.158937939	0	9	12	148.408800700	0.159836747	13726898.4046993		27.3.a_59	1	169992	69
0	1.589379395e-07	1069549.53980723	27.3.a_59	56.290086	12.029770625	1	1095	HIFA	0.158937939	0	9	12	148.408800700	0.159836747	13726898.4046993		27.3.a_59	1	169992	69
0	1.589379395e-07	1069549.53980723	27.3.a_59	56.29117975	12.028715937	1	1096	HIFA	0.158937939	0	9	12	148.408800700	0.159836747	13726898.4046993		27.3.a_59	1	169992	69
0	1.589379395e-07	1069549.53980723	27.3.a_59	56.29211725	12.027700313	1	1097	HIFA	0.158937939	0	9	12	148.408800700	0.159836747	13726898.4046993		27.3.a_59	1	169992	69
0	1.589379395e-07	1069549.53980723	27.3.a_59	56.2928985	12.02672375	1	1098	HIFA	0.158937939	0	9	12	148.408800700	0.159836747	13726898.4046993		27.3.a_59	1	169992	69
0	1.589379395e-07	1069549.53980723	27.3.a_59	56.2935235	12.02578625	1	1099	HIFA	0.158937939	0	9	12	148.408800700	0.159836747	13726898.4046993		27.3.a_59	1	169992	69
0	1.589379395e-07	1069549.53980723	27.3.a_59	57.020711	12.20547375	1	11	HIFA	0.158937939	0	9	12	148.408800700	0.159836747	13726898.4046993		27.3.a_59	1	169992	69
0	1.589379395e-07	1069549.53980723	27.3.a_59	57.00305475	12.04359875	1	110	HIFA	0.158937939	0	9	12	148.408800700	0.159836747	13726898.4046993		27.3.a_59	1	169992	69
0	1.589379395e-07	1069549.53980723	27.3.a_59	56.29399225	12.024887812	1	1100	HIFA	0.158937939	0	9	12	148.408800700	0.159836747	13726898.4046993		27.3.a_59	1	169992	69
0	1.589379395e-07	1069549.53980723	27.3.a_59	56.29430475	12.024028438	1	1101	HIFA	0.158937939	0	9	12	148.408800700	0.159836747	13726898.4046993		27.3.a_59	1	169992	69
0	1.589379395e-07	1069549.53980723	27.3.a_59	56.294461	12.023208125	1	1102	HIFA	0.158937939	0	9	12	148.408800700	0.159836747	13726898.4046993		27.3.a_59	1	169992	69
0	1.589379395e-07	1069549.53980723	27.3.a_59	56.294461	12.022426875	1	1103	HIFA	0.158937939	0	9	12	148.408800700	0.159836747	13726898.4046993		27.3.a_59	1	169992	69
0	1.589379395e-07	1069549.53980723	27.3.a_59	56.29430475	12.021684688	1	1104	HIFA	0.158937939	0	9	12	148.408800700	0.159836747	13726898.4046993		27.3.a_59	1	169992	69
0	1.589379395e-07	1069549.53980723	27.3.a_59	56.29399225	12.020981562	1	1105	HIFA	0.158937939	0	9	12	148.408800700	0.159836747	13726898.4046993		27.3.a_59	1	169992	69
0	1.589379395e-07	1069549.53980723	27.3.a_59	56.2935235	12.0203175	1	1106	HIFA	0.158937939	0	9	12	148.408800700	0.159836747	13726898.4046993		27.3.a_59	1	169992	69
0	1.589379395e-07	1069549.53980723	27.3.a_59	56.2928985	12.0196925	1	1107	HIFA	0.158937939	0	9	12	148.408800700	0.159836747	13726898.4046993		27.3.a_59	1	169992	69
0	1.589379395e-07	1069549.53980723	27.3.a_59	56.292351625	12.018989375	1	1108	HIFA	0.158937939	0	9	12	148.408800700	0.159836747	13726898.4046993		27.3.a_59	1	169992	69
0	1.589379395e-07	1069549.53980723	27.3.a_59	56.291882875	12.018208125	1	1109	HIFA	0.158937939	0	9	12	148.408800700	0.159836747	13726898.4046993		27.3.a_59	1	169992	69
0	1.589379395e-07	1069549.53980723	27.3.a_59	57.00211725	12.04266125	1	111	HIFA	0.158937939	0	9	12	148.408800700	0.159836747	13726898.4046993		27.3.a_59	1	169992	69
0	1.589379395e-07	1069549.53980723	27.3.a_59	56.29149225	12.01734875	1	1110	HIFA	0.158937939	0	9	12	148.408800700	0.159836747	13726898.4046993		27.3.a_59	1	169992	69
0	1.589379395e-07	1069549.53980723	27.3.a_59	56.29117975	12.01641125	1	1111	HIFA	0.158937939	0	9	12	148.408800700	0.159836747	13726898.4046993		27.3.a_59	1	169992	69
0	1.589379395e-07	1069549.53980723	27.3.a_59	56.290945375	12.015395625	1	1112	HIFA	0.158937939	0	9	12	148.408800700	0.159836747	13726898.4046993		27.3.a_59	1	169992	69
0	1.589379395e-07	1069549.53980723	27.3.a_59	56.290789125	12.014301875	1	1113	HIFA	0.158937939	0	9	12	148.408800700	0.159836747	13726898.4046993		27.3.a_59	1	169992	69
0	1.589379395e-07	1069549.53980723	27.3.a_59	56.290711	12.01313	1	1114	HIFA	0.158937939	0	9	12	148.408800700	0.159836747	13726898.4046993		27.3.a_59	1	169992	69
0	1.589379395e-07	1069549.53980723	27.3.a_59	56.290711	12.01188	1	1115	HIFA	0.158937939	0	9	12	148.408800700	0.159836747	13726898.4046993		27.3.a_59	1	169992	69
0	1.589379395e-07	1069549.53980723	27.3.a_59	56.290789125	12.010551875	1	1116	HIFA	0.158937939	0	9	12	148.408800700	0.159836747	13726898.4046993		27.3.a_59	1	169992	69
0	1.589379395e-07	1069549.53980723	27.3.a_59	56.290945375	12.009145625	1	1117	HIFA	0.158937939	0	9	12	148.408800700	0.159836747	13726898.4046993		27.3.a_59	1	169992	69
0	1.589379395e-07	1069549.53980723	27.3.a_59	56.29117975	12.00766125	1	1118	HIFA	0.158937939	0	9	12	148.408800700	0.159836747	13726898.4046993		27.3.a_59	1	169992	69
0	1.589379395e-07	1069549.53980723	27.3.a_59	56.29149225	12.00609875	1	1119	HIFA	0.158937939	0	9	12	148.408800700	0.159836747	13726898.4046993		27.3.a_59	1	169992	69
0	1.589379395e-07	1069549.53980723	27.3.a_59	57.001101625	12.041801875	1	112	HIFA	0.158937939	0	9	12	148.408800700	0.159836747	13726898.4046993		27.3.a_59	1	169992	69
0	1.589379395e-07	1069549.53980723	27.3.a_59	56.291882875	12.004458125	1	1120	HIFA	0.158937939	0	9	12	148.408800700	0.159836747	13726898.4046993		27.3.a_59	1	169992	69
0	1.589379395e-07	1069549.53980723	27.3.a_59	56.292351625	12.002739375	1	1121	HIFA	0.158937939	0	9	12	148.408800700	0.159836747	13726898.4046993		27.3.a_59	1	169992	69
0	1.589379395e-07	1069549.53980723	27.3.a_59	56.2928985	12.0009425	1	1122	HIFA	0.158937939	0	9	12	148.408800700	0.159836747	13726898.4046993		27.3.a_59	1	169992	69
0	1.589379395e-07	1069549.53980723	27.3.a_59	56.2935235	11.9990675	1	1123	HIFA	0.158937939	0	9	12	148.408800700	0.159836747	13726898.4046993		27.3.a_59	1	169992	69
0	1.589379395e-07	1069549.53980723	27.3.a_59	56.29399225	11.997270625	1	1124	HIFA	0.158937939	0	9	12	148.408800700	0.159836747	13726898.4046993		27.3.a_59	1	169992	69
0	1.589379395e-07	1069549.53980723	27.3.a_59	56.29430475	11.995551875	1	1125	HIFA	0.158937939	0	9	12	148.408800700	0.159836747	13726898.4046993		27.3.a_59	1	169992	69
0	1.589379395e-07	1069549.53980723	27.3.a_59	56.294461	11.99391125	1	1126	HIFA	0.158937939	0	9	12	148.408800700	0.159836747	13726898.4046993		27.3.a_59	1	169992	69
0	1.589379395e-07	1069549.53980723	27.3.a_59	56.294461	11.99234875	1	1127	HIFA	0.158937939	0	9	12	148.408800700	0.159836747	13726898.4046993		27.3.a_59	1	169992	69
0	1.589379395e-07	1069549.53980723	27.3.a_59	56.29430475	11.990864375	1	1128	HIFA	0.158937939	0	9	12	148.408800700	0.159836747	13726898.4046993		27.3.a_59	1	169992	69
0	1.589379395e-07	1069549.53980723	27.3.a_59	56.29399225	11.989458125	1	1129	HIFA	0.158937939	0	9	12	148.408800700	0.159836747	13726898.4046993		27.3.a_59	1	169992	69
0	1.589379395e-07	1069549.53980723	27.3.a_59	57.000007875	12.041020625	1	113	HIFA	0.158937939	0	9	12	148.408800700	0.159836747	13726898.4046993		27.3.a_59	1	169992	69
0	1.589379395e-07	1069549.53980723	27.3.a_59	56.2935235	11.98813	1	1130	HIFA	0.158937939	0	9	12	148.408800700	0.159836747	13726898.4046993		27.3.a_59	1	169992	69
0	1.589379395e-07	1069549.53980723	27.3.a_59	56.2928985	11.98688	1	1131	HIFA	0.158937939	0	9	12	148.408800700	0.159836747	13726898.4046993		27.3.a_59	1	169992	69
0	1.589379395e-07	1069549.53980723	27.3.a_59	56.29211725	11.985708125	1	1132	HIFA	0.158937939	0	9	12	148.408800700	0.159836747	13726898.4046993		27.3.a_59	1	169992	69
0	1.589379395e-07	1069549.53980723	27.3.a_59	56.29117975	11.984614375	1	1133	HIFA	0.158937939	0	9	12	148.408800700	0.159836747	13726898.4046993		27.3.a_59	1	169992	69
0	1.589379395e-07	1069549.53980723	27.3.a_59	56.290086	11.98359875	1	1134	HIFA	0.158937939	0	9	12	148.408800700	0.159836747	13726898.4046993		27.3.a_59	1	169992	69
0	1.589379395e-07	1069549.53980723	27.3.a_59	56.288836	11.98266125	1	1135	HIFA	0.158937939	0	9	12	148.408800700	0.159836747	13726898.4046993		27.3.a_59	1	169992	69
0	1.589379395e-07	1069549.53980723	27.3.a_59	56.28742975	11.981801875	1	1136	HIFA	0.158937939	0	9	12	148.408800700	0.159836747	13726898.4046993		27.3.a_59	1	169992	69
0	1.589379395e-07	1069549.53980723	27.3.a_59	56.28586725	11.981020625	1	1137	HIFA	0.158937939	0	9	12	148.408800700	0.159836747	13726898.4046993		27.3.a_59	1	169992	69
0	1.589379395e-07	1069549.53980723	27.3.a_59	56.2841485	11.9803175	1	1138	HIFA	0.158937939	0	9	12	148.408800700	0.159836747	13726898.4046993		27.3.a_59	1	169992	69
0	1.589379395e-07	1069549.53980723	27.3.a_59	56.2822735	11.9796925	1	1139	HIFA	0.158937939	0	9	12	148.408800700	0.159836747	13726898.4046993		27.3.a_59	1	169992	69
0	1.589379395e-07	1069549.53980723	27.3.a_59	56.998836	12.0403175	1	114	HIFA	0.158937939	0	9	12	148.408800700	0.159836747	13726898.4046993		27.3.a_59	1	169992	69
0	1.589379395e-07	1069549.53980723	27.3.a_59	56.280750062	11.979028438	1	1140	HIFA	0.158937939	0	9	12	148.408800700	0.159836747	13726898.4046993		27.3.a_59	1	169992	69
0	1.589379395e-07	1069549.53980723	27.3.a_59	56.279578188	11.978325313	1	1141	HIFA	0.158937939	0	9	12	148.408800700	0.159836747	13726898.4046993		27.3.a_59	1	169992	69
0	1.589379395e-07	1069549.53980723	27.3.a_59	56.278757875	11.977583125	1	1142	HIFA	0.158937939	0	9	12	148.408800700	0.159836747	13726898.4046993		27.3.a_59	1	169992	69
0	1.589379395e-07	1069549.53980723	27.3.a_59	56.278289125	11.976801875	1	1143	HIFA	0.158937939	0	9	12	148.408800700	0.159836747	13726898.4046993		27.3.a_59	1	169992	69
0	1.589379395e-07	1069549.53980723	27.3.a_59	56.278171937	11.975981562	1	1144	HIFA	0.158937939	0	9	12	148.408800700	0.159836747	13726898.4046993		27.3.a_59	1	169992	69
0	1.589379395e-07	1069549.53980723	27.3.a_59	56.278406313	11.975122188	1	1145	HIFA	0.158937939	0	9	12	148.408800700	0.159836747	13726898.4046993		27.3.a_59	1	169992	69
0	1.589379395e-07	1069549.53980723	27.3.a_59	56.27899225	11.97422375	1	1146	HIFA	0.158937939	0	9	12	148.408800700	0.159836747	13726898.4046993		27.3.a_59	1	169992	69
0	1.589379395e-07	1069549.53980723	27.3.a_59	56.27992975	11.97328625	1	1147	HIFA	0.158937939	0	9	12	148.408800700	0.159836747	13726898.4046993		27.3.a_59	1	169992	69
0	1.589379395e-07	1069549.53980723	27.3.a_59	56.281218813	11.972309687	1	1148	HIFA	0.158937939	0	9	12	148.408800700	0.159836747	13726898.4046993		27.3.a_59	1	169992	69
0	1.589379395e-07	1069549.53980723	27.3.a_59	56.282859438	11.971294063	1	1149	HIFA	0.158937939	0	9	12	148.408800700	0.159836747	13726898.4046993		27.3.a_59	1	169992	69
0	1.589379395e-07	1069549.53980723	27.3.a_59	56.997586	12.0396925	1	115	HIFA	0.158937939	0	9	12	148.408800700	0.159836747	13726898.4046993		27.3.a_59	1	169992	69
0	1.589379395e-07	1069549.53980723	27.3.a_59	56.284851625	11.970239375	1	1150	HIFA	0.158937939	0	9	12	148.408800700	0.159836747	13726898.4046993		27.3.a_59	1	169992	69
0	1.589379395e-07	1069549.53980723	27.3.a_59	56.287195375	11.969145625	1	1151	HIFA	0.158937939	0	9	12	148.408800700	0.159836747	13726898.4046993		27.3.a_59	1	169992	69
0	1.589379395e-07	1069549.53980723	27.3.a_59	56.289890687	11.968012812	1	1152	HIFA	0.158937939	0	9	12	148.408800700	0.159836747	13726898.4046993		27.3.a_59	1	169992	69
0	1.589379395e-07	1069549.53980723	27.3.a_59	56.292937563	11.966840938	1	1153	HIFA	0.158937939	0	9	12	148.408800700	0.159836747	13726898.4046993		27.3.a_59	1	169992	69
0	1.589379395e-07	1069549.53980723	27.3.a_59	56.296336	11.96563	1	1154	HIFA	0.158937939	0	9	12	148.408800700	0.159836747	13726898.4046993		27.3.a_59	1	169992	69
0	1.589379395e-07	1069549.53980723	27.3.a_59	56.300086	11.96438	1	1155	HIFA	0.158937939	0	9	12	148.408800700	0.159836747	13726898.4046993		27.3.a_59	1	169992	69
0	1.589379395e-07	1069549.53980723	27.3.a_59	56.303601625	11.962856563	1	1156	HIFA	0.158937939	0	9	12	148.408800700	0.159836747	13726898.4046993		27.3.a_59	1	169992	69
0	1.589379395e-07	1069549.53980723	27.3.a_59	56.306882875	11.961059688	1	1157	HIFA	0.158937939	0	9	12	148.408800700	0.159836747	13726898.4046993		27.3.a_59	1	169992	69
0	1.589379395e-07	1069549.53980723	27.3.a_59	56.30992975	11.958989375	1	1158	HIFA	0.158937939	0	9	12	148.408800700	0.159836747	13726898.4046993		27.3.a_59	1	169992	69
0	1.589379395e-07	1069549.53980723	27.3.a_59	56.31274225	11.956645625	1	1159	HIFA	0.158937939	0	9	12	148.408800700	0.159836747	13726898.4046993		27.3.a_59	1	169992	69
0	1.589379395e-07	1069549.53980723	27.3.a_59	56.99649225	12.039106563	1	116	HIFA	0.158937939	0	9	12	148.408800700	0.159836747	13726898.4046993		27.3.a_59	1	169992	69
0	1.589379395e-07	1069549.53980723	27.3.a_59	56.315320375	11.954028437	1	1160	HIFA	0.158937939	0	9	12	148.408800700	0.159836747	13726898.4046993		27.3.a_59	1	169992	69
0	1.589379395e-07	1069549.53980723	27.3.a_59	56.317664125	11.951137813	1	1161	HIFA	0.158937939	0	9	12	148.408800700	0.159836747	13726898.4046993		27.3.a_59	1	169992	69
0	1.589379395e-07	1069549.53980723	27.3.a_59	56.3197735	11.94797375	1	1162	HIFA	0.158937939	0	9	12	148.408800700	0.159836747	13726898.4046993		27.3.a_59	1	169992	69
0	1.589379395e-07	1069549.53980723	27.3.a_59	56.3216485	11.94453625	1	1163	HIFA	0.158937939	0	9	12	148.408800700	0.159836747	13726898.4046993		27.3.a_59	1	169992	69
0	1.589379395e-07	1069549.53980723	27.3.a_59	56.323289125	11.940825312	1	1164	HIFA	0.158937939	0	9	12	148.408800700	0.159836747	13726898.4046993		27.3.a_59	1	169992	69
0	1.589379395e-07	1069549.53980723	27.3.a_59	56.324695375	11.936840937	1	1165	HIFA	0.158937939	0	9	12	148.408800700	0.159836747	13726898.4046993		27.3.a_59	1	169992	69
0	1.589379395e-07	1069549.53980723	27.3.a_59	56.32586725	11.932583125	1	1166	HIFA	0.158937939	0	9	12	148.408800700	0.159836747	13726898.4046993		27.3.a_59	1	169992	69
0	1.589379395e-07	1069549.53980723	27.3.a_59	56.32680475	11.928051875	1	1167	HIFA	0.158937939	0	9	12	148.408800700	0.159836747	13726898.4046993		27.3.a_59	1	169992	69
0	1.589379395e-07	1069549.53980723	27.3.a_59	56.327507875	11.923247187	1	1168	HIFA	0.158937939	0	9	12	148.408800700	0.159836747	13726898.4046993		27.3.a_59	1	169992	69
0	1.589379395e-07	1069549.53980723	27.3.a_59	56.327976625	11.918169063	1	1169	HIFA	0.158937939	0	9	12	148.408800700	0.159836747	13726898.4046993		27.3.a_59	1	169992	69
0	1.589379395e-07	1069549.53980723	27.3.a_59	56.99555475	12.038559687	1	117	HIFA	0.158937939	0	9	12	148.408800700	0.159836747	13726898.4046993		27.3.a_59	1	169992	69
0	1.589379395e-07	1069549.53980723	27.3.a_59	56.328211	11.9128175	1	1170	HIFA	0.158937939	0	9	12	148.408800700	0.159836747	13726898.4046993		27.3.a_59	1	169992	69
0	1.589379395e-07	1069549.53980723	27.3.a_59	56.328211	11.9071925	1	1171	HIFA	0.158937939	0	9	12	148.408800700	0.159836747	13726898.4046993		27.3.a_59	1	169992	69
0	1.589379395e-07	1069549.53980723	27.3.a_59	56.328289125	11.90172375	1	1172	HIFA	0.158937939	0	9	12	148.408800700	0.159836747	13726898.4046993		27.3.a_59	1	169992	69
0	1.589379395e-07	1069549.53980723	27.3.a_59	56.328445375	11.89641125	1	1173	HIFA	0.158937939	0	9	12	148.408800700	0.159836747	13726898.4046993		27.3.a_59	1	169992	69
0	1.589379395e-07	1069549.53980723	27.3.a_59	56.32867975	11.891255	1	1174	HIFA	0.158937939	0	9	12	148.408800700	0.159836747	13726898.4046993		27.3.a_59	1	169992	69
0	1.589379395e-07	1069549.53980723	27.3.a_59	56.32899225	11.886255	1	1175	HIFA	0.158937939	0	9	12	148.408800700	0.159836747	13726898.4046993		27.3.a_59	1	169992	69
0	1.589379395e-07	1069549.53980723	27.3.a_59	56.329382875	11.88141125	1	1176	HIFA	0.158937939	0	9	12	148.408800700	0.159836747	13726898.4046993		27.3.a_59	1	169992	69
0	1.589379395e-07	1069549.53980723	27.3.a_59	56.329851625	11.87672375	1	1177	HIFA	0.158937939	0	9	12	148.408800700	0.159836747	13726898.4046993		27.3.a_59	1	169992	69
0	1.589379395e-07	1069549.53980723	27.3.a_59	56.3303985	11.8721925	1	1178	HIFA	0.158937939	0	9	12	148.408800700	0.159836747	13726898.4046993		27.3.a_59	1	169992	69
0	1.589379395e-07	1069549.53980723	27.3.a_59	56.3310235	11.8678175	1	1179	HIFA	0.158937939	0	9	12	148.408800700	0.159836747	13726898.4046993		27.3.a_59	1	169992	69
0	1.589379395e-07	1069549.53980723	27.3.a_59	56.9947735	12.038051875	1	118	HIFA	0.158937939	0	9	12	148.408800700	0.159836747	13726898.4046993		27.3.a_59	1	169992	69
0	1.589379395e-07	1069549.53980723	27.3.a_59	56.331726625	11.86359875	1	1180	HIFA	0.158937939	0	9	12	148.408800700	0.159836747	13726898.4046993		27.3.a_59	1	169992	69
0	1.589379395e-07	1069549.53980723	27.3.a_59	56.332507875	11.85953625	1	1181	HIFA	0.158937939	0	9	12	148.408800700	0.159836747	13726898.4046993		27.3.a_59	1	169992	69
0	1.589379395e-07	1069549.53980723	27.3.a_59	56.33336725	11.85563	1	1182	HIFA	0.158937939	0	9	12	148.408800700	0.159836747	13726898.4046993		27.3.a_59	1	169992	69
0	1.589379395e-07	1069549.53980723	27.3.a_59	56.33430475	11.85188	1	1183	HIFA	0.158937939	0	9	12	148.408800700	0.159836747	13726898.4046993		27.3.a_59	1	169992	69
0	1.589379395e-07	1069549.53980723	27.3.a_59	56.335320375	11.84828625	1	1184	HIFA	0.158937939	0	9	12	148.408800700	0.159836747	13726898.4046993		27.3.a_59	1	169992	69
0	1.589379395e-07	1069549.53980723	27.3.a_59	56.336414125	11.84484875	1	1185	HIFA	0.158937939	0	9	12	148.408800700	0.159836747	13726898.4046993		27.3.a_59	1	169992	69
0	1.589379395e-07	1069549.53980723	27.3.a_59	56.337586	11.8415675	1	1186	HIFA	0.158937939	0	9	12	148.408800700	0.159836747	13726898.4046993		27.3.a_59	1	169992	69
0	1.589379395e-07	1069549.53980723	27.3.a_59	56.338836	11.8384425	1	1187	HIFA	0.158937939	0	9	12	148.408800700	0.159836747	13726898.4046993		27.3.a_59	1	169992	69
0	1.589379395e-07	1069549.53980723	27.3.a_59	56.34055475	11.83516125	1	1188	HIFA	0.158937939	0	9	12	148.408800700	0.159836747	13726898.4046993		27.3.a_59	1	169992	69
0	1.589379395e-07	1069549.53980723	27.3.a_59	56.34274225	11.83172375	1	1189	HIFA	0.158937939	0	9	12	148.408800700	0.159836747	13726898.4046993		27.3.a_59	1	169992	69
0	1.589379395e-07	1069549.53980723	27.3.a_59	56.9941485	12.037583125	1	119	HIFA	0.158937939	0	9	12	148.408800700	0.159836747	13726898.4046993		27.3.a_59	1	169992	69
0	1.589379395e-07	1069549.53980723	27.3.a_59	56.3453985	11.82813	1	1190	HIFA	0.158937939	0	9	12	148.408800700	0.159836747	13726898.4046993		27.3.a_59	1	169992	69
0	1.589379395e-07	1069549.53980723	27.3.a_59	56.3485235	11.82438	1	1191	HIFA	0.158937939	0	9	12	148.408800700	0.159836747	13726898.4046993		27.3.a_59	1	169992	69
0	1.589379395e-07	1069549.53980723	27.3.a_59	56.35211725	11.82047375	1	1192	HIFA	0.158937939	0	9	12	148.408800700	0.159836747	13726898.4046993		27.3.a_59	1	169992	69
0	1.589379395e-07	1069549.53980723	27.3.a_59	56.35617975	11.81641125	1	1193	HIFA	0.158937939	0	9	12	148.408800700	0.159836747	13726898.4046993		27.3.a_59	1	169992	69
0	1.589379395e-07	1069549.53980723	27.3.a_59	56.360711	11.8121925	1	1194	HIFA	0.158937939	0	9	12	148.408800700	0.159836747	13726898.4046993		27.3.a_59	1	169992	69
0	1.589379395e-07	1069549.53980723	27.3.a_59	56.365711	11.8078175	1	1195	HIFA	0.158937939	0	9	12	148.408800700	0.159836747	13726898.4046993		27.3.a_59	1	169992	69
0	1.589379395e-07	1069549.53980723	27.3.a_59	56.37117975	11.80328625	1	1196	HIFA	0.158937939	0	9	12	148.408800700	0.159836747	13726898.4046993		27.3.a_59	1	169992	69
0	1.589379395e-07	1069549.53980723	27.3.a_59	56.37711725	11.79859875	1	1197	HIFA	0.158937939	0	9	12	148.408800700	0.159836747	13726898.4046993		27.3.a_59	1	169992	69
0	1.589379395e-07	1069549.53980723	27.3.a_59	56.3835235	11.793755	1	1198	HIFA	0.158937939	0	9	12	148.408800700	0.159836747	13726898.4046993		27.3.a_59	1	169992	69
0	1.589379395e-07	1069549.53980723	27.3.a_59	56.3903985	11.788755	1	1199	HIFA	0.158937939	0	9	12	148.408800700	0.159836747	13726898.4046993		27.3.a_59	1	169992	69
0	1.589379395e-07	1069549.53980723	27.3.a_59	57.020789125	12.203637813	1	12	HIFA	0.158937939	0	9	12	148.408800700	0.159836747	13726898.4046993		27.3.a_59	1	169992	69
0	1.589379395e-07	1069549.53980723	27.3.a_59	56.99367975	12.037153438	1	120	HIFA	0.158937939	0	9	12	148.408800700	0.159836747	13726898.4046993		27.3.a_59	1	169992	69
0	1.589379395e-07	1069549.53980723	27.3.a_59	56.39774225	11.78359875	1	1200	HIFA	0.158937939	0	9	12	148.408800700	0.159836747	13726898.4046993		27.3.a_59	1	169992	69
0	1.589379395e-07	1069549.53980723	27.3.a_59	56.40555475	11.77828625	1	1201	HIFA	0.158937939	0	9	12	148.408800700	0.159836747	13726898.4046993		27.3.a_59	1	169992	69
0	1.589379395e-07	1069549.53980723	27.3.a_59	56.413836	11.7728175	1	1202	HIFA	0.158937939	0	9	12	148.408800700	0.159836747	13726898.4046993		27.3.a_59	1	169992	69
0	1.589379395e-07	1069549.53980723	27.3.a_59	56.422586	11.7671925	1	1203	HIFA	0.158937939	0	9	12	148.408800700	0.159836747	13726898.4046993		27.3.a_59	1	169992	69
0	1.589379395e-07	1069549.53980723	27.3.a_59	56.430750063	11.761645625	1	1204	HIFA	0.158937939	0	9	12	148.408800700	0.159836747	13726898.4046993		27.3.a_59	1	169992	69
0	1.589379395e-07	1069549.53980723	27.3.a_59	56.438328187	11.756176875	1	1205	HIFA	0.158937939	0	9	12	148.408800700	0.159836747	13726898.4046993		27.3.a_59	1	169992	69
0	1.589379395e-07	1069549.53980723	27.3.a_59	56.445320375	11.75078625	1	1206	HIFA	0.158937939	0	9	12	148.408800700	0.159836747	13726898.4046993		27.3.a_59	1	169992	69
0	1.589379395e-07	1069549.53980723	27.3.a_59	56.451726625	11.74547375	1	1207	HIFA	0.158937939	0	9	12	148.408800700	0.159836747	13726898.4046993		27.3.a_59	1	169992	69
0	1.589379395e-07	1069549.53980723	27.3.a_59	56.457546937	11.740239375	1	1208	HIFA	0.158937939	0	9	12	148.408800700	0.159836747	13726898.4046993		27.3.a_59	1	169992	69
0	1.589379395e-07	1069549.53980723	27.3.a_59	56.462781312	11.735083125	1	1209	HIFA	0.158937939	0	9	12	148.408800700	0.159836747	13726898.4046993		27.3.a_59	1	169992	69
0	1.589379395e-07	1069549.53980723	27.3.a_59	56.99336725	12.036762812	1	121	HIFA	0.158937939	0	9	12	148.408800700	0.159836747	13726898.4046993		27.3.a_59	1	169992	69
0	1.589379395e-07	1069549.53980723	27.3.a_59	56.46742975	11.730005	1	1210	HIFA	0.158937939	0	9	12	148.408800700	0.159836747	13726898.4046993		27.3.a_59	1	169992	69
0	1.589379395e-07	1069549.53980723	27.3.a_59	56.47149225	11.725005	1	1211	HIFA	0.158937939	0	9	12	148.408800700	0.159836747	13726898.4046993		27.3.a_59	1	169992	69
0	1.589379395e-07	1069549.53980723	27.3.a_59	56.474968813	11.720083125	1	1212	HIFA	0.158937939	0	9	12	148.408800700	0.159836747	13726898.4046993		27.3.a_59	1	169992	69
0	1.589379395e-07	1069549.53980723	27.3.a_59	56.477859438	11.715239375	1	1213	HIFA	0.158937939	0	9	12	148.408800700	0.159836747	13726898.4046993		27.3.a_59	1	169992	69
0	1.589379395e-07	1069549.53980723	27.3.a_59	56.480164125	11.71047375	1	1214	HIFA	0.158937939	0	9	12	148.408800700	0.159836747	13726898.4046993		27.3.a_59	1	169992	69
0	1.589379395e-07	1069549.53980723	27.3.a_59	56.481882875	11.70578625	1	1215	HIFA	0.158937939	0	9	12	148.408800700	0.159836747	13726898.4046993		27.3.a_59	1	169992	69
0	1.589379395e-07	1069549.53980723	27.3.a_59	56.483015688	11.701176875	1	1216	HIFA	0.158937939	0	9	12	148.408800700	0.159836747	13726898.4046993		27.3.a_59	1	169992	69
0	1.589379395e-07	1069549.53980723	27.3.a_59	56.483562562	11.696645625	1	1217	HIFA	0.158937939	0	9	12	148.408800700	0.159836747	13726898.4046993		27.3.a_59	1	169992	69
0	1.589379395e-07	1069549.53980723	27.3.a_59	56.4835235	11.6921925	1	1218	HIFA	0.158937939	0	9	12	148.408800700	0.159836747	13726898.4046993		27.3.a_59	1	169992	69
0	1.589379395e-07	1069549.53980723	27.3.a_59	56.4828985	11.6878175	1	1219	HIFA	0.158937939	0	9	12	148.408800700	0.159836747	13726898.4046993		27.3.a_59	1	169992	69
0	1.589379395e-07	1069549.53980723	27.3.a_59	56.993211	12.03641125	1	122	HIFA	0.158937939	0	9	12	148.408800700	0.159836747	13726898.4046993		27.3.a_59	1	169992	69
0	1.589379395e-07	1069549.53980723	27.3.a_59	56.482390688	11.683520625	1	1220	HIFA	0.158937939	0	9	12	148.408800700	0.159836747	13726898.4046993		27.3.a_59	1	169992	69
0	1.589379395e-07	1069549.53980723	27.3.a_59	56.482000062	11.679301875	1	1221	HIFA	0.158937939	0	9	12	148.408800700	0.159836747	13726898.4046993		27.3.a_59	1	169992	69
0	1.589379395e-07	1069549.53980723	27.3.a_59	56.481726625	11.67516125	1	1222	HIFA	0.158937939	0	9	12	148.408800700	0.159836747	13726898.4046993		27.3.a_59	1	169992	69
0	1.589379395e-07	1069549.53980723	27.3.a_59	56.481570375	11.67109875	1	1223	HIFA	0.158937939	0	9	12	148.408800700	0.159836747	13726898.4046993		27.3.a_59	1	169992	69
0	1.589379395e-07	1069549.53980723	27.3.a_59	56.481531313	11.667114375	1	1224	HIFA	0.158937939	0	9	12	148.408800700	0.159836747	13726898.4046993		27.3.a_59	1	169992	69
0	1.589379395e-07	1069549.53980723	27.3.a_59	56.481609437	11.663208125	1	1225	HIFA	0.158937939	0	9	12	148.408800700	0.159836747	13726898.4046993		27.3.a_59	1	169992	69
0	1.589379395e-07	1069549.53980723	27.3.a_59	56.48180475	11.65938	1	1226	HIFA	0.158937939	0	9	12	148.408800700	0.159836747	13726898.4046993		27.3.a_59	1	169992	69
0	1.589379395e-07	1069549.53980723	27.3.a_59	56.48211725	11.65563	1	1227	HIFA	0.158937939	0	9	12	148.408800700	0.159836747	13726898.4046993		27.3.a_59	1	169992	69
0	1.589379395e-07	1069549.53980723	27.3.a_59	56.482546937	11.651958125	1	1228	HIFA	0.158937939	0	9	12	148.408800700	0.159836747	13726898.4046993		27.3.a_59	1	169992	69
0	1.589379395e-07	1069549.53980723	27.3.a_59	56.483093813	11.648364375	1	1229	HIFA	0.158937939	0	9	12	148.408800700	0.159836747	13726898.4046993		27.3.a_59	1	169992	69
0	1.589379395e-07	1069549.53980723	27.3.a_59	56.993211	12.03609875	1	123	HIFA	0.158937939	0	9	12	148.408800700	0.159836747	13726898.4046993		27.3.a_59	1	169992	69
0	1.589379395e-07	1069549.53980723	27.3.a_59	56.483757875	11.64484875	1	1230	HIFA	0.158937939	0	9	12	148.408800700	0.159836747	13726898.4046993		27.3.a_59	1	169992	69
0	1.589379395e-07	1069549.53980723	27.3.a_59	56.484539125	11.64141125	1	1231	HIFA	0.158937939	0	9	12	148.408800700	0.159836747	13726898.4046993		27.3.a_59	1	169992	69
0	1.589379395e-07	1069549.53980723	27.3.a_59	56.485437563	11.638051875	1	1232	HIFA	0.158937939	0	9	12	148.408800700	0.159836747	13726898.4046993		27.3.a_59	1	169992	69
0	1.589379395e-07	1069549.53980723	27.3.a_59	56.486453187	11.634770625	1	1233	HIFA	0.158937939	0	9	12	148.408800700	0.159836747	13726898.4046993		27.3.a_59	1	169992	69
0	1.589379395e-07	1069549.53980723	27.3.a_59	56.487586	11.6315675	1	1234	HIFA	0.158937939	0	9	12	148.408800700	0.159836747	13726898.4046993		27.3.a_59	1	169992	69
0	1.589379395e-07	1069549.53980723	27.3.a_59	56.488836	11.6284425	1	1235	HIFA	0.158937939	0	9	12	148.408800700	0.159836747	13726898.4046993		27.3.a_59	1	169992	69
0	1.589379395e-07	1069549.53980723	27.3.a_59	56.490086	11.62547375	1	1236	HIFA	0.158937939	0	9	12	148.408800700	0.159836747	13726898.4046993		27.3.a_59	1	169992	69
0	1.589379395e-07	1069549.53980723	27.3.a_59	56.491336	11.62266125	1	1237	HIFA	0.158937939	0	9	12	148.408800700	0.159836747	13726898.4046993		27.3.a_59	1	169992	69
0	1.589379395e-07	1069549.53980723	27.3.a_59	56.492586	11.620005	1	1238	HIFA	0.158937939	0	9	12	148.408800700	0.159836747	13726898.4046993		27.3.a_59	1	169992	69
0	1.589379395e-07	1069549.53980723	27.3.a_59	56.493836	11.617505	1	1239	HIFA	0.158937939	0	9	12	148.408800700	0.159836747	13726898.4046993		27.3.a_59	1	169992	69
0	1.589379395e-07	1069549.53980723	27.3.a_59	56.99336725	12.035825313	1	124	HIFA	0.158937939	0	9	12	148.408800700	0.159836747	13726898.4046993		27.3.a_59	1	169992	69
0	1.589379395e-07	1069549.53980723	27.3.a_59	56.495086	11.61516125	1	1240	HIFA	0.158937939	0	9	12	148.408800700	0.159836747	13726898.4046993		27.3.a_59	1	169992	69
0	1.589379395e-07	1069549.53980723	27.3.a_59	56.496336	11.61297375	1	1241	HIFA	0.158937939	0	9	12	148.408800700	0.159836747	13726898.4046993		27.3.a_59	1	169992	69
0	1.589379395e-07	1069549.53980723	27.3.a_59	56.497586	11.6109425	1	1242	HIFA	0.158937939	0	9	12	148.408800700	0.159836747	13726898.4046993		27.3.a_59	1	169992	69
0	1.589379395e-07	1069549.53980723	27.3.a_59	56.498836	11.6090675	1	1243	HIFA	0.158937939	0	9	12	148.408800700	0.159836747	13726898.4046993		27.3.a_59	1	169992	69
0	1.589379395e-07	1069549.53980723	27.3.a_59	56.500086	11.60734875	1	1244	HIFA	0.158937939	0	9	12	148.408800700	0.159836747	13726898.4046993		27.3.a_59	1	169992	69
0	1.589379395e-07	1069549.53980723	27.3.a_59	56.501336	11.60578625	1	1245	HIFA	0.158937939	0	9	12	148.408800700	0.159836747	13726898.4046993		27.3.a_59	1	169992	69
0	1.589379395e-07	1069549.53980723	27.3.a_59	56.502586	11.60438	1	1246	HIFA	0.158937939	0	9	12	148.408800700	0.159836747	13726898.4046993		27.3.a_59	1	169992	69
0	1.589379395e-07	1069549.53980723	27.3.a_59	56.503836	11.60313	1	1247	HIFA	0.158937939	0	9	12	148.408800700	0.159836747	13726898.4046993		27.3.a_59	1	169992	69
0	1.589379395e-07	1069549.53980723	27.3.a_59	56.505086	11.60203625	1	1248	HIFA	0.158937939	0	9	12	148.408800700	0.159836747	13726898.4046993		27.3.a_59	1	169992	69
0	1.589379395e-07	1069549.53980723	27.3.a_59	56.506336	11.60109875	1	1249	HIFA	0.158937939	0	9	12	148.408800700	0.159836747	13726898.4046993		27.3.a_59	1	169992	69
0	1.589379395e-07	1069549.53980723	27.3.a_59	56.99367975	12.035590938	1	125	HIFA	0.158937939	0	9	12	148.408800700	0.159836747	13726898.4046993		27.3.a_59	1	169992	69
0	1.589379395e-07	1069549.53980723	27.3.a_59	56.507586	11.6003175	1	1250	HIFA	0.158937939	0	9	12	148.408800700	0.159836747	13726898.4046993		27.3.a_59	1	169992	69
0	1.589379395e-07	1069549.53980723	27.3.a_59	56.508836	11.5996925	1	1251	HIFA	0.158937939	0	9	12	148.408800700	0.159836747	13726898.4046993		27.3.a_59	1	169992	69
0	1.589379395e-07	1069549.53980723	27.3.a_59	56.510007875	11.59891125	1	1252	HIFA	0.158937939	0	9	12	148.408800700	0.159836747	13726898.4046993		27.3.a_59	1	169992	69
0	1.589379395e-07	1069549.53980723	27.3.a_59	56.511101625	11.59797375	1	1253	HIFA	0.158937939	0	9	12	148.408800700	0.159836747	13726898.4046993		27.3.a_59	1	169992	69
0	1.589379395e-07	1069549.53980723	27.3.a_59	56.51211725	11.59688	1	1254	HIFA	0.158937939	0	9	12	148.408800700	0.159836747	13726898.4046993		27.3.a_59	1	169992	69
0	1.589379395e-07	1069549.53980723	27.3.a_59	56.51305475	11.59563	1	1255	HIFA	0.158937939	0	9	12	148.408800700	0.159836747	13726898.4046993		27.3.a_59	1	169992	69
0	1.589379395e-07	1069549.53980723	27.3.a_59	56.513914125	11.59422375	1	1256	HIFA	0.158937939	0	9	12	148.408800700	0.159836747	13726898.4046993		27.3.a_59	1	169992	69
0	1.589379395e-07	1069549.53980723	27.3.a_59	56.514695375	11.59266125	1	1257	HIFA	0.158937939	0	9	12	148.408800700	0.159836747	13726898.4046993		27.3.a_59	1	169992	69
0	1.589379395e-07	1069549.53980723	27.3.a_59	56.5153985	11.5909425	1	1258	HIFA	0.158937939	0	9	12	148.408800700	0.159836747	13726898.4046993		27.3.a_59	1	169992	69
0	1.589379395e-07	1069549.53980723	27.3.a_59	56.5160235	11.5890675	1	1259	HIFA	0.158937939	0	9	12	148.408800700	0.159836747	13726898.4046993		27.3.a_59	1	169992	69
0	1.589379395e-07	1069549.53980723	27.3.a_59	56.9941485	12.035395625	1	126	HIFA	0.158937939	0	9	12	148.408800700	0.159836747	13726898.4046993		27.3.a_59	1	169992	69
0	1.589379395e-07	1069549.53980723	27.3.a_59	56.516570375	11.58703625	1	1260	HIFA	0.158937939	0	9	12	148.408800700	0.159836747	13726898.4046993		27.3.a_59	1	169992	69
0	1.589379395e-07	1069549.53980723	27.3.a_59	56.517039125	11.58484875	1	1261	HIFA	0.158937939	0	9	12	148.408800700	0.159836747	13726898.4046993		27.3.a_59	1	169992	69
0	1.589379395e-07	1069549.53980723	27.3.a_59	56.51742975	11.582505	1	1262	HIFA	0.158937939	0	9	12	148.408800700	0.159836747	13726898.4046993		27.3.a_59	1	169992	69
0	1.589379395e-07	1069549.53980723	27.3.a_59	56.51774225	11.580005	1	1263	HIFA	0.158937939	0	9	12	148.408800700	0.159836747	13726898.4046993		27.3.a_59	1	169992	69
0	1.589379395e-07	1069549.53980723	27.3.a_59	56.517976625	11.57734875	1	1264	HIFA	0.158937939	0	9	12	148.408800700	0.159836747	13726898.4046993		27.3.a_59	1	169992	69
0	1.589379395e-07	1069549.53980723	27.3.a_59	56.518132875	11.57453625	1	1265	HIFA	0.158937939	0	9	12	148.408800700	0.159836747	13726898.4046993		27.3.a_59	1	169992	69
0	1.589379395e-07	1069549.53980723	27.3.a_59	56.518211	11.5715675	1	1266	HIFA	0.158937939	0	9	12	148.408800700	0.159836747	13726898.4046993		27.3.a_59	1	169992	69
0	1.589379395e-07	1069549.53980723	27.3.a_59	56.518211	11.5684425	1	1267	HIFA	0.158937939	0	9	12	148.408800700	0.159836747	13726898.4046993		27.3.a_59	1	169992	69
0	1.589379395e-07	1069549.53980723	27.3.a_59	56.518445375	11.565551875	1	1268	HIFA	0.158937939	0	9	12	148.408800700	0.159836747	13726898.4046993		27.3.a_59	1	169992	69
0	1.589379395e-07	1069549.53980723	27.3.a_59	56.518914125	11.562895625	1	1269	HIFA	0.158937939	0	9	12	148.408800700	0.159836747	13726898.4046993		27.3.a_59	1	169992	69
0	1.589379395e-07	1069549.53980723	27.3.a_59	56.9947735	12.035239375	1	127	HIFA	0.158937939	0	9	12	148.408800700	0.159836747	13726898.4046993		27.3.a_59	1	169992	69
0	1.589379395e-07	1069549.53980723	27.3.a_59	56.51961725	11.56047375	1	1270	HIFA	0.158937939	0	9	12	148.408800700	0.159836747	13726898.4046993		27.3.a_59	1	169992	69
0	1.589379395e-07	1069549.53980723	27.3.a_59	56.52055475	11.55828625	1	1271	HIFA	0.158937939	0	9	12	148.408800700	0.159836747	13726898.4046993		27.3.a_59	1	169992	69
0	1.589379395e-07	1069549.53980723	27.3.a_59	56.521726625	11.556333125	1	1272	HIFA	0.158937939	0	9	12	148.408800700	0.159836747	13726898.4046993		27.3.a_59	1	169992	69
0	1.589379395e-07	1069549.53980723	27.3.a_59	56.523132875	11.554614375	1	1273	HIFA	0.158937939	0	9	12	148.408800700	0.159836747	13726898.4046993		27.3.a_59	1	169992	69
0	1.589379395e-07	1069549.53980723	27.3.a_59	56.5247735	11.55313	1	1274	HIFA	0.158937939	0	9	12	148.408800700	0.159836747	13726898.4046993		27.3.a_59	1	169992	69
0	1.589379395e-07	1069549.53980723	27.3.a_59	56.5266485	11.55188	1	1275	HIFA	0.158937939	0	9	12	148.408800700	0.159836747	13726898.4046993		27.3.a_59	1	169992	69
0	1.589379395e-07	1069549.53980723	27.3.a_59	56.528757875	11.550864375	1	1276	HIFA	0.158937939	0	9	12	148.408800700	0.159836747	13726898.4046993		27.3.a_59	1	169992	69
0	1.589379395e-07	1069549.53980723	27.3.a_59	56.531101625	11.550083125	1	1277	HIFA	0.158937939	0	9	12	148.408800700	0.159836747	13726898.4046993		27.3.a_59	1	169992	69
0	1.589379395e-07	1069549.53980723	27.3.a_59	56.53367975	11.54953625	1	1278	HIFA	0.158937939	0	9	12	148.408800700	0.159836747	13726898.4046993		27.3.a_59	1	169992	69
0	1.589379395e-07	1069549.53980723	27.3.a_59	56.53649225	11.54922375	1	1279	HIFA	0.158937939	0	9	12	148.408800700	0.159836747	13726898.4046993		27.3.a_59	1	169992	69
0	1.589379395e-07	1069549.53980723	27.3.a_59	56.99555475	12.035122188	1	128	HIFA	0.158937939	0	9	12	148.408800700	0.159836747	13726898.4046993		27.3.a_59	1	169992	69
0	1.589379395e-07	1069549.53980723	27.3.a_59	56.539539125	11.549145625	1	1280	HIFA	0.158937939	0	9	12	148.408800700	0.159836747	13726898.4046993		27.3.a_59	1	169992	69
0	1.589379395e-07	1069549.53980723	27.3.a_59	56.542820375	11.549301875	1	1281	HIFA	0.158937939	0	9	12	148.408800700	0.159836747	13726898.4046993		27.3.a_59	1	169992	69
0	1.589379395e-07	1069549.53980723	27.3.a_59	56.546336	11.5496925	1	1282	HIFA	0.158937939	0	9	12	148.408800700	0.159836747	13726898.4046993		27.3.a_59	1	169992	69
0	1.589379395e-07	1069549.53980723	27.3.a_59	56.550086	11.5503175	1	1283	HIFA	0.158937939	0	9	12	148.408800700	0.159836747	13726898.4046993		27.3.a_59	1	169992	69
0	1.589379395e-07	1069549.53980723	27.3.a_59	56.553562562	11.551020625	1	1284	HIFA	0.158937939	0	9	12	148.408800700	0.159836747	13726898.4046993		27.3.a_59	1	169992	69
0	1.589379395e-07	1069549.53980723	27.3.a_59	56.556765687	11.551801875	1	1285	HIFA	0.158937939	0	9	12	148.408800700	0.159836747	13726898.4046993		27.3.a_59	1	169992	69
0	1.589379395e-07	1069549.53980723	27.3.a_59	56.559695375	11.55266125	1	1286	HIFA	0.158937939	0	9	12	148.408800700	0.159836747	13726898.4046993		27.3.a_59	1	169992	69
0	1.589379395e-07	1069549.53980723	27.3.a_59	56.562351625	11.55359875	1	1287	HIFA	0.158937939	0	9	12	148.408800700	0.159836747	13726898.4046993		27.3.a_59	1	169992	69
0	1.589379395e-07	1069549.53980723	27.3.a_59	56.564734438	11.554614375	1	1288	HIFA	0.158937939	0	9	12	148.408800700	0.159836747	13726898.4046993		27.3.a_59	1	169992	69
0	1.589379395e-07	1069549.53980723	27.3.a_59	56.566843812	11.555708125	1	1289	HIFA	0.158937939	0	9	12	148.408800700	0.159836747	13726898.4046993		27.3.a_59	1	169992	69
0	1.589379395e-07	1069549.53980723	27.3.a_59	56.99649225	12.035044063	1	129	HIFA	0.158937939	0	9	12	148.408800700	0.159836747	13726898.4046993		27.3.a_59	1	169992	69
0	1.589379395e-07	1069549.53980723	27.3.a_59	56.56867975	11.55688	1	1290	HIFA	0.158937939	0	9	12	148.408800700	0.159836747	13726898.4046993		27.3.a_59	1	169992	69
0	1.589379395e-07	1069549.53980723	27.3.a_59	56.57024225	11.55813	1	1291	HIFA	0.158937939	0	9	12	148.408800700	0.159836747	13726898.4046993		27.3.a_59	1	169992	69
0	1.589379395e-07	1069549.53980723	27.3.a_59	56.571531312	11.559458125	1	1292	HIFA	0.158937939	0	9	12	148.408800700	0.159836747	13726898.4046993		27.3.a_59	1	169992	69
0	1.589379395e-07	1069549.53980723	27.3.a_59	56.572546938	11.560864375	1	1293	HIFA	0.158937939	0	9	12	148.408800700	0.159836747	13726898.4046993		27.3.a_59	1	169992	69
0	1.589379395e-07	1069549.53980723	27.3.a_59	56.573289125	11.56234875	1	1294	HIFA	0.158937939	0	9	12	148.408800700	0.159836747	13726898.4046993		27.3.a_59	1	169992	69
0	1.589379395e-07	1069549.53980723	27.3.a_59	56.573757875	11.56391125	1	1295	HIFA	0.158937939	0	9	12	148.408800700	0.159836747	13726898.4046993		27.3.a_59	1	169992	69
0	1.589379395e-07	1069549.53980723	27.3.a_59	56.573953188	11.565551875	1	1296	HIFA	0.158937939	0	9	12	148.408800700	0.159836747	13726898.4046993		27.3.a_59	1	169992	69
0	1.589379395e-07	1069549.53980723	27.3.a_59	56.573875063	11.567270625	1	1297	HIFA	0.158937939	0	9	12	148.408800700	0.159836747	13726898.4046993		27.3.a_59	1	169992	69
0	1.589379395e-07	1069549.53980723	27.3.a_59	56.5735235	11.5690675	1	1298	HIFA	0.158937939	0	9	12	148.408800700	0.159836747	13726898.4046993		27.3.a_59	1	169992	69
0	1.589379395e-07	1069549.53980723	27.3.a_59	56.5728985	11.5709425	1	1299	HIFA	0.158937939	0	9	12	148.408800700	0.159836747	13726898.4046993		27.3.a_59	1	169992	69
0	1.589379395e-07	1069549.53980723	27.3.a_59	57.020945375	12.201528438	1	13	HIFA	0.158937939	0	9	12	148.408800700	0.159836747	13726898.4046993		27.3.a_59	1	169992	69
0	1.589379395e-07	1069549.53980723	27.3.a_59	56.997586	12.035005	1	130	HIFA	0.158937939	0	9	12	148.408800700	0.159836747	13726898.4046993		27.3.a_59	1	169992	69
0	1.589379395e-07	1069549.53980723	27.3.a_59	56.572468812	11.572739375	1	1300	HIFA	0.158937939	0	9	12	148.408800700	0.159836747	13726898.4046993		27.3.a_59	1	169992	69
0	1.589379395e-07	1069549.53980723	27.3.a_59	56.572234438	11.574458125	1	1301	HIFA	0.158937939	0	9	12	148.408800700	0.159836747	13726898.4046993		27.3.a_59	1	169992	69
0	1.589379395e-07	1069549.53980723	27.3.a_59	56.572195375	11.57609875	1	1302	HIFA	0.158937939	0	9	12	148.408800700	0.159836747	13726898.4046993		27.3.a_59	1	169992	69
0	1.589379395e-07	1069549.53980723	27.3.a_59	56.572351625	11.57766125	1	1303	HIFA	0.158937939	0	9	12	148.408800700	0.159836747	13726898.4046993		27.3.a_59	1	169992	69
0	1.589379395e-07	1069549.53980723	27.3.a_59	56.572703187	11.579145625	1	1304	HIFA	0.158937939	0	9	12	148.408800700	0.159836747	13726898.4046993		27.3.a_59	1	169992	69
0	1.589379395e-07	1069549.53980723	27.3.a_59	56.573250063	11.580551875	1	1305	HIFA	0.158937939	0	9	12	148.408800700	0.159836747	13726898.4046993		27.3.a_59	1	169992	69
0	1.589379395e-07	1069549.53980723	27.3.a_59	56.57399225	11.58188	1	1306	HIFA	0.158937939	0	9	12	148.408800700	0.159836747	13726898.4046993		27.3.a_59	1	169992	69
0	1.589379395e-07	1069549.53980723	27.3.a_59	56.57492975	11.58313	1	1307	HIFA	0.158937939	0	9	12	148.408800700	0.159836747	13726898.4046993		27.3.a_59	1	169992	69
0	1.589379395e-07	1069549.53980723	27.3.a_59	56.576062562	11.584301875	1	1308	HIFA	0.158937939	0	9	12	148.408800700	0.159836747	13726898.4046993		27.3.a_59	1	169992	69
0	1.589379395e-07	1069549.53980723	27.3.a_59	56.577390687	11.585395625	1	1309	HIFA	0.158937939	0	9	12	148.408800700	0.159836747	13726898.4046993		27.3.a_59	1	169992	69
0	1.589379395e-07	1069549.53980723	27.3.a_59	56.998836	12.035005	1	131	HIFA	0.158937939	0	9	12	148.408800700	0.159836747	13726898.4046993		27.3.a_59	1	169992	69
0	1.589379395e-07	1069549.53980723	27.3.a_59	56.578914125	11.58641125	1	1310	HIFA	0.158937939	0	9	12	148.408800700	0.159836747	13726898.4046993		27.3.a_59	1	169992	69
0	1.589379395e-07	1069549.53980723	27.3.a_59	56.580632875	11.58734875	1	1311	HIFA	0.158937939	0	9	12	148.408800700	0.159836747	13726898.4046993		27.3.a_59	1	169992	69
0	1.589379395e-07	1069549.53980723	27.3.a_59	56.582546937	11.588208125	1	1312	HIFA	0.158937939	0	9	12	148.408800700	0.159836747	13726898.4046993		27.3.a_59	1	169992	69
0	1.589379395e-07	1069549.53980723	27.3.a_59	56.584656313	11.588989375	1	1313	HIFA	0.158937939	0	9	12	148.408800700	0.159836747	13726898.4046993		27.3.a_59	1	169992	69
0	1.589379395e-07	1069549.53980723	27.3.a_59	56.586961	11.5896925	1	1314	HIFA	0.158937939	0	9	12	148.408800700	0.159836747	13726898.4046993		27.3.a_59	1	169992	69
0	1.589379395e-07	1069549.53980723	27.3.a_59	56.589461	11.5903175	1	1315	HIFA	0.158937939	0	9	12	148.408800700	0.159836747	13726898.4046993		27.3.a_59	1	169992	69
0	1.589379395e-07	1069549.53980723	27.3.a_59	56.591961	11.591059687	1	1316	HIFA	0.158937939	0	9	12	148.408800700	0.159836747	13726898.4046993		27.3.a_59	1	169992	69
0	1.589379395e-07	1069549.53980723	27.3.a_59	56.594461	11.591919063	1	1317	HIFA	0.158937939	0	9	12	148.408800700	0.159836747	13726898.4046993		27.3.a_59	1	169992	69
0	1.589379395e-07	1069549.53980723	27.3.a_59	56.596961	11.592895625	1	1318	HIFA	0.158937939	0	9	12	148.408800700	0.159836747	13726898.4046993		27.3.a_59	1	169992	69
0	1.589379395e-07	1069549.53980723	27.3.a_59	56.599461	11.593989375	1	1319	HIFA	0.158937939	0	9	12	148.408800700	0.159836747	13726898.4046993		27.3.a_59	1	169992	69
0	1.589379395e-07	1069549.53980723	27.3.a_59	57.000046938	12.034926875	1	132	HIFA	0.158937939	0	9	12	148.408800700	0.159836747	13726898.4046993		27.3.a_59	1	169992	69
0	1.589379395e-07	1069549.53980723	27.3.a_59	56.601961	11.595200312	1	1320	HIFA	0.158937939	0	9	12	148.408800700	0.159836747	13726898.4046993		27.3.a_59	1	169992	69
0	1.589379395e-07	1069549.53980723	27.3.a_59	56.604461	11.596528437	1	1321	HIFA	0.158937939	0	9	12	148.408800700	0.159836747	13726898.4046993		27.3.a_59	1	169992	69
0	1.589379395e-07	1069549.53980723	27.3.a_59	56.606961	11.59797375	1	1322	HIFA	0.158937939	0	9	12	148.408800700	0.159836747	13726898.4046993		27.3.a_59	1	169992	69
0	1.589379395e-07	1069549.53980723	27.3.a_59	56.609461	11.59953625	1	1323	HIFA	0.158937939	0	9	12	148.408800700	0.159836747	13726898.4046993		27.3.a_59	1	169992	69
0	1.589379395e-07	1069549.53980723	27.3.a_59	56.611961	11.601215937	1	1324	HIFA	0.158937939	0	9	12	148.408800700	0.159836747	13726898.4046993		27.3.a_59	1	169992	69
0	1.589379395e-07	1069549.53980723	27.3.a_59	56.614461	11.603012812	1	1325	HIFA	0.158937939	0	9	12	148.408800700	0.159836747	13726898.4046993		27.3.a_59	1	169992	69
0	1.589379395e-07	1069549.53980723	27.3.a_59	56.616961	11.604926875	1	1326	HIFA	0.158937939	0	9	12	148.408800700	0.159836747	13726898.4046993		27.3.a_59	1	169992	69
0	1.589379395e-07	1069549.53980723	27.3.a_59	56.619461	11.606958125	1	1327	HIFA	0.158937939	0	9	12	148.408800700	0.159836747	13726898.4046993		27.3.a_59	1	169992	69
0	1.589379395e-07	1069549.53980723	27.3.a_59	56.621961	11.609106562	1	1328	HIFA	0.158937939	0	9	12	148.408800700	0.159836747	13726898.4046993		27.3.a_59	1	169992	69
0	1.589379395e-07	1069549.53980723	27.3.a_59	56.624461	11.611372188	1	1329	HIFA	0.158937939	0	9	12	148.408800700	0.159836747	13726898.4046993		27.3.a_59	1	169992	69
0	1.589379395e-07	1069549.53980723	27.3.a_59	57.001218812	12.034770625	1	133	HIFA	0.158937939	0	9	12	148.408800700	0.159836747	13726898.4046993		27.3.a_59	1	169992	69
0	1.589379395e-07	1069549.53980723	27.3.a_59	56.626961	11.613755	1	1330	HIFA	0.158937939	0	9	12	148.408800700	0.159836747	13726898.4046993		27.3.a_59	1	169992	69
0	1.589379395e-07	1069549.53980723	27.3.a_59	56.629461	11.616255	1	1331	HIFA	0.158937939	0	9	12	148.408800700	0.159836747	13726898.4046993		27.3.a_59	1	169992	69
0	1.589379395e-07	1069549.53980723	27.3.a_59	56.631961	11.61891125	1	1332	HIFA	0.158937939	0	9	12	148.408800700	0.159836747	13726898.4046993		27.3.a_59	1	169992	69
0	1.589379395e-07	1069549.53980723	27.3.a_59	56.634461	11.62172375	1	1333	HIFA	0.158937939	0	9	12	148.408800700	0.159836747	13726898.4046993		27.3.a_59	1	169992	69
0	1.589379395e-07	1069549.53980723	27.3.a_59	56.636961	11.6246925	1	1334	HIFA	0.158937939	0	9	12	148.408800700	0.159836747	13726898.4046993		27.3.a_59	1	169992	69
0	1.589379395e-07	1069549.53980723	27.3.a_59	56.639461	11.6278175	1	1335	HIFA	0.158937939	0	9	12	148.408800700	0.159836747	13726898.4046993		27.3.a_59	1	169992	69
0	1.589379395e-07	1069549.53980723	27.3.a_59	56.641961	11.63109875	1	1336	HIFA	0.158937939	0	9	12	148.408800700	0.159836747	13726898.4046993		27.3.a_59	1	169992	69
0	1.589379395e-07	1069549.53980723	27.3.a_59	56.644461	11.63453625	1	1337	HIFA	0.158937939	0	9	12	148.408800700	0.159836747	13726898.4046993		27.3.a_59	1	169992	69
0	1.589379395e-07	1069549.53980723	27.3.a_59	56.646961	11.63813	1	1338	HIFA	0.158937939	0	9	12	148.408800700	0.159836747	13726898.4046993		27.3.a_59	1	169992	69
0	1.589379395e-07	1069549.53980723	27.3.a_59	56.649461	11.64188	1	1339	HIFA	0.158937939	0	9	12	148.408800700	0.159836747	13726898.4046993		27.3.a_59	1	169992	69
0	1.589379395e-07	1069549.53980723	27.3.a_59	57.002351625	12.03453625	1	134	HIFA	0.158937939	0	9	12	148.408800700	0.159836747	13726898.4046993		27.3.a_59	1	169992	69
0	1.589379395e-07	1069549.53980723	27.3.a_59	56.651961	11.64578625	1	1340	HIFA	0.158937939	0	9	12	148.408800700	0.159836747	13726898.4046993		27.3.a_59	1	169992	69
0	1.589379395e-07	1069549.53980723	27.3.a_59	56.654461	11.64984875	1	1341	HIFA	0.158937939	0	9	12	148.408800700	0.159836747	13726898.4046993		27.3.a_59	1	169992	69
0	1.589379395e-07	1069549.53980723	27.3.a_59	56.656961	11.6540675	1	1342	HIFA	0.158937939	0	9	12	148.408800700	0.159836747	13726898.4046993		27.3.a_59	1	169992	69
0	1.589379395e-07	1069549.53980723	27.3.a_59	56.659461	11.6584425	1	1343	HIFA	0.158937939	0	9	12	148.408800700	0.159836747	13726898.4046993		27.3.a_59	1	169992	69
0	1.589379395e-07	1069549.53980723	27.3.a_59	56.661961	11.66297375	1	1344	HIFA	0.158937939	0	9	12	148.408800700	0.159836747	13726898.4046993		27.3.a_59	1	169992	69
0	1.589379395e-07	1069549.53980723	27.3.a_59	56.664461	11.66766125	1	1345	HIFA	0.158937939	0	9	12	148.408800700	0.159836747	13726898.4046993		27.3.a_59	1	169992	69
0	1.589379395e-07	1069549.53980723	27.3.a_59	56.666961	11.672505	1	1346	HIFA	0.158937939	0	9	12	148.408800700	0.159836747	13726898.4046993		27.3.a_59	1	169992	69
0	1.589379395e-07	1069549.53980723	27.3.a_59	56.669461	11.677505	1	1347	HIFA	0.158937939	0	9	12	148.408800700	0.159836747	13726898.4046993		27.3.a_59	1	169992	69
0	1.589379395e-07	1069549.53980723	27.3.a_59	56.67180475	11.682309688	1	1348	HIFA	0.158937939	0	9	12	148.408800700	0.159836747	13726898.4046993		27.3.a_59	1	169992	69
0	1.589379395e-07	1069549.53980723	27.3.a_59	56.67399225	11.686919062	1	1349	HIFA	0.158937939	0	9	12	148.408800700	0.159836747	13726898.4046993		27.3.a_59	1	169992	69
0	1.589379395e-07	1069549.53980723	27.3.a_59	57.003445375	12.03422375	1	135	HIFA	0.158937939	0	9	12	148.408800700	0.159836747	13726898.4046993		27.3.a_59	1	169992	69
0	1.589379395e-07	1069549.53980723	27.3.a_59	56.6760235	11.691333125	1	1350	HIFA	0.158937939	0	9	12	148.408800700	0.159836747	13726898.4046993		27.3.a_59	1	169992	69
0	1.589379395e-07	1069549.53980723	27.3.a_59	56.6778985	11.695551875	1	1351	HIFA	0.158937939	0	9	12	148.408800700	0.159836747	13726898.4046993		27.3.a_59	1	169992	69
0	1.589379395e-07	1069549.53980723	27.3.a_59	56.67961725	11.699575313	1	1352	HIFA	0.158937939	0	9	12	148.408800700	0.159836747	13726898.4046993		27.3.a_59	1	169992	69
0	1.589379395e-07	1069549.53980723	27.3.a_59	56.68117975	11.703403438	1	1353	HIFA	0.158937939	0	9	12	148.408800700	0.159836747	13726898.4046993		27.3.a_59	1	169992	69
0	1.589379395e-07	1069549.53980723	27.3.a_59	56.682586	11.70703625	1	1354	HIFA	0.158937939	0	9	12	148.408800700	0.159836747	13726898.4046993		27.3.a_59	1	169992	69
0	1.589379395e-07	1069549.53980723	27.3.a_59	56.683836	11.71047375	1	1355	HIFA	0.158937939	0	9	12	148.408800700	0.159836747	13726898.4046993		27.3.a_59	1	169992	69
0	1.589379395e-07	1069549.53980723	27.3.a_59	56.68492975	11.713715937	1	1356	HIFA	0.158937939	0	9	12	148.408800700	0.159836747	13726898.4046993		27.3.a_59	1	169992	69
0	1.589379395e-07	1069549.53980723	27.3.a_59	56.68586725	11.716762813	1	1357	HIFA	0.158937939	0	9	12	148.408800700	0.159836747	13726898.4046993		27.3.a_59	1	169992	69
0	1.589379395e-07	1069549.53980723	27.3.a_59	56.6866485	11.719614375	1	1358	HIFA	0.158937939	0	9	12	148.408800700	0.159836747	13726898.4046993		27.3.a_59	1	169992	69
0	1.589379395e-07	1069549.53980723	27.3.a_59	56.6872735	11.722270625	1	1359	HIFA	0.158937939	0	9	12	148.408800700	0.159836747	13726898.4046993		27.3.a_59	1	169992	69
0	1.589379395e-07	1069549.53980723	27.3.a_59	57.004500063	12.033833125	1	136	HIFA	0.158937939	0	9	12	148.408800700	0.159836747	13726898.4046993		27.3.a_59	1	169992	69
0	1.589379395e-07	1069549.53980723	27.3.a_59	56.68774225	11.724731563	1	1360	HIFA	0.158937939	0	9	12	148.408800700	0.159836747	13726898.4046993		27.3.a_59	1	169992	69
0	1.589379395e-07	1069549.53980723	27.3.a_59	56.68805475	11.726997188	1	1361	HIFA	0.158937939	0	9	12	148.408800700	0.159836747	13726898.4046993		27.3.a_59	1	169992	69
0	1.589379395e-07	1069549.53980723	27.3.a_59	56.688211	11.7290675	1	1362	HIFA	0.158937939	0	9	12	148.408800700	0.159836747	13726898.4046993		27.3.a_59	1	169992	69
0	1.589379395e-07	1069549.53980723	27.3.a_59	56.688211	11.7309425	1	1363	HIFA	0.158937939	0	9	12	148.408800700	0.159836747	13726898.4046993		27.3.a_59	1	169992	69
0	1.589379395e-07	1069549.53980723	27.3.a_59	56.688328187	11.732778438	1	1364	HIFA	0.158937939	0	9	12	148.408800700	0.159836747	13726898.4046993		27.3.a_59	1	169992	69
0	1.589379395e-07	1069549.53980723	27.3.a_59	56.688562563	11.734575313	1	1365	HIFA	0.158937939	0	9	12	148.408800700	0.159836747	13726898.4046993		27.3.a_59	1	169992	69
0	1.589379395e-07	1069549.53980723	27.3.a_59	56.688914125	11.736333125	1	1366	HIFA	0.158937939	0	9	12	148.408800700	0.159836747	13726898.4046993		27.3.a_59	1	169992	69
0	1.589379395e-07	1069549.53980723	27.3.a_59	56.689382875	11.738051875	1	1367	HIFA	0.158937939	0	9	12	148.408800700	0.159836747	13726898.4046993		27.3.a_59	1	169992	69
0	1.589379395e-07	1069549.53980723	27.3.a_59	56.689968812	11.739731562	1	1368	HIFA	0.158937939	0	9	12	148.408800700	0.159836747	13726898.4046993		27.3.a_59	1	169992	69
0	1.589379395e-07	1069549.53980723	27.3.a_59	56.690671937	11.741372187	1	1369	HIFA	0.158937939	0	9	12	148.408800700	0.159836747	13726898.4046993		27.3.a_59	1	169992	69
0	1.589379395e-07	1069549.53980723	27.3.a_59	57.005515688	12.033364375	1	137	HIFA	0.158937939	0	9	12	148.408800700	0.159836747	13726898.4046993		27.3.a_59	1	169992	69
0	1.589379395e-07	1069549.53980723	27.3.a_59	56.69149225	11.74297375	1	1370	HIFA	0.158937939	0	9	12	148.408800700	0.159836747	13726898.4046993		27.3.a_59	1	169992	69
0	1.589379395e-07	1069549.53980723	27.3.a_59	56.69242975	11.74453625	1	1371	HIFA	0.158937939	0	9	12	148.408800700	0.159836747	13726898.4046993		27.3.a_59	1	169992	69
0	1.589379395e-07	1069549.53980723	27.3.a_59	56.693484437	11.746059688	1	1372	HIFA	0.158937939	0	9	12	148.408800700	0.159836747	13726898.4046993		27.3.a_59	1	169992	69
0	1.589379395e-07	1069549.53980723	27.3.a_59	56.694656313	11.747544062	1	1373	HIFA	0.158937939	0	9	12	148.408800700	0.159836747	13726898.4046993		27.3.a_59	1	169992	69
0	1.589379395e-07	1069549.53980723	27.3.a_59	56.695945375	11.748989375	1	1374	HIFA	0.158937939	0	9	12	148.408800700	0.159836747	13726898.4046993		27.3.a_59	1	169992	69
0	1.589379395e-07	1069549.53980723	27.3.a_59	56.697351625	11.750395625	1	1375	HIFA	0.158937939	0	9	12	148.408800700	0.159836747	13726898.4046993		27.3.a_59	1	169992	69
0	1.589379395e-07	1069549.53980723	27.3.a_59	56.698875063	11.751762813	1	1376	HIFA	0.158937939	0	9	12	148.408800700	0.159836747	13726898.4046993		27.3.a_59	1	169992	69
0	1.589379395e-07	1069549.53980723	27.3.a_59	56.700515688	11.753090937	1	1377	HIFA	0.158937939	0	9	12	148.408800700	0.159836747	13726898.4046993		27.3.a_59	1	169992	69
0	1.589379395e-07	1069549.53980723	27.3.a_59	56.7022735	11.75438	1	1378	HIFA	0.158937939	0	9	12	148.408800700	0.159836747	13726898.4046993		27.3.a_59	1	169992	69
0	1.589379395e-07	1069549.53980723	27.3.a_59	56.7041485	11.75563	1	1379	HIFA	0.158937939	0	9	12	148.408800700	0.159836747	13726898.4046993		27.3.a_59	1	169992	69
0	1.589379395e-07	1069549.53980723	27.3.a_59	57.00649225	12.0328175	1	138	HIFA	0.158937939	0	9	12	148.408800700	0.159836747	13726898.4046993		27.3.a_59	1	169992	69
0	1.589379395e-07	1069549.53980723	27.3.a_59	56.705906312	11.756958125	1	1380	HIFA	0.158937939	0	9	12	148.408800700	0.159836747	13726898.4046993		27.3.a_59	1	169992	69
0	1.589379395e-07	1069549.53980723	27.3.a_59	56.707546937	11.758364375	1	1381	HIFA	0.158937939	0	9	12	148.408800700	0.159836747	13726898.4046993		27.3.a_59	1	169992	69
0	1.589379395e-07	1069549.53980723	27.3.a_59	56.709070375	11.75984875	1	1382	HIFA	0.158937939	0	9	12	148.408800700	0.159836747	13726898.4046993		27.3.a_59	1	169992	69
0	1.589379395e-07	1069549.53980723	27.3.a_59	56.710476625	11.76141125	1	1383	HIFA	0.158937939	0	9	12	148.408800700	0.159836747	13726898.4046993		27.3.a_59	1	169992	69
0	1.589379395e-07	1069549.53980723	27.3.a_59	56.711765687	11.763051875	1	1384	HIFA	0.158937939	0	9	12	148.408800700	0.159836747	13726898.4046993		27.3.a_59	1	169992	69
0	1.589379395e-07	1069549.53980723	27.3.a_59	56.712937563	11.764770625	1	1385	HIFA	0.158937939	0	9	12	148.408800700	0.159836747	13726898.4046993		27.3.a_59	1	169992	69
0	1.589379395e-07	1069549.53980723	27.3.a_59	56.71399225	11.7665675	1	1386	HIFA	0.158937939	0	9	12	148.408800700	0.159836747	13726898.4046993		27.3.a_59	1	169992	69
0	1.589379395e-07	1069549.53980723	27.3.a_59	56.71492975	11.7684425	1	1387	HIFA	0.158937939	0	9	12	148.408800700	0.159836747	13726898.4046993		27.3.a_59	1	169992	69
0	1.589379395e-07	1069549.53980723	27.3.a_59	56.715750062	11.770395625	1	1388	HIFA	0.158937939	0	9	12	148.408800700	0.159836747	13726898.4046993		27.3.a_59	1	169992	69
0	1.589379395e-07	1069549.53980723	27.3.a_59	56.716453188	11.772426875	1	1389	HIFA	0.158937939	0	9	12	148.408800700	0.159836747	13726898.4046993		27.3.a_59	1	169992	69
0	1.589379395e-07	1069549.53980723	27.3.a_59	57.00742975	12.0321925	1	139	HIFA	0.158937939	0	9	12	148.408800700	0.159836747	13726898.4046993		27.3.a_59	1	169992	69
0	1.589379395e-07	1069549.53980723	27.3.a_59	56.717039125	11.77453625	1	1390	HIFA	0.158937939	0	9	12	148.408800700	0.159836747	13726898.4046993		27.3.a_59	1	169992	69
0	1.589379395e-07	1069549.53980723	27.3.a_59	56.717507875	11.77672375	1	1391	HIFA	0.158937939	0	9	12	148.408800700	0.159836747	13726898.4046993		27.3.a_59	1	169992	69
0	1.589379395e-07	1069549.53980723	27.3.a_59	56.717859438	11.778989375	1	1392	HIFA	0.158937939	0	9	12	148.408800700	0.159836747	13726898.4046993		27.3.a_59	1	169992	69
0	1.589379395e-07	1069549.53980723	27.3.a_59	56.718093813	11.781333125	1	1393	HIFA	0.158937939	0	9	12	148.408800700	0.159836747	13726898.4046993		27.3.a_59	1	169992	69
0	1.589379395e-07	1069549.53980723	27.3.a_59	56.718211	11.783755	1	1394	HIFA	0.158937939	0	9	12	148.408800700	0.159836747	13726898.4046993		27.3.a_59	1	169992	69
0	1.589379395e-07	1069549.53980723	27.3.a_59	56.718211	11.786255	1	1395	HIFA	0.158937939	0	9	12	148.408800700	0.159836747	13726898.4046993		27.3.a_59	1	169992	69
0	1.589379395e-07	1069549.53980723	27.3.a_59	56.71836725	11.78891125	1	1396	HIFA	0.158937939	0	9	12	148.408800700	0.159836747	13726898.4046993		27.3.a_59	1	169992	69
0	1.589379395e-07	1069549.53980723	27.3.a_59	56.71867975	11.79172375	1	1397	HIFA	0.158937939	0	9	12	148.408800700	0.159836747	13726898.4046993		27.3.a_59	1	169992	69
0	1.589379395e-07	1069549.53980723	27.3.a_59	56.7191485	11.7946925	1	1398	HIFA	0.158937939	0	9	12	148.408800700	0.159836747	13726898.4046993		27.3.a_59	1	169992	69
0	1.589379395e-07	1069549.53980723	27.3.a_59	56.7197735	11.7978175	1	1399	HIFA	0.158937939	0	9	12	148.408800700	0.159836747	13726898.4046993		27.3.a_59	1	169992	69
0	1.589379395e-07	1069549.53980723	27.3.a_59	57.02117975	12.199145625	1	14	HIFA	0.158937939	0	9	12	148.408800700	0.159836747	13726898.4046993		27.3.a_59	1	169992	69
0	1.589379395e-07	1069549.53980723	27.3.a_59	57.008328187	12.031489375	1	140	HIFA	0.158937939	0	9	12	148.408800700	0.159836747	13726898.4046993		27.3.a_59	1	169992	69
0	1.589379395e-07	1069549.53980723	27.3.a_59	56.72055475	11.80109875	1	1400	HIFA	0.158937939	0	9	12	148.408800700	0.159836747	13726898.4046993		27.3.a_59	1	169992	69
0	1.589379395e-07	1069549.53980723	27.3.a_59	56.72149225	11.80453625	1	1401	HIFA	0.158937939	0	9	12	148.408800700	0.159836747	13726898.4046993		27.3.a_59	1	169992	69
0	1.589379395e-07	1069549.53980723	27.3.a_59	56.722586	11.80813	1	1402	HIFA	0.158937939	0	9	12	148.408800700	0.159836747	13726898.4046993		27.3.a_59	1	169992	69
0	1.589379395e-07	1069549.53980723	27.3.a_59	56.723836	11.81188	1	1403	HIFA	0.158937939	0	9	12	148.408800700	0.159836747	13726898.4046993		27.3.a_59	1	169992	69
0	1.589379395e-07	1069549.53980723	27.3.a_59	56.72524225	11.81578625	1	1404	HIFA	0.158937939	0	9	12	148.408800700	0.159836747	13726898.4046993		27.3.a_59	1	169992	69
0	1.589379395e-07	1069549.53980723	27.3.a_59	56.72680475	11.81984875	1	1405	HIFA	0.158937939	0	9	12	148.408800700	0.159836747	13726898.4046993		27.3.a_59	1	169992	69
0	1.589379395e-07	1069549.53980723	27.3.a_59	56.7285235	11.8240675	1	1406	HIFA	0.158937939	0	9	12	148.408800700	0.159836747	13726898.4046993		27.3.a_59	1	169992	69
0	1.589379395e-07	1069549.53980723	27.3.a_59	56.7303985	11.8284425	1	1407	HIFA	0.158937939	0	9	12	148.408800700	0.159836747	13726898.4046993		27.3.a_59	1	169992	69
0	1.589379395e-07	1069549.53980723	27.3.a_59	56.73242975	11.83297375	1	1408	HIFA	0.158937939	0	9	12	148.408800700	0.159836747	13726898.4046993		27.3.a_59	1	169992	69
0	1.589379395e-07	1069549.53980723	27.3.a_59	56.73461725	11.83766125	1	1409	HIFA	0.158937939	0	9	12	148.408800700	0.159836747	13726898.4046993		27.3.a_59	1	169992	69
0	1.589379395e-07	1069549.53980723	27.3.a_59	57.009187563	12.030708125	1	141	HIFA	0.158937939	0	9	12	148.408800700	0.159836747	13726898.4046993		27.3.a_59	1	169992	69
0	1.589379395e-07	1069549.53980723	27.3.a_59	56.736961	11.842505	1	1410	HIFA	0.158937939	0	9	12	148.408800700	0.159836747	13726898.4046993		27.3.a_59	1	169992	69
0	1.589379395e-07	1069549.53980723	27.3.a_59	56.739461	11.847505	1	1411	HIFA	0.158937939	0	9	12	148.408800700	0.159836747	13726898.4046993		27.3.a_59	1	169992	69
0	1.589379395e-07	1069549.53980723	27.3.a_59	56.741921938	11.852153438	1	1412	HIFA	0.158937939	0	9	12	148.408800700	0.159836747	13726898.4046993		27.3.a_59	1	169992	69
0	1.589379395e-07	1069549.53980723	27.3.a_59	56.744343812	11.856450312	1	1413	HIFA	0.158937939	0	9	12	148.408800700	0.159836747	13726898.4046993		27.3.a_59	1	169992	69
0	1.589379395e-07	1069549.53980723	27.3.a_59	56.746726625	11.860395625	1	1414	HIFA	0.158937939	0	9	12	148.408800700	0.159836747	13726898.4046993		27.3.a_59	1	169992	69
0	1.589379395e-07	1069549.53980723	27.3.a_59	56.749070375	11.863989375	1	1415	HIFA	0.158937939	0	9	12	148.408800700	0.159836747	13726898.4046993		27.3.a_59	1	169992	69
0	1.589379395e-07	1069549.53980723	27.3.a_59	56.751375063	11.867231563	1	1416	HIFA	0.158937939	0	9	12	148.408800700	0.159836747	13726898.4046993		27.3.a_59	1	169992	69
0	1.589379395e-07	1069549.53980723	27.3.a_59	56.753640688	11.870122187	1	1417	HIFA	0.158937939	0	9	12	148.408800700	0.159836747	13726898.4046993		27.3.a_59	1	169992	69
0	1.589379395e-07	1069549.53980723	27.3.a_59	56.75586725	11.87266125	1	1418	HIFA	0.158937939	0	9	12	148.408800700	0.159836747	13726898.4046993		27.3.a_59	1	169992	69
0	1.589379395e-07	1069549.53980723	27.3.a_59	56.75805475	11.87484875	1	1419	HIFA	0.158937939	0	9	12	148.408800700	0.159836747	13726898.4046993		27.3.a_59	1	169992	69
0	1.589379395e-07	1069549.53980723	27.3.a_59	57.010007875	12.02984875	1	142	HIFA	0.158937939	0	9	12	148.408800700	0.159836747	13726898.4046993		27.3.a_59	1	169992	69
0	1.589379395e-07	1069549.53980723	27.3.a_59	56.760203187	11.876684687	1	1420	HIFA	0.158937939	0	9	12	148.408800700	0.159836747	13726898.4046993		27.3.a_59	1	169992	69
0	1.589379395e-07	1069549.53980723	27.3.a_59	56.762312563	11.878169062	1	1421	HIFA	0.158937939	0	9	12	148.408800700	0.159836747	13726898.4046993		27.3.a_59	1	169992	69
0	1.589379395e-07	1069549.53980723	27.3.a_59	56.764382875	11.879301875	1	1422	HIFA	0.158937939	0	9	12	148.408800700	0.159836747	13726898.4046993		27.3.a_59	1	169992	69
0	1.589379395e-07	1069549.53980723	27.3.a_59	56.766414125	11.880083125	1	1423	HIFA	0.158937939	0	9	12	148.408800700	0.159836747	13726898.4046993		27.3.a_59	1	169992	69
0	1.589379395e-07	1069549.53980723	27.3.a_59	56.768406312	11.880512812	1	1424	HIFA	0.158937939	0	9	12	148.408800700	0.159836747	13726898.4046993		27.3.a_59	1	169992	69
0	1.589379395e-07	1069549.53980723	27.3.a_59	56.770359437	11.880590937	1	1425	HIFA	0.158937939	0	9	12	148.408800700	0.159836747	13726898.4046993		27.3.a_59	1	169992	69
0	1.589379395e-07	1069549.53980723	27.3.a_59	56.7722735	11.8803175	1	1426	HIFA	0.158937939	0	9	12	148.408800700	0.159836747	13726898.4046993		27.3.a_59	1	169992	69
0	1.589379395e-07	1069549.53980723	27.3.a_59	56.7741485	11.8796925	1	1427	HIFA	0.158937939	0	9	12	148.408800700	0.159836747	13726898.4046993		27.3.a_59	1	169992	69
0	1.589379395e-07	1069549.53980723	27.3.a_59	56.775906312	11.878794063	1	1428	HIFA	0.158937939	0	9	12	148.408800700	0.159836747	13726898.4046993		27.3.a_59	1	169992	69
0	1.589379395e-07	1069549.53980723	27.3.a_59	56.777546937	11.877622188	1	1429	HIFA	0.158937939	0	9	12	148.408800700	0.159836747	13726898.4046993		27.3.a_59	1	169992	69
0	1.589379395e-07	1069549.53980723	27.3.a_59	57.010789125	12.02891125	1	143	HIFA	0.158937939	0	9	12	148.408800700	0.159836747	13726898.4046993		27.3.a_59	1	169992	69
0	1.589379395e-07	1069549.53980723	27.3.a_59	56.779070375	11.876176875	1	1430	HIFA	0.158937939	0	9	12	148.408800700	0.159836747	13726898.4046993		27.3.a_59	1	169992	69
0	1.589379395e-07	1069549.53980723	27.3.a_59	56.780476625	11.874458125	1	1431	HIFA	0.158937939	0	9	12	148.408800700	0.159836747	13726898.4046993		27.3.a_59	1	169992	69
0	1.589379395e-07	1069549.53980723	27.3.a_59	56.781765687	11.872465937	1	1432	HIFA	0.158937939	0	9	12	148.408800700	0.159836747	13726898.4046993		27.3.a_59	1	169992	69
0	1.589379395e-07	1069549.53980723	27.3.a_59	56.782937563	11.870200312	1	1433	HIFA	0.158937939	0	9	12	148.408800700	0.159836747	13726898.4046993		27.3.a_59	1	169992	69
0	1.589379395e-07	1069549.53980723	27.3.a_59	56.78399225	11.86766125	1	1434	HIFA	0.158937939	0	9	12	148.408800700	0.159836747	13726898.4046993		27.3.a_59	1	169992	69
0	1.589379395e-07	1069549.53980723	27.3.a_59	56.78492975	11.86484875	1	1435	HIFA	0.158937939	0	9	12	148.408800700	0.159836747	13726898.4046993		27.3.a_59	1	169992	69
0	1.589379395e-07	1069549.53980723	27.3.a_59	56.785750063	11.861762813	1	1436	HIFA	0.158937939	0	9	12	148.408800700	0.159836747	13726898.4046993		27.3.a_59	1	169992	69
0	1.589379395e-07	1069549.53980723	27.3.a_59	56.786453188	11.858403437	1	1437	HIFA	0.158937939	0	9	12	148.408800700	0.159836747	13726898.4046993		27.3.a_59	1	169992	69
0	1.589379395e-07	1069549.53980723	27.3.a_59	56.787039125	11.854770625	1	1438	HIFA	0.158937939	0	9	12	148.408800700	0.159836747	13726898.4046993		27.3.a_59	1	169992	69
0	1.589379395e-07	1069549.53980723	27.3.a_59	56.787507875	11.850864375	1	1439	HIFA	0.158937939	0	9	12	148.408800700	0.159836747	13726898.4046993		27.3.a_59	1	169992	69
0	1.589379395e-07	1069549.53980723	27.3.a_59	57.011531312	12.027895625	1	144	HIFA	0.158937939	0	9	12	148.408800700	0.159836747	13726898.4046993		27.3.a_59	1	169992	69
0	1.589379395e-07	1069549.53980723	27.3.a_59	56.787859438	11.846684687	1	1440	HIFA	0.158937939	0	9	12	148.408800700	0.159836747	13726898.4046993		27.3.a_59	1	169992	69
0	1.589379395e-07	1069549.53980723	27.3.a_59	56.788093813	11.842231563	1	1441	HIFA	0.158937939	0	9	12	148.408800700	0.159836747	13726898.4046993		27.3.a_59	1	169992	69
0	1.589379395e-07	1069549.53980723	27.3.a_59	56.788211	11.837505	1	1442	HIFA	0.158937939	0	9	12	148.408800700	0.159836747	13726898.4046993		27.3.a_59	1	169992	69
0	1.589379395e-07	1069549.53980723	27.3.a_59	56.788211	11.832505	1	1443	HIFA	0.158937939	0	9	12	148.408800700	0.159836747	13726898.4046993		27.3.a_59	1	169992	69
0	1.589379395e-07	1069549.53980723	27.3.a_59	56.788132875	11.827739375	1	1444	HIFA	0.158937939	0	9	12	148.408800700	0.159836747	13726898.4046993		27.3.a_59	1	169992	69
0	1.589379395e-07	1069549.53980723	27.3.a_59	56.787976625	11.823208125	1	1445	HIFA	0.158937939	0	9	12	148.408800700	0.159836747	13726898.4046993		27.3.a_59	1	169992	69
0	1.589379395e-07	1069549.53980723	27.3.a_59	56.78774225	11.81891125	1	1446	HIFA	0.158937939	0	9	12	148.408800700	0.159836747	13726898.4046993		27.3.a_59	1	169992	69
0	1.589379395e-07	1069549.53980723	27.3.a_59	56.78742975	11.81484875	1	1447	HIFA	0.158937939	0	9	12	148.408800700	0.159836747	13726898.4046993		27.3.a_59	1	169992	69
0	1.589379395e-07	1069549.53980723	27.3.a_59	56.787039125	11.811020625	1	1448	HIFA	0.158937939	0	9	12	148.408800700	0.159836747	13726898.4046993		27.3.a_59	1	169992	69
0	1.589379395e-07	1069549.53980723	27.3.a_59	56.786570375	11.807426875	1	1449	HIFA	0.158937939	0	9	12	148.408800700	0.159836747	13726898.4046993		27.3.a_59	1	169992	69
0	1.589379395e-07	1069549.53980723	27.3.a_59	57.012234437	12.026801875	1	145	HIFA	0.158937939	0	9	12	148.408800700	0.159836747	13726898.4046993		27.3.a_59	1	169992	69
0	1.589379395e-07	1069549.53980723	27.3.a_59	56.7860235	11.8040675	1	1450	HIFA	0.158937939	0	9	12	148.408800700	0.159836747	13726898.4046993		27.3.a_59	1	169992	69
0	1.589379395e-07	1069549.53980723	27.3.a_59	56.7853985	11.8009425	1	1451	HIFA	0.158937939	0	9	12	148.408800700	0.159836747	13726898.4046993		27.3.a_59	1	169992	69
0	1.589379395e-07	1069549.53980723	27.3.a_59	56.784695375	11.798051875	1	1452	HIFA	0.158937939	0	9	12	148.408800700	0.159836747	13726898.4046993		27.3.a_59	1	169992	69
0	1.589379395e-07	1069549.53980723	27.3.a_59	56.783914125	11.795395625	1	1453	HIFA	0.158937939	0	9	12	148.408800700	0.159836747	13726898.4046993		27.3.a_59	1	169992	69
0	1.589379395e-07	1069549.53980723	27.3.a_59	56.78305475	11.79297375	1	1454	HIFA	0.158937939	0	9	12	148.408800700	0.159836747	13726898.4046993		27.3.a_59	1	169992	69
0	1.589379395e-07	1069549.53980723	27.3.a_59	56.78211725	11.79078625	1	1455	HIFA	0.158937939	0	9	12	148.408800700	0.159836747	13726898.4046993		27.3.a_59	1	169992	69
0	1.589379395e-07	1069549.53980723	27.3.a_59	56.781101625	11.788833125	1	1456	HIFA	0.158937939	0	9	12	148.408800700	0.159836747	13726898.4046993		27.3.a_59	1	169992	69
0	1.589379395e-07	1069549.53980723	27.3.a_59	56.780007875	11.787114375	1	1457	HIFA	0.158937939	0	9	12	148.408800700	0.159836747	13726898.4046993		27.3.a_59	1	169992	69
0	1.589379395e-07	1069549.53980723	27.3.a_59	56.778836	11.78563	1	1458	HIFA	0.158937939	0	9	12	148.408800700	0.159836747	13726898.4046993		27.3.a_59	1	169992	69
0	1.589379395e-07	1069549.53980723	27.3.a_59	56.777586	11.78438	1	1459	HIFA	0.158937939	0	9	12	148.408800700	0.159836747	13726898.4046993		27.3.a_59	1	169992	69
0	1.589379395e-07	1069549.53980723	27.3.a_59	57.0128985	12.02563	1	146	HIFA	0.158937939	0	9	12	148.408800700	0.159836747	13726898.4046993		27.3.a_59	1	169992	69
0	1.589379395e-07	1069549.53980723	27.3.a_59	56.776414125	11.783012813	1	1460	HIFA	0.158937939	0	9	12	148.408800700	0.159836747	13726898.4046993		27.3.a_59	1	169992	69
0	1.589379395e-07	1069549.53980723	27.3.a_59	56.775320375	11.781528438	1	1461	HIFA	0.158937939	0	9	12	148.408800700	0.159836747	13726898.4046993		27.3.a_59	1	169992	69
0	1.589379395e-07	1069549.53980723	27.3.a_59	56.77430475	11.779926875	1	1462	HIFA	0.158937939	0	9	12	148.408800700	0.159836747	13726898.4046993		27.3.a_59	1	169992	69
0	1.589379395e-07	1069549.53980723	27.3.a_59	56.77336725	11.778208125	1	1463	HIFA	0.158937939	0	9	12	148.408800700	0.159836747	13726898.4046993		27.3.a_59	1	169992	69
0	1.589379395e-07	1069549.53980723	27.3.a_59	56.772507875	11.776372187	1	1464	HIFA	0.158937939	0	9	12	148.408800700	0.159836747	13726898.4046993		27.3.a_59	1	169992	69
0	1.589379395e-07	1069549.53980723	27.3.a_59	56.771726625	11.774419062	1	1465	HIFA	0.158937939	0	9	12	148.408800700	0.159836747	13726898.4046993		27.3.a_59	1	169992	69
0	1.589379395e-07	1069549.53980723	27.3.a_59	56.7710235	11.77234875	1	1466	HIFA	0.158937939	0	9	12	148.408800700	0.159836747	13726898.4046993		27.3.a_59	1	169992	69
0	1.589379395e-07	1069549.53980723	27.3.a_59	56.7703985	11.77016125	1	1467	HIFA	0.158937939	0	9	12	148.408800700	0.159836747	13726898.4046993		27.3.a_59	1	169992	69
0	1.589379395e-07	1069549.53980723	27.3.a_59	56.769851625	11.767856563	1	1468	HIFA	0.158937939	0	9	12	148.408800700	0.159836747	13726898.4046993		27.3.a_59	1	169992	69
0	1.589379395e-07	1069549.53980723	27.3.a_59	56.769382875	11.765434688	1	1469	HIFA	0.158937939	0	9	12	148.408800700	0.159836747	13726898.4046993		27.3.a_59	1	169992	69
0	1.589379395e-07	1069549.53980723	27.3.a_59	57.0135235	12.02438	1	147	HIFA	0.158937939	0	9	12	148.408800700	0.159836747	13726898.4046993		27.3.a_59	1	169992	69
0	1.589379395e-07	1069549.53980723	27.3.a_59	56.76899225	11.762895625	1	1470	HIFA	0.158937939	0	9	12	148.408800700	0.159836747	13726898.4046993		27.3.a_59	1	169992	69
0	1.589379395e-07	1069549.53980723	27.3.a_59	56.76867975	11.760239375	1	1471	HIFA	0.158937939	0	9	12	148.408800700	0.159836747	13726898.4046993		27.3.a_59	1	169992	69
0	1.589379395e-07	1069549.53980723	27.3.a_59	56.768445375	11.757465937	1	1472	HIFA	0.158937939	0	9	12	148.408800700	0.159836747	13726898.4046993		27.3.a_59	1	169992	69
0	1.589379395e-07	1069549.53980723	27.3.a_59	56.768289125	11.754575313	1	1473	HIFA	0.158937939	0	9	12	148.408800700	0.159836747	13726898.4046993		27.3.a_59	1	169992	69
0	1.589379395e-07	1069549.53980723	27.3.a_59	56.768211	11.7515675	1	1474	HIFA	0.158937939	0	9	12	148.408800700	0.159836747	13726898.4046993		27.3.a_59	1	169992	69
0	1.589379395e-07	1069549.53980723	27.3.a_59	56.768211	11.7484425	1	1475	HIFA	0.158937939	0	9	12	148.408800700	0.159836747	13726898.4046993		27.3.a_59	1	169992	69
0	1.589379395e-07	1069549.53980723	27.3.a_59	56.768328188	11.745395625	1	1476	HIFA	0.158937939	0	9	12	148.408800700	0.159836747	13726898.4046993		27.3.a_59	1	169992	69
0	1.589379395e-07	1069549.53980723	27.3.a_59	56.768562563	11.742426875	1	1477	HIFA	0.158937939	0	9	12	148.408800700	0.159836747	13726898.4046993		27.3.a_59	1	169992	69
0	1.589379395e-07	1069549.53980723	27.3.a_59	56.768914125	11.73953625	1	1478	HIFA	0.158937939	0	9	12	148.408800700	0.159836747	13726898.4046993		27.3.a_59	1	169992	69
0	1.589379395e-07	1069549.53980723	27.3.a_59	56.769382875	11.73672375	1	1479	HIFA	0.158937939	0	9	12	148.408800700	0.159836747	13726898.4046993		27.3.a_59	1	169992	69
0	1.589379395e-07	1069549.53980723	27.3.a_59	57.014109437	12.023012812	1	148	HIFA	0.158937939	0	9	12	148.408800700	0.159836747	13726898.4046993		27.3.a_59	1	169992	69
0	1.589379395e-07	1069549.53980723	27.3.a_59	56.769968812	11.733989375	1	1480	HIFA	0.158937939	0	9	12	148.408800700	0.159836747	13726898.4046993		27.3.a_59	1	169992	69
0	1.589379395e-07	1069549.53980723	27.3.a_59	56.770671937	11.731333125	1	1481	HIFA	0.158937939	0	9	12	148.408800700	0.159836747	13726898.4046993		27.3.a_59	1	169992	69
0	1.589379395e-07	1069549.53980723	27.3.a_59	56.77149225	11.728755	1	1482	HIFA	0.158937939	0	9	12	148.408800700	0.159836747	13726898.4046993		27.3.a_59	1	169992	69
0	1.589379395e-07	1069549.53980723	27.3.a_59	56.77242975	11.726255	1	1483	HIFA	0.158937939	0	9	12	148.408800700	0.159836747	13726898.4046993		27.3.a_59	1	169992	69
0	1.589379395e-07	1069549.53980723	27.3.a_59	56.773484438	11.723833125	1	1484	HIFA	0.158937939	0	9	12	148.408800700	0.159836747	13726898.4046993		27.3.a_59	1	169992	69
0	1.589379395e-07	1069549.53980723	27.3.a_59	56.774656312	11.721489375	1	1485	HIFA	0.158937939	0	9	12	148.408800700	0.159836747	13726898.4046993		27.3.a_59	1	169992	69
0	1.589379395e-07	1069549.53980723	27.3.a_59	56.775945375	11.71922375	1	1486	HIFA	0.158937939	0	9	12	148.408800700	0.159836747	13726898.4046993		27.3.a_59	1	169992	69
0	1.589379395e-07	1069549.53980723	27.3.a_59	56.777351625	11.71703625	1	1487	HIFA	0.158937939	0	9	12	148.408800700	0.159836747	13726898.4046993		27.3.a_59	1	169992	69
0	1.589379395e-07	1069549.53980723	27.3.a_59	56.778875062	11.714926875	1	1488	HIFA	0.158937939	0	9	12	148.408800700	0.159836747	13726898.4046993		27.3.a_59	1	169992	69
0	1.589379395e-07	1069549.53980723	27.3.a_59	56.780515687	11.712895625	1	1489	HIFA	0.158937939	0	9	12	148.408800700	0.159836747	13726898.4046993		27.3.a_59	1	169992	69
0	1.589379395e-07	1069549.53980723	27.3.a_59	57.014656313	12.021528438	1	149	HIFA	0.158937939	0	9	12	148.408800700	0.159836747	13726898.4046993		27.3.a_59	1	169992	69
0	1.589379395e-07	1069549.53980723	27.3.a_59	56.7822735	11.7109425	1	1490	HIFA	0.158937939	0	9	12	148.408800700	0.159836747	13726898.4046993		27.3.a_59	1	169992	69
0	1.589379395e-07	1069549.53980723	27.3.a_59	56.7841485	11.7090675	1	1491	HIFA	0.158937939	0	9	12	148.408800700	0.159836747	13726898.4046993		27.3.a_59	1	169992	69
0	1.589379395e-07	1069549.53980723	27.3.a_59	56.786140688	11.707387813	1	1492	HIFA	0.158937939	0	9	12	148.408800700	0.159836747	13726898.4046993		27.3.a_59	1	169992	69
0	1.589379395e-07	1069549.53980723	27.3.a_59	56.788250062	11.705903437	1	1493	HIFA	0.158937939	0	9	12	148.408800700	0.159836747	13726898.4046993		27.3.a_59	1	169992	69
0	1.589379395e-07	1069549.53980723	27.3.a_59	56.790476625	11.704614375	1	1494	HIFA	0.158937939	0	9	12	148.408800700	0.159836747	13726898.4046993		27.3.a_59	1	169992	69
0	1.589379395e-07	1069549.53980723	27.3.a_59	56.792820375	11.703520625	1	1495	HIFA	0.158937939	0	9	12	148.408800700	0.159836747	13726898.4046993		27.3.a_59	1	169992	69
0	1.589379395e-07	1069549.53980723	27.3.a_59	56.795281313	11.702622187	1	1496	HIFA	0.158937939	0	9	12	148.408800700	0.159836747	13726898.4046993		27.3.a_59	1	169992	69
0	1.589379395e-07	1069549.53980723	27.3.a_59	56.797859438	11.701919063	1	1497	HIFA	0.158937939	0	9	12	148.408800700	0.159836747	13726898.4046993		27.3.a_59	1	169992	69
0	1.589379395e-07	1069549.53980723	27.3.a_59	56.80055475	11.70141125	1	1498	HIFA	0.158937939	0	9	12	148.408800700	0.159836747	13726898.4046993		27.3.a_59	1	169992	69
0	1.589379395e-07	1069549.53980723	27.3.a_59	56.80336725	11.70109875	1	1499	HIFA	0.158937939	0	9	12	148.408800700	0.159836747	13726898.4046993		27.3.a_59	1	169992	69
0	1.589379395e-07	1069549.53980723	27.3.a_59	57.02149225	12.196489375	1	15	HIFA	0.158937939	0	9	12	148.408800700	0.159836747	13726898.4046993		27.3.a_59	1	169992	69
0	1.589379395e-07	1069549.53980723	27.3.a_59	57.015164125	12.019926875	1	150	HIFA	0.158937939	0	9	12	148.408800700	0.159836747	13726898.4046993		27.3.a_59	1	169992	69
0	1.589379395e-07	1069549.53980723	27.3.a_59	56.806296938	11.700981563	1	1500	HIFA	0.158937939	0	9	12	148.408800700	0.159836747	13726898.4046993		27.3.a_59	1	169992	69
0	1.589379395e-07	1069549.53980723	27.3.a_59	56.809343813	11.701059688	1	1501	HIFA	0.158937939	0	9	12	148.408800700	0.159836747	13726898.4046993		27.3.a_59	1	169992	69
0	1.589379395e-07	1069549.53980723	27.3.a_59	56.812507875	11.701333125	1	1502	HIFA	0.158937939	0	9	12	148.408800700	0.159836747	13726898.4046993		27.3.a_59	1	169992	69
0	1.589379395e-07	1069549.53980723	27.3.a_59	56.815789125	11.701801875	1	1503	HIFA	0.158937939	0	9	12	148.408800700	0.159836747	13726898.4046993		27.3.a_59	1	169992	69
0	1.589379395e-07	1069549.53980723	27.3.a_59	56.819187562	11.702465937	1	1504	HIFA	0.158937939	0	9	12	148.408800700	0.159836747	13726898.4046993		27.3.a_59	1	169992	69
0	1.589379395e-07	1069549.53980723	27.3.a_59	56.822703187	11.703325313	1	1505	HIFA	0.158937939	0	9	12	148.408800700	0.159836747	13726898.4046993		27.3.a_59	1	169992	69
0	1.589379395e-07	1069549.53980723	27.3.a_59	56.826336	11.70438	1	1506	HIFA	0.158937939	0	9	12	148.408800700	0.159836747	13726898.4046993		27.3.a_59	1	169992	69
0	1.589379395e-07	1069549.53980723	27.3.a_59	56.830086	11.70563	1	1507	HIFA	0.158937939	0	9	12	148.408800700	0.159836747	13726898.4046993		27.3.a_59	1	169992	69
0	1.589379395e-07	1069549.53980723	27.3.a_59	56.833640688	11.706919063	1	1508	HIFA	0.158937939	0	9	12	148.408800700	0.159836747	13726898.4046993		27.3.a_59	1	169992	69
0	1.589379395e-07	1069549.53980723	27.3.a_59	56.837000063	11.708247187	1	1509	HIFA	0.158937939	0	9	12	148.408800700	0.159836747	13726898.4046993		27.3.a_59	1	169992	69
0	1.589379395e-07	1069549.53980723	27.3.a_59	57.015632875	12.018208125	1	151	HIFA	0.158937939	0	9	12	148.408800700	0.159836747	13726898.4046993		27.3.a_59	1	169992	69
0	1.589379395e-07	1069549.53980723	27.3.a_59	56.840164125	11.709614375	1	1510	HIFA	0.158937939	0	9	12	148.408800700	0.159836747	13726898.4046993		27.3.a_59	1	169992	69
0	1.589379395e-07	1069549.53980723	27.3.a_59	56.843132875	11.711020625	1	1511	HIFA	0.158937939	0	9	12	148.408800700	0.159836747	13726898.4046993		27.3.a_59	1	169992	69
0	1.589379395e-07	1069549.53980723	27.3.a_59	56.845906312	11.712465937	1	1512	HIFA	0.158937939	0	9	12	148.408800700	0.159836747	13726898.4046993		27.3.a_59	1	169992	69
0	1.589379395e-07	1069549.53980723	27.3.a_59	56.848484437	11.713950312	1	1513	HIFA	0.158937939	0	9	12	148.408800700	0.159836747	13726898.4046993		27.3.a_59	1	169992	69
0	1.589379395e-07	1069549.53980723	27.3.a_59	56.85086725	11.71547375	1	1514	HIFA	0.158937939	0	9	12	148.408800700	0.159836747	13726898.4046993		27.3.a_59	1	169992	69
0	1.589379395e-07	1069549.53980723	27.3.a_59	56.85305475	11.71703625	1	1515	HIFA	0.158937939	0	9	12	148.408800700	0.159836747	13726898.4046993		27.3.a_59	1	169992	69
0	1.589379395e-07	1069549.53980723	27.3.a_59	56.855046937	11.718637813	1	1516	HIFA	0.158937939	0	9	12	148.408800700	0.159836747	13726898.4046993		27.3.a_59	1	169992	69
0	1.589379395e-07	1069549.53980723	27.3.a_59	56.856843813	11.720278437	1	1517	HIFA	0.158937939	0	9	12	148.408800700	0.159836747	13726898.4046993		27.3.a_59	1	169992	69
0	1.589379395e-07	1069549.53980723	27.3.a_59	56.858445375	11.721958125	1	1518	HIFA	0.158937939	0	9	12	148.408800700	0.159836747	13726898.4046993		27.3.a_59	1	169992	69
0	1.589379395e-07	1069549.53980723	27.3.a_59	56.859851625	11.723676875	1	1519	HIFA	0.158937939	0	9	12	148.408800700	0.159836747	13726898.4046993		27.3.a_59	1	169992	69
0	1.589379395e-07	1069549.53980723	27.3.a_59	57.016062562	12.016372188	1	152	HIFA	0.158937939	0	9	12	148.408800700	0.159836747	13726898.4046993		27.3.a_59	1	169992	69
0	1.589379395e-07	1069549.53980723	27.3.a_59	56.861062563	11.725434687	1	1520	HIFA	0.158937939	0	9	12	148.408800700	0.159836747	13726898.4046993		27.3.a_59	1	169992	69
0	1.589379395e-07	1069549.53980723	27.3.a_59	56.862078188	11.727231563	1	1521	HIFA	0.158937939	0	9	12	148.408800700	0.159836747	13726898.4046993		27.3.a_59	1	169992	69
0	1.589379395e-07	1069549.53980723	27.3.a_59	56.8628985	11.7290675	1	1522	HIFA	0.158937939	0	9	12	148.408800700	0.159836747	13726898.4046993		27.3.a_59	1	169992	69
0	1.589379395e-07	1069549.53980723	27.3.a_59	56.8635235	11.7309425	1	1523	HIFA	0.158937939	0	9	12	148.408800700	0.159836747	13726898.4046993		27.3.a_59	1	169992	69
0	1.589379395e-07	1069549.53980723	27.3.a_59	56.864187562	11.732700313	1	1524	HIFA	0.158937939	0	9	12	148.408800700	0.159836747	13726898.4046993		27.3.a_59	1	169992	69
0	1.589379395e-07	1069549.53980723	27.3.a_59	56.864890688	11.734340938	1	1525	HIFA	0.158937939	0	9	12	148.408800700	0.159836747	13726898.4046993		27.3.a_59	1	169992	69
0	1.589379395e-07	1069549.53980723	27.3.a_59	56.865632875	11.735864375	1	1526	HIFA	0.158937939	0	9	12	148.408800700	0.159836747	13726898.4046993		27.3.a_59	1	169992	69
0	1.589379395e-07	1069549.53980723	27.3.a_59	56.866414125	11.737270625	1	1527	HIFA	0.158937939	0	9	12	148.408800700	0.159836747	13726898.4046993		27.3.a_59	1	169992	69
0	1.589379395e-07	1069549.53980723	27.3.a_59	56.867234438	11.738559688	1	1528	HIFA	0.158937939	0	9	12	148.408800700	0.159836747	13726898.4046993		27.3.a_59	1	169992	69
0	1.589379395e-07	1069549.53980723	27.3.a_59	56.868093812	11.739731562	1	1529	HIFA	0.158937939	0	9	12	148.408800700	0.159836747	13726898.4046993		27.3.a_59	1	169992	69
0	1.589379395e-07	1069549.53980723	27.3.a_59	57.016453187	12.014419063	1	153	HIFA	0.158937939	0	9	12	148.408800700	0.159836747	13726898.4046993		27.3.a_59	1	169992	69
0	1.589379395e-07	1069549.53980723	27.3.a_59	56.86899225	11.74078625	1	1530	HIFA	0.158937939	0	9	12	148.408800700	0.159836747	13726898.4046993		27.3.a_59	1	169992	69
0	1.589379395e-07	1069549.53980723	27.3.a_59	56.86992975	11.74172375	1	1531	HIFA	0.158937939	0	9	12	148.408800700	0.159836747	13726898.4046993		27.3.a_59	1	169992	69
0	1.589379395e-07	1069549.53980723	27.3.a_59	56.870906312	11.742544063	1	1532	HIFA	0.158937939	0	9	12	148.408800700	0.159836747	13726898.4046993		27.3.a_59	1	169992	69
0	1.589379395e-07	1069549.53980723	27.3.a_59	56.871921937	11.743247187	1	1533	HIFA	0.158937939	0	9	12	148.408800700	0.159836747	13726898.4046993		27.3.a_59	1	169992	69
0	1.589379395e-07	1069549.53980723	27.3.a_59	56.872976625	11.743833125	1	1534	HIFA	0.158937939	0	9	12	148.408800700	0.159836747	13726898.4046993		27.3.a_59	1	169992	69
0	1.589379395e-07	1069549.53980723	27.3.a_59	56.874070375	11.744301875	1	1535	HIFA	0.158937939	0	9	12	148.408800700	0.159836747	13726898.4046993		27.3.a_59	1	169992	69
0	1.589379395e-07	1069549.53980723	27.3.a_59	56.875203187	11.744653438	1	1536	HIFA	0.158937939	0	9	12	148.408800700	0.159836747	13726898.4046993		27.3.a_59	1	169992	69
0	1.589379395e-07	1069549.53980723	27.3.a_59	56.876375063	11.744887813	1	1537	HIFA	0.158937939	0	9	12	148.408800700	0.159836747	13726898.4046993		27.3.a_59	1	169992	69
0	1.589379395e-07	1069549.53980723	27.3.a_59	56.877586	11.745005	1	1538	HIFA	0.158937939	0	9	12	148.408800700	0.159836747	13726898.4046993		27.3.a_59	1	169992	69
0	1.589379395e-07	1069549.53980723	27.3.a_59	56.878836	11.745005	1	1539	HIFA	0.158937939	0	9	12	148.408800700	0.159836747	13726898.4046993		27.3.a_59	1	169992	69
0	1.589379395e-07	1069549.53980723	27.3.a_59	57.01680475	12.01234875	1	154	HIFA	0.158937939	0	9	12	148.408800700	0.159836747	13726898.4046993		27.3.a_59	1	169992	69
0	1.589379395e-07	1069549.53980723	27.3.a_59	56.880007875	11.745083125	1	1540	HIFA	0.158937939	0	9	12	148.408800700	0.159836747	13726898.4046993		27.3.a_59	1	169992	69
0	1.589379395e-07	1069549.53980723	27.3.a_59	56.881101625	11.745239375	1	1541	HIFA	0.158937939	0	9	12	148.408800700	0.159836747	13726898.4046993		27.3.a_59	1	169992	69
0	1.589379395e-07	1069549.53980723	27.3.a_59	56.88211725	11.74547375	1	1542	HIFA	0.158937939	0	9	12	148.408800700	0.159836747	13726898.4046993		27.3.a_59	1	169992	69
0	1.589379395e-07	1069549.53980723	27.3.a_59	56.88305475	11.74578625	1	1543	HIFA	0.158937939	0	9	12	148.408800700	0.159836747	13726898.4046993		27.3.a_59	1	169992	69
0	1.589379395e-07	1069549.53980723	27.3.a_59	56.883914125	11.746176875	1	1544	HIFA	0.158937939	0	9	12	148.408800700	0.159836747	13726898.4046993		27.3.a_59	1	169992	69
0	1.589379395e-07	1069549.53980723	27.3.a_59	56.884695375	11.746645625	1	1545	HIFA	0.158937939	0	9	12	148.408800700	0.159836747	13726898.4046993		27.3.a_59	1	169992	69
0	1.589379395e-07	1069549.53980723	27.3.a_59	56.8853985	11.7471925	1	1546	HIFA	0.158937939	0	9	12	148.408800700	0.159836747	13726898.4046993		27.3.a_59	1	169992	69
0	1.589379395e-07	1069549.53980723	27.3.a_59	56.8860235	11.7478175	1	1547	HIFA	0.158937939	0	9	12	148.408800700	0.159836747	13726898.4046993		27.3.a_59	1	169992	69
0	1.589379395e-07	1069549.53980723	27.3.a_59	56.886570375	11.748520625	1	1548	HIFA	0.158937939	0	9	12	148.408800700	0.159836747	13726898.4046993		27.3.a_59	1	169992	69
0	1.589379395e-07	1069549.53980723	27.3.a_59	56.887039125	11.749301875	1	1549	HIFA	0.158937939	0	9	12	148.408800700	0.159836747	13726898.4046993		27.3.a_59	1	169992	69
0	1.589379395e-07	1069549.53980723	27.3.a_59	57.01711725	12.01016125	1	155	HIFA	0.158937939	0	9	12	148.408800700	0.159836747	13726898.4046993		27.3.a_59	1	169992	69
0	1.589379395e-07	1069549.53980723	27.3.a_59	56.88742975	11.75016125	1	1550	HIFA	0.158937939	0	9	12	148.408800700	0.159836747	13726898.4046993		27.3.a_59	1	169992	69
0	1.589379395e-07	1069549.53980723	27.3.a_59	56.88774225	11.75109875	1	1551	HIFA	0.158937939	0	9	12	148.408800700	0.159836747	13726898.4046993		27.3.a_59	1	169992	69
0	1.589379395e-07	1069549.53980723	27.3.a_59	56.887976625	11.752114375	1	1552	HIFA	0.158937939	0	9	12	148.408800700	0.159836747	13726898.4046993		27.3.a_59	1	169992	69
0	1.589379395e-07	1069549.53980723	27.3.a_59	56.888132875	11.753208125	1	1553	HIFA	0.158937939	0	9	12	148.408800700	0.159836747	13726898.4046993		27.3.a_59	1	169992	69
0	1.589379395e-07	1069549.53980723	27.3.a_59	56.888211	11.75438	1	1554	HIFA	0.158937939	0	9	12	148.408800700	0.159836747	13726898.4046993		27.3.a_59	1	169992	69
0	1.589379395e-07	1069549.53980723	27.3.a_59	56.888211	11.75563	1	1555	HIFA	0.158937939	0	9	12	148.408800700	0.159836747	13726898.4046993		27.3.a_59	1	169992	69
0	1.589379395e-07	1069549.53980723	27.3.a_59	56.888289125	11.756840937	1	1556	HIFA	0.158937939	0	9	12	148.408800700	0.159836747	13726898.4046993		27.3.a_59	1	169992	69
0	1.589379395e-07	1069549.53980723	27.3.a_59	56.888445375	11.758012813	1	1557	HIFA	0.158937939	0	9	12	148.408800700	0.159836747	13726898.4046993		27.3.a_59	1	169992	69
0	1.589379395e-07	1069549.53980723	27.3.a_59	56.88867975	11.759145625	1	1558	HIFA	0.158937939	0	9	12	148.408800700	0.159836747	13726898.4046993		27.3.a_59	1	169992	69
0	1.589379395e-07	1069549.53980723	27.3.a_59	56.88899225	11.760239375	1	1559	HIFA	0.158937939	0	9	12	148.408800700	0.159836747	13726898.4046993		27.3.a_59	1	169992	69
0	1.589379395e-07	1069549.53980723	27.3.a_59	57.017390687	12.007856563	1	156	HIFA	0.158937939	0	9	12	148.408800700	0.159836747	13726898.4046993		27.3.a_59	1	169992	69
0	1.589379395e-07	1069549.53980723	27.3.a_59	56.889382875	11.761294062	1	1560	HIFA	0.158937939	0	9	12	148.408800700	0.159836747	13726898.4046993		27.3.a_59	1	169992	69
0	1.589379395e-07	1069549.53980723	27.3.a_59	56.889851625	11.762309688	1	1561	HIFA	0.158937939	0	9	12	148.408800700	0.159836747	13726898.4046993		27.3.a_59	1	169992	69
0	1.589379395e-07	1069549.53980723	27.3.a_59	56.8903985	11.76328625	1	1562	HIFA	0.158937939	0	9	12	148.408800700	0.159836747	13726898.4046993		27.3.a_59	1	169992	69
0	1.589379395e-07	1069549.53980723	27.3.a_59	56.8910235	11.76422375	1	1563	HIFA	0.158937939	0	9	12	148.408800700	0.159836747	13726898.4046993		27.3.a_59	1	169992	69
0	1.589379395e-07	1069549.53980723	27.3.a_59	56.891726625	11.765122187	1	1564	HIFA	0.158937939	0	9	12	148.408800700	0.159836747	13726898.4046993		27.3.a_59	1	169992	69
0	1.589379395e-07	1069549.53980723	27.3.a_59	56.892507875	11.765981563	1	1565	HIFA	0.158937939	0	9	12	148.408800700	0.159836747	13726898.4046993		27.3.a_59	1	169992	69
0	1.589379395e-07	1069549.53980723	27.3.a_59	56.89336725	11.766801875	1	1566	HIFA	0.158937939	0	9	12	148.408800700	0.159836747	13726898.4046993		27.3.a_59	1	169992	69
0	1.589379395e-07	1069549.53980723	27.3.a_59	56.89430475	11.767583125	1	1567	HIFA	0.158937939	0	9	12	148.408800700	0.159836747	13726898.4046993		27.3.a_59	1	169992	69
0	1.589379395e-07	1069549.53980723	27.3.a_59	56.895320375	11.768325313	1	1568	HIFA	0.158937939	0	9	12	148.408800700	0.159836747	13726898.4046993		27.3.a_59	1	169992	69
0	1.589379395e-07	1069549.53980723	27.3.a_59	56.896414125	11.769028437	1	1569	HIFA	0.158937939	0	9	12	148.408800700	0.159836747	13726898.4046993		27.3.a_59	1	169992	69
0	1.589379395e-07	1069549.53980723	27.3.a_59	57.017625063	12.005434687	1	157	HIFA	0.158937939	0	9	12	148.408800700	0.159836747	13726898.4046993		27.3.a_59	1	169992	69
0	1.589379395e-07	1069549.53980723	27.3.a_59	56.897586	11.7696925	1	1570	HIFA	0.158937939	0	9	12	148.408800700	0.159836747	13726898.4046993		27.3.a_59	1	169992	69
0	1.589379395e-07	1069549.53980723	27.3.a_59	56.898836	11.7703175	1	1571	HIFA	0.158937939	0	9	12	148.408800700	0.159836747	13726898.4046993		27.3.a_59	1	169992	69
0	1.589379395e-07	1069549.53980723	27.3.a_59	56.900320375	11.770825312	1	1572	HIFA	0.158937939	0	9	12	148.408800700	0.159836747	13726898.4046993		27.3.a_59	1	169992	69
0	1.589379395e-07	1069549.53980723	27.3.a_59	56.902039125	11.771215937	1	1573	HIFA	0.158937939	0	9	12	148.408800700	0.159836747	13726898.4046993		27.3.a_59	1	169992	69
0	1.589379395e-07	1069549.53980723	27.3.a_59	56.90399225	11.771489375	1	1574	HIFA	0.158937939	0	9	12	148.408800700	0.159836747	13726898.4046993		27.3.a_59	1	169992	69
0	1.589379395e-07	1069549.53980723	27.3.a_59	56.90617975	11.771645625	1	1575	HIFA	0.158937939	0	9	12	148.408800700	0.159836747	13726898.4046993		27.3.a_59	1	169992	69
0	1.589379395e-07	1069549.53980723	27.3.a_59	56.908601625	11.771684688	1	1576	HIFA	0.158937939	0	9	12	148.408800700	0.159836747	13726898.4046993		27.3.a_59	1	169992	69
0	1.589379395e-07	1069549.53980723	27.3.a_59	56.911257875	11.771606563	1	1577	HIFA	0.158937939	0	9	12	148.408800700	0.159836747	13726898.4046993		27.3.a_59	1	169992	69
0	1.589379395e-07	1069549.53980723	27.3.a_59	56.9141485	11.77141125	1	1578	HIFA	0.158937939	0	9	12	148.408800700	0.159836747	13726898.4046993		27.3.a_59	1	169992	69
0	1.589379395e-07	1069549.53980723	27.3.a_59	56.9172735	11.77109875	1	1579	HIFA	0.158937939	0	9	12	148.408800700	0.159836747	13726898.4046993		27.3.a_59	1	169992	69
0	1.589379395e-07	1069549.53980723	27.3.a_59	57.017820375	12.002895625	1	158	HIFA	0.158937939	0	9	12	148.408800700	0.159836747	13726898.4046993		27.3.a_59	1	169992	69
0	1.589379395e-07	1069549.53980723	27.3.a_59	56.920632875	11.770669062	1	1580	HIFA	0.158937939	0	9	12	148.408800700	0.159836747	13726898.4046993		27.3.a_59	1	169992	69
0	1.589379395e-07	1069549.53980723	27.3.a_59	56.924226625	11.770122188	1	1581	HIFA	0.158937939	0	9	12	148.408800700	0.159836747	13726898.4046993		27.3.a_59	1	169992	69
0	1.589379395e-07	1069549.53980723	27.3.a_59	56.92805475	11.769458125	1	1582	HIFA	0.158937939	0	9	12	148.408800700	0.159836747	13726898.4046993		27.3.a_59	1	169992	69
0	1.589379395e-07	1069549.53980723	27.3.a_59	56.93211725	11.768676875	1	1583	HIFA	0.158937939	0	9	12	148.408800700	0.159836747	13726898.4046993		27.3.a_59	1	169992	69
0	1.589379395e-07	1069549.53980723	27.3.a_59	56.936414125	11.767778438	1	1584	HIFA	0.158937939	0	9	12	148.408800700	0.159836747	13726898.4046993		27.3.a_59	1	169992	69
0	1.589379395e-07	1069549.53980723	27.3.a_59	56.940945375	11.766762812	1	1585	HIFA	0.158937939	0	9	12	148.408800700	0.159836747	13726898.4046993		27.3.a_59	1	169992	69
0	1.589379395e-07	1069549.53980723	27.3.a_59	56.945711	11.76563	1	1586	HIFA	0.158937939	0	9	12	148.408800700	0.159836747	13726898.4046993		27.3.a_59	1	169992	69
0	1.589379395e-07	1069549.53980723	27.3.a_59	56.950711	11.76438	1	1587	HIFA	0.158937939	0	9	12	148.408800700	0.159836747	13726898.4046993		27.3.a_59	1	169992	69
0	1.589379395e-07	1069549.53980723	27.3.a_59	56.955476625	11.763051875	1	1588	HIFA	0.158937939	0	9	12	148.408800700	0.159836747	13726898.4046993		27.3.a_59	1	169992	69
0	1.589379395e-07	1069549.53980723	27.3.a_59	56.960007875	11.761645625	1	1589	HIFA	0.158937939	0	9	12	148.408800700	0.159836747	13726898.4046993		27.3.a_59	1	169992	69
0	1.589379395e-07	1069549.53980723	27.3.a_59	57.017976625	12.000239375	1	159	HIFA	0.158937939	0	9	12	148.408800700	0.159836747	13726898.4046993		27.3.a_59	1	169992	69
0	1.589379395e-07	1069549.53980723	27.3.a_59	56.96430475	11.76016125	1	1590	HIFA	0.158937939	0	9	12	148.408800700	0.159836747	13726898.4046993		27.3.a_59	1	169992	69
0	1.589379395e-07	1069549.53980723	27.3.a_59	56.96836725	11.75859875	1	1591	HIFA	0.158937939	0	9	12	148.408800700	0.159836747	13726898.4046993		27.3.a_59	1	169992	69
0	1.589379395e-07	1069549.53980723	27.3.a_59	56.972195375	11.756958125	1	1592	HIFA	0.158937939	0	9	12	148.408800700	0.159836747	13726898.4046993		27.3.a_59	1	169992	69
0	1.589379395e-07	1069549.53980723	27.3.a_59	56.975789125	11.755239375	1	1593	HIFA	0.158937939	0	9	12	148.408800700	0.159836747	13726898.4046993		27.3.a_59	1	169992	69
0	1.589379395e-07	1069549.53980723	27.3.a_59	56.9791485	11.7534425	1	1594	HIFA	0.158937939	0	9	12	148.408800700	0.159836747	13726898.4046993		27.3.a_59	1	169992	69
0	1.589379395e-07	1069549.53980723	27.3.a_59	56.9822735	11.7515675	1	1595	HIFA	0.158937939	0	9	12	148.408800700	0.159836747	13726898.4046993		27.3.a_59	1	169992	69
0	1.589379395e-07	1069549.53980723	27.3.a_59	56.985164125	11.749614375	1	1596	HIFA	0.158937939	0	9	12	148.408800700	0.159836747	13726898.4046993		27.3.a_59	1	169992	69
0	1.589379395e-07	1069549.53980723	27.3.a_59	56.987820375	11.747583125	1	1597	HIFA	0.158937939	0	9	12	148.408800700	0.159836747	13726898.4046993		27.3.a_59	1	169992	69
0	1.589379395e-07	1069549.53980723	27.3.a_59	56.99024225	11.74547375	1	1598	HIFA	0.158937939	0	9	12	148.408800700	0.159836747	13726898.4046993		27.3.a_59	1	169992	69
0	1.589379395e-07	1069549.53980723	27.3.a_59	56.99242975	11.74328625	1	1599	HIFA	0.158937939	0	9	12	148.408800700	0.159836747	13726898.4046993		27.3.a_59	1	169992	69
0	1.589379395e-07	1069549.53980723	27.3.a_59	57.021882875	12.193559688	1	16	HIFA	0.158937939	0	9	12	148.408800700	0.159836747	13726898.4046993		27.3.a_59	1	169992	69
0	1.589379395e-07	1069549.53980723	27.3.a_59	57.018093812	11.997465937	1	160	HIFA	0.158937939	0	9	12	148.408800700	0.159836747	13726898.4046993		27.3.a_59	1	169992	69
0	1.589379395e-07	1069549.53980723	27.3.a_59	56.994382875	11.741020625	1	1600	HIFA	0.158937939	0	9	12	148.408800700	0.159836747	13726898.4046993		27.3.a_59	1	169992	69
0	1.589379395e-07	1069549.53980723	27.3.a_59	56.996101625	11.738676875	1	1601	HIFA	0.158937939	0	9	12	148.408800700	0.159836747	13726898.4046993		27.3.a_59	1	169992	69
0	1.589379395e-07	1069549.53980723	27.3.a_59	56.997586	11.736255	1	1602	HIFA	0.158937939	0	9	12	148.408800700	0.159836747	13726898.4046993		27.3.a_59	1	169992	69
0	1.589379395e-07	1069549.53980723	27.3.a_59	56.998836	11.733755	1	1603	HIFA	0.158937939	0	9	12	148.408800700	0.159836747	13726898.4046993		27.3.a_59	1	169992	69
0	1.589379395e-07	1069549.53980723	27.3.a_59	57.000046938	11.731528437	1	1604	HIFA	0.158937939	0	9	12	148.408800700	0.159836747	13726898.4046993		27.3.a_59	1	169992	69
0	1.589379395e-07	1069549.53980723	27.3.a_59	57.001218812	11.729575312	1	1605	HIFA	0.158937939	0	9	12	148.408800700	0.159836747	13726898.4046993		27.3.a_59	1	169992	69
0	1.589379395e-07	1069549.53980723	27.3.a_59	57.002351625	11.727895625	1	1606	HIFA	0.158937939	0	9	12	148.408800700	0.159836747	13726898.4046993		27.3.a_59	1	169992	69
0	1.589379395e-07	1069549.53980723	27.3.a_59	57.003445375	11.726489375	1	1607	HIFA	0.158937939	0	9	12	148.408800700	0.159836747	13726898.4046993		27.3.a_59	1	169992	69
0	1.589379395e-07	1069549.53980723	27.3.a_59	57.004500063	11.725356563	1	1608	HIFA	0.158937939	0	9	12	148.408800700	0.159836747	13726898.4046993		27.3.a_59	1	169992	69
0	1.589379395e-07	1069549.53980723	27.3.a_59	57.005515688	11.724497188	1	1609	HIFA	0.158937939	0	9	12	148.408800700	0.159836747	13726898.4046993		27.3.a_59	1	169992	69
0	1.589379395e-07	1069549.53980723	27.3.a_59	57.018171938	11.994575313	1	161	HIFA	0.158937939	0	9	12	148.408800700	0.159836747	13726898.4046993		27.3.a_59	1	169992	69
0	1.589379395e-07	1069549.53980723	27.3.a_59	57.00649225	11.72391125	1	1610	HIFA	0.158937939	0	9	12	148.408800700	0.159836747	13726898.4046993		27.3.a_59	1	169992	69
0	1.589379395e-07	1069549.53980723	27.3.a_59	57.00742975	11.72359875	1	1611	HIFA	0.158937939	0	9	12	148.408800700	0.159836747	13726898.4046993		27.3.a_59	1	169992	69
0	1.589379395e-07	1069549.53980723	27.3.a_59	57.008328187	11.723559687	1	1612	HIFA	0.158937939	0	9	12	148.408800700	0.159836747	13726898.4046993		27.3.a_59	1	169992	69
0	1.589379395e-07	1069549.53980723	27.3.a_59	57.009187563	11.723794062	1	1613	HIFA	0.158937939	0	9	12	148.408800700	0.159836747	13726898.4046993		27.3.a_59	1	169992	69
0	1.589379395e-07	1069549.53980723	27.3.a_59	57.010007875	11.724301875	1	1614	HIFA	0.158937939	0	9	12	148.408800700	0.159836747	13726898.4046993		27.3.a_59	1	169992	69
0	1.589379395e-07	1069549.53980723	27.3.a_59	57.010789125	11.725083125	1	1615	HIFA	0.158937939	0	9	12	148.408800700	0.159836747	13726898.4046993		27.3.a_59	1	169992	69
0	1.589379395e-07	1069549.53980723	27.3.a_59	57.011531312	11.726137812	1	1616	HIFA	0.158937939	0	9	12	148.408800700	0.159836747	13726898.4046993		27.3.a_59	1	169992	69
0	1.589379395e-07	1069549.53980723	27.3.a_59	57.012234437	11.727465937	1	1617	HIFA	0.158937939	0	9	12	148.408800700	0.159836747	13726898.4046993		27.3.a_59	1	169992	69
0	1.589379395e-07	1069549.53980723	27.3.a_59	57.0128985	11.7290675	1	1618	HIFA	0.158937939	0	9	12	148.408800700	0.159836747	13726898.4046993		27.3.a_59	1	169992	69
0	1.589379395e-07	1069549.53980723	27.3.a_59	57.0135235	11.7309425	1	1619	HIFA	0.158937939	0	9	12	148.408800700	0.159836747	13726898.4046993		27.3.a_59	1	169992	69
0	1.589379395e-07	1069549.53980723	27.3.a_59	57.018211	11.9915675	1	162	HIFA	0.158937939	0	9	12	148.408800700	0.159836747	13726898.4046993		27.3.a_59	1	169992	69
0	1.589379395e-07	1069549.53980723	27.3.a_59	57.014265688	11.732778438	1	1620	HIFA	0.158937939	0	9	12	148.408800700	0.159836747	13726898.4046993		27.3.a_59	1	169992	69
0	1.589379395e-07	1069549.53980723	27.3.a_59	57.015125062	11.734575313	1	1621	HIFA	0.158937939	0	9	12	148.408800700	0.159836747	13726898.4046993		27.3.a_59	1	169992	69
0	1.589379395e-07	1069549.53980723	27.3.a_59	57.016101625	11.736333125	1	1622	HIFA	0.158937939	0	9	12	148.408800700	0.159836747	13726898.4046993		27.3.a_59	1	169992	69
0	1.589379395e-07	1069549.53980723	27.3.a_59	57.017195375	11.738051875	1	1623	HIFA	0.158937939	0	9	12	148.408800700	0.159836747	13726898.4046993		27.3.a_59	1	169992	69
0	1.589379395e-07	1069549.53980723	27.3.a_59	57.018406312	11.739731562	1	1624	HIFA	0.158937939	0	9	12	148.408800700	0.159836747	13726898.4046993		27.3.a_59	1	169992	69
0	1.589379395e-07	1069549.53980723	27.3.a_59	57.019734437	11.741372187	1	1625	HIFA	0.158937939	0	9	12	148.408800700	0.159836747	13726898.4046993		27.3.a_59	1	169992	69
0	1.589379395e-07	1069549.53980723	27.3.a_59	57.02117975	11.74297375	1	1626	HIFA	0.158937939	0	9	12	148.408800700	0.159836747	13726898.4046993		27.3.a_59	1	169992	69
0	1.589379395e-07	1069549.53980723	27.3.a_59	57.02274225	11.74453625	1	1627	HIFA	0.158937939	0	9	12	148.408800700	0.159836747	13726898.4046993		27.3.a_59	1	169992	69
0	1.589379395e-07	1069549.53980723	27.3.a_59	57.024421938	11.746059688	1	1628	HIFA	0.158937939	0	9	12	148.408800700	0.159836747	13726898.4046993		27.3.a_59	1	169992	69
0	1.589379395e-07	1069549.53980723	27.3.a_59	57.026218812	11.747544062	1	1629	HIFA	0.158937939	0	9	12	148.408800700	0.159836747	13726898.4046993		27.3.a_59	1	169992	69
0	1.589379395e-07	1069549.53980723	27.3.a_59	57.018211	11.9884425	1	163	HIFA	0.158937939	0	9	12	148.408800700	0.159836747	13726898.4046993		27.3.a_59	1	169992	69
0	1.589379395e-07	1069549.53980723	27.3.a_59	57.028132875	11.748989375	1	1630	HIFA	0.158937939	0	9	12	148.408800700	0.159836747	13726898.4046993		27.3.a_59	1	169992	69
0	1.589379395e-07	1069549.53980723	27.3.a_59	57.030164125	11.750395625	1	1631	HIFA	0.158937939	0	9	12	148.408800700	0.159836747	13726898.4046993		27.3.a_59	1	169992	69
0	1.589379395e-07	1069549.53980723	27.3.a_59	57.032312563	11.751762813	1	1632	HIFA	0.158937939	0	9	12	148.408800700	0.159836747	13726898.4046993		27.3.a_59	1	169992	69
0	1.589379395e-07	1069549.53980723	27.3.a_59	57.034578188	11.753090937	1	1633	HIFA	0.158937939	0	9	12	148.408800700	0.159836747	13726898.4046993		27.3.a_59	1	169992	69
0	1.589379395e-07	1069549.53980723	27.3.a_59	57.036961	11.75438	1	1634	HIFA	0.158937939	0	9	12	148.408800700	0.159836747	13726898.4046993		27.3.a_59	1	169992	69
0	1.589379395e-07	1069549.53980723	27.3.a_59	57.039461	11.75563	1	1635	HIFA	0.158937939	0	9	12	148.408800700	0.159836747	13726898.4046993		27.3.a_59	1	169992	69
0	1.589379395e-07	1069549.53980723	27.3.a_59	57.041843812	11.756958125	1	1636	HIFA	0.158937939	0	9	12	148.408800700	0.159836747	13726898.4046993		27.3.a_59	1	169992	69
0	1.589379395e-07	1069549.53980723	27.3.a_59	57.044109437	11.758364375	1	1637	HIFA	0.158937939	0	9	12	148.408800700	0.159836747	13726898.4046993		27.3.a_59	1	169992	69
0	1.589379395e-07	1069549.53980723	27.3.a_59	57.046257875	11.75984875	1	1638	HIFA	0.158937939	0	9	12	148.408800700	0.159836747	13726898.4046993		27.3.a_59	1	169992	69
0	1.589379395e-07	1069549.53980723	27.3.a_59	57.048289125	11.76141125	1	1639	HIFA	0.158937939	0	9	12	148.408800700	0.159836747	13726898.4046993		27.3.a_59	1	169992	69
0	1.589379395e-07	1069549.53980723	27.3.a_59	57.018289125	11.985356562	1	164	HIFA	0.158937939	0	9	12	148.408800700	0.159836747	13726898.4046993		27.3.a_59	1	169992	69
0	1.589379395e-07	1069549.53980723	27.3.a_59	57.050203188	11.763051875	1	1640	HIFA	0.158937939	0	9	12	148.408800700	0.159836747	13726898.4046993		27.3.a_59	1	169992	69
0	1.589379395e-07	1069549.53980723	27.3.a_59	57.052000062	11.764770625	1	1641	HIFA	0.158937939	0	9	12	148.408800700	0.159836747	13726898.4046993		27.3.a_59	1	169992	69
0	1.589379395e-07	1069549.53980723	27.3.a_59	57.05367975	11.7665675	1	1642	HIFA	0.158937939	0	9	12	148.408800700	0.159836747	13726898.4046993		27.3.a_59	1	169992	69
0	1.589379395e-07	1069549.53980723	27.3.a_59	57.05524225	11.7684425	1	1643	HIFA	0.158937939	0	9	12	148.408800700	0.159836747	13726898.4046993		27.3.a_59	1	169992	69
0	1.589379395e-07	1069549.53980723	27.3.a_59	57.056687563	11.770395625	1	1644	HIFA	0.158937939	0	9	12	148.408800700	0.159836747	13726898.4046993		27.3.a_59	1	169992	69
0	1.589379395e-07	1069549.53980723	27.3.a_59	57.058015688	11.772426875	1	1645	HIFA	0.158937939	0	9	12	148.408800700	0.159836747	13726898.4046993		27.3.a_59	1	169992	69
0	1.589379395e-07	1069549.53980723	27.3.a_59	57.059226625	11.77453625	1	1646	HIFA	0.158937939	0	9	12	148.408800700	0.159836747	13726898.4046993		27.3.a_59	1	169992	69
0	1.589379395e-07	1069549.53980723	27.3.a_59	57.060320375	11.77672375	1	1647	HIFA	0.158937939	0	9	12	148.408800700	0.159836747	13726898.4046993		27.3.a_59	1	169992	69
0	1.589379395e-07	1069549.53980723	27.3.a_59	57.061296938	11.778989375	1	1648	HIFA	0.158937939	0	9	12	148.408800700	0.159836747	13726898.4046993		27.3.a_59	1	169992	69
0	1.589379395e-07	1069549.53980723	27.3.a_59	57.062156313	11.781333125	1	1649	HIFA	0.158937939	0	9	12	148.408800700	0.159836747	13726898.4046993		27.3.a_59	1	169992	69
0	1.589379395e-07	1069549.53980723	27.3.a_59	57.018445375	11.982309688	1	165	HIFA	0.158937939	0	9	12	148.408800700	0.159836747	13726898.4046993		27.3.a_59	1	169992	69
0	1.589379395e-07	1069549.53980723	27.3.a_59	57.0628985	11.783755	1	1650	HIFA	0.158937939	0	9	12	148.408800700	0.159836747	13726898.4046993		27.3.a_59	1	169992	69
0	1.589379395e-07	1069549.53980723	27.3.a_59	57.0635235	11.786255	1	1651	HIFA	0.158937939	0	9	12	148.408800700	0.159836747	13726898.4046993		27.3.a_59	1	169992	69
0	1.589379395e-07	1069549.53980723	27.3.a_59	57.064421938	11.78859875	1	1652	HIFA	0.158937939	0	9	12	148.408800700	0.159836747	13726898.4046993		27.3.a_59	1	169992	69
0	1.589379395e-07	1069549.53980723	27.3.a_59	57.065593812	11.79078625	1	1653	HIFA	0.158937939	0	9	12	148.408800700	0.159836747	13726898.4046993		27.3.a_59	1	169992	69
0	1.589379395e-07	1069549.53980723	27.3.a_59	57.067039125	11.7928175	1	1654	HIFA	0.158937939	0	9	12	148.408800700	0.159836747	13726898.4046993		27.3.a_59	1	169992	69
0	1.589379395e-07	1069549.53980723	27.3.a_59	57.068757875	11.7946925	1	1655	HIFA	0.158937939	0	9	12	148.408800700	0.159836747	13726898.4046993		27.3.a_59	1	169992	69
0	1.589379395e-07	1069549.53980723	27.3.a_59	57.070750062	11.79641125	1	1656	HIFA	0.158937939	0	9	12	148.408800700	0.159836747	13726898.4046993		27.3.a_59	1	169992	69
0	1.589379395e-07	1069549.53980723	27.3.a_59	57.073015688	11.79797375	1	1657	HIFA	0.158937939	0	9	12	148.408800700	0.159836747	13726898.4046993		27.3.a_59	1	169992	69
0	1.589379395e-07	1069549.53980723	27.3.a_59	57.07555475	11.79938	1	1658	HIFA	0.158937939	0	9	12	148.408800700	0.159836747	13726898.4046993		27.3.a_59	1	169992	69
0	1.589379395e-07	1069549.53980723	27.3.a_59	57.07836725	11.80063	1	1659	HIFA	0.158937939	0	9	12	148.408800700	0.159836747	13726898.4046993		27.3.a_59	1	169992	69
0	1.589379395e-07	1069549.53980723	27.3.a_59	57.01867975	11.979301875	1	166	HIFA	0.158937939	0	9	12	148.408800700	0.159836747	13726898.4046993		27.3.a_59	1	169992	69
0	1.589379395e-07	1069549.53980723	27.3.a_59	57.081453188	11.80172375	1	1660	HIFA	0.158937939	0	9	12	148.408800700	0.159836747	13726898.4046993		27.3.a_59	1	169992	69
0	1.589379395e-07	1069549.53980723	27.3.a_59	57.084812562	11.80266125	1	1661	HIFA	0.158937939	0	9	12	148.408800700	0.159836747	13726898.4046993		27.3.a_59	1	169992	69
0	1.589379395e-07	1069549.53980723	27.3.a_59	57.088445375	11.8034425	1	1662	HIFA	0.158937939	0	9	12	148.408800700	0.159836747	13726898.4046993		27.3.a_59	1	169992	69
0	1.589379395e-07	1069549.53980723	27.3.a_59	57.092351625	11.8040675	1	1663	HIFA	0.158937939	0	9	12	148.408800700	0.159836747	13726898.4046993		27.3.a_59	1	169992	69
0	1.589379395e-07	1069549.53980723	27.3.a_59	57.096531312	11.80453625	1	1664	HIFA	0.158937939	0	9	12	148.408800700	0.159836747	13726898.4046993		27.3.a_59	1	169992	69
0	1.589379395e-07	1069549.53980723	27.3.a_59	57.100984438	11.80484875	1	1665	HIFA	0.158937939	0	9	12	148.408800700	0.159836747	13726898.4046993		27.3.a_59	1	169992	69
0	1.589379395e-07	1069549.53980723	27.3.a_59	57.105711	11.805005	1	1666	HIFA	0.158937939	0	9	12	148.408800700	0.159836747	13726898.4046993		27.3.a_59	1	169992	69
0	1.589379395e-07	1069549.53980723	27.3.a_59	57.110711	11.805005	1	1667	HIFA	0.158937939	0	9	12	148.408800700	0.159836747	13726898.4046993		27.3.a_59	1	169992	69
0	1.589379395e-07	1069549.53980723	27.3.a_59	57.115476625	11.805083125	1	1668	HIFA	0.158937939	0	9	12	148.408800700	0.159836747	13726898.4046993		27.3.a_59	1	169992	69
0	1.589379395e-07	1069549.53980723	27.3.a_59	57.120007875	11.805239375	1	1669	HIFA	0.158937939	0	9	12	148.408800700	0.159836747	13726898.4046993		27.3.a_59	1	169992	69
0	1.589379395e-07	1069549.53980723	27.3.a_59	57.01899225	11.976333125	1	167	HIFA	0.158937939	0	9	12	148.408800700	0.159836747	13726898.4046993		27.3.a_59	1	169992	69
0	1.589379395e-07	1069549.53980723	27.3.a_59	57.12430475	11.80547375	1	1670	HIFA	0.158937939	0	9	12	148.408800700	0.159836747	13726898.4046993		27.3.a_59	1	169992	69
0	1.589379395e-07	1069549.53980723	27.3.a_59	57.12836725	11.80578625	1	1671	HIFA	0.158937939	0	9	12	148.408800700	0.159836747	13726898.4046993		27.3.a_59	1	169992	69
0	1.589379395e-07	1069549.53980723	27.3.a_59	57.132195375	11.806176875	1	1672	HIFA	0.158937939	0	9	12	148.408800700	0.159836747	13726898.4046993		27.3.a_59	1	169992	69
0	1.589379395e-07	1069549.53980723	27.3.a_59	57.135789125	11.806645625	1	1673	HIFA	0.158937939	0	9	12	148.408800700	0.159836747	13726898.4046993		27.3.a_59	1	169992	69
0	1.589379395e-07	1069549.53980723	27.3.a_59	57.1391485	11.8071925	1	1674	HIFA	0.158937939	0	9	12	148.408800700	0.159836747	13726898.4046993		27.3.a_59	1	169992	69
0	1.589379395e-07	1069549.53980723	27.3.a_59	57.1422735	11.8078175	1	1675	HIFA	0.158937939	0	9	12	148.408800700	0.159836747	13726898.4046993		27.3.a_59	1	169992	69
0	1.589379395e-07	1069549.53980723	27.3.a_59	57.145164125	11.808520625	1	1676	HIFA	0.158937939	0	9	12	148.408800700	0.159836747	13726898.4046993		27.3.a_59	1	169992	69
0	1.589379395e-07	1069549.53980723	27.3.a_59	57.147820375	11.809301875	1	1677	HIFA	0.158937939	0	9	12	148.408800700	0.159836747	13726898.4046993		27.3.a_59	1	169992	69
0	1.589379395e-07	1069549.53980723	27.3.a_59	57.15024225	11.81016125	1	1678	HIFA	0.158937939	0	9	12	148.408800700	0.159836747	13726898.4046993		27.3.a_59	1	169992	69
0	1.589379395e-07	1069549.53980723	27.3.a_59	57.15242975	11.81109875	1	1679	HIFA	0.158937939	0	9	12	148.408800700	0.159836747	13726898.4046993		27.3.a_59	1	169992	69
0	1.589379395e-07	1069549.53980723	27.3.a_59	57.019382875	11.973403438	1	168	HIFA	0.158937939	0	9	12	148.408800700	0.159836747	13726898.4046993		27.3.a_59	1	169992	69
0	1.589379395e-07	1069549.53980723	27.3.a_59	57.154382875	11.812114375	1	1680	HIFA	0.158937939	0	9	12	148.408800700	0.159836747	13726898.4046993		27.3.a_59	1	169992	69
0	1.589379395e-07	1069549.53980723	27.3.a_59	57.156101625	11.813208125	1	1681	HIFA	0.158937939	0	9	12	148.408800700	0.159836747	13726898.4046993		27.3.a_59	1	169992	69
0	1.589379395e-07	1069549.53980723	27.3.a_59	57.157586	11.81438	1	1682	HIFA	0.158937939	0	9	12	148.408800700	0.159836747	13726898.4046993		27.3.a_59	1	169992	69
0	1.589379395e-07	1069549.53980723	27.3.a_59	57.158836	11.81563	1	1683	HIFA	0.158937939	0	9	12	148.408800700	0.159836747	13726898.4046993		27.3.a_59	1	169992	69
0	1.589379395e-07	1069549.53980723	27.3.a_59	57.160125063	11.817387812	1	1684	HIFA	0.158937939	0	9	12	148.408800700	0.159836747	13726898.4046993		27.3.a_59	1	169992	69
0	1.589379395e-07	1069549.53980723	27.3.a_59	57.161453188	11.819653437	1	1685	HIFA	0.158937939	0	9	12	148.408800700	0.159836747	13726898.4046993		27.3.a_59	1	169992	69
0	1.589379395e-07	1069549.53980723	27.3.a_59	57.162820375	11.822426875	1	1686	HIFA	0.158937939	0	9	12	148.408800700	0.159836747	13726898.4046993		27.3.a_59	1	169992	69
0	1.589379395e-07	1069549.53980723	27.3.a_59	57.164226625	11.825708125	1	1687	HIFA	0.158937939	0	9	12	148.408800700	0.159836747	13726898.4046993		27.3.a_59	1	169992	69
0	1.589379395e-07	1069549.53980723	27.3.a_59	57.165671938	11.829497187	1	1688	HIFA	0.158937939	0	9	12	148.408800700	0.159836747	13726898.4046993		27.3.a_59	1	169992	69
0	1.589379395e-07	1069549.53980723	27.3.a_59	57.167156312	11.833794063	1	1689	HIFA	0.158937939	0	9	12	148.408800700	0.159836747	13726898.4046993		27.3.a_59	1	169992	69
0	1.589379395e-07	1069549.53980723	27.3.a_59	57.019851625	11.970512813	1	169	HIFA	0.158937939	0	9	12	148.408800700	0.159836747	13726898.4046993		27.3.a_59	1	169992	69
0	1.589379395e-07	1069549.53980723	27.3.a_59	57.16867975	11.83859875	1	1690	HIFA	0.158937939	0	9	12	148.408800700	0.159836747	13726898.4046993		27.3.a_59	1	169992	69
0	1.589379395e-07	1069549.53980723	27.3.a_59	57.17024225	11.84391125	1	1691	HIFA	0.158937939	0	9	12	148.408800700	0.159836747	13726898.4046993		27.3.a_59	1	169992	69
0	1.589379395e-07	1069549.53980723	27.3.a_59	57.171843813	11.849731563	1	1692	HIFA	0.158937939	0	9	12	148.408800700	0.159836747	13726898.4046993		27.3.a_59	1	169992	69
0	1.589379395e-07	1069549.53980723	27.3.a_59	57.173484438	11.856059688	1	1693	HIFA	0.158937939	0	9	12	148.408800700	0.159836747	13726898.4046993		27.3.a_59	1	169992	69
0	1.589379395e-07	1069549.53980723	27.3.a_59	57.175164125	11.862895625	1	1694	HIFA	0.158937939	0	9	12	148.408800700	0.159836747	13726898.4046993		27.3.a_59	1	169992	69
0	1.589379395e-07	1069549.53980723	27.3.a_59	57.176882875	11.870239375	1	1695	HIFA	0.158937939	0	9	12	148.408800700	0.159836747	13726898.4046993		27.3.a_59	1	169992	69
0	1.589379395e-07	1069549.53980723	27.3.a_59	57.178640687	11.878090937	1	1696	HIFA	0.158937939	0	9	12	148.408800700	0.159836747	13726898.4046993		27.3.a_59	1	169992	69
0	1.589379395e-07	1069549.53980723	27.3.a_59	57.180437563	11.886450312	1	1697	HIFA	0.158937939	0	9	12	148.408800700	0.159836747	13726898.4046993		27.3.a_59	1	169992	69
0	1.589379395e-07	1069549.53980723	27.3.a_59	57.1822735	11.8953175	1	1698	HIFA	0.158937939	0	9	12	148.408800700	0.159836747	13726898.4046993		27.3.a_59	1	169992	69
0	1.589379395e-07	1069549.53980723	27.3.a_59	57.1841485	11.9046925	1	1699	HIFA	0.158937939	0	9	12	148.408800700	0.159836747	13726898.4046993		27.3.a_59	1	169992	69
0	1.589379395e-07	1069549.53980723	27.3.a_59	57.022351625	12.190356562	1	17	HIFA	0.158937939	0	9	12	148.408800700	0.159836747	13726898.4046993		27.3.a_59	1	169992	69
0	1.589379395e-07	1069549.53980723	27.3.a_59	57.0203985	11.96766125	1	170	HIFA	0.158937939	0	9	12	148.408800700	0.159836747	13726898.4046993		27.3.a_59	1	169992	69
0	1.589379395e-07	1069549.53980723	27.3.a_59	57.185984437	11.913481562	1	1700	HIFA	0.158937939	0	9	12	148.408800700	0.159836747	13726898.4046993		27.3.a_59	1	169992	69
0	1.589379395e-07	1069549.53980723	27.3.a_59	57.187781313	11.921684688	1	1701	HIFA	0.158937939	0	9	12	148.408800700	0.159836747	13726898.4046993		27.3.a_59	1	169992	69
0	1.589379395e-07	1069549.53980723	27.3.a_59	57.189539125	11.929301875	1	1702	HIFA	0.158937939	0	9	12	148.408800700	0.159836747	13726898.4046993		27.3.a_59	1	169992	69
0	1.589379395e-07	1069549.53980723	27.3.a_59	57.191257875	11.936333125	1	1703	HIFA	0.158937939	0	9	12	148.408800700	0.159836747	13726898.4046993		27.3.a_59	1	169992	69
0	1.589379395e-07	1069549.53980723	27.3.a_59	57.192937562	11.942778437	1	1704	HIFA	0.158937939	0	9	12	148.408800700	0.159836747	13726898.4046993		27.3.a_59	1	169992	69
0	1.589379395e-07	1069549.53980723	27.3.a_59	57.194578187	11.948637812	1	1705	HIFA	0.158937939	0	9	12	148.408800700	0.159836747	13726898.4046993		27.3.a_59	1	169992	69
0	1.589379395e-07	1069549.53980723	27.3.a_59	57.19617975	11.95391125	1	1706	HIFA	0.158937939	0	9	12	148.408800700	0.159836747	13726898.4046993		27.3.a_59	1	169992	69
0	1.589379395e-07	1069549.53980723	27.3.a_59	57.19774225	11.95859875	1	1707	HIFA	0.158937939	0	9	12	148.408800700	0.159836747	13726898.4046993		27.3.a_59	1	169992	69
0	1.589379395e-07	1069549.53980723	27.3.a_59	57.199265688	11.962700313	1	1708	HIFA	0.158937939	0	9	12	148.408800700	0.159836747	13726898.4046993		27.3.a_59	1	169992	69
0	1.589379395e-07	1069549.53980723	27.3.a_59	57.200750062	11.966215937	1	1709	HIFA	0.158937939	0	9	12	148.408800700	0.159836747	13726898.4046993		27.3.a_59	1	169992	69
0	1.589379395e-07	1069549.53980723	27.3.a_59	57.0210235	11.96484875	1	171	HIFA	0.158937939	0	9	12	148.408800700	0.159836747	13726898.4046993		27.3.a_59	1	169992	69
0	1.589379395e-07	1069549.53980723	27.3.a_59	57.202195375	11.969145625	1	1710	HIFA	0.158937939	0	9	12	148.408800700	0.159836747	13726898.4046993		27.3.a_59	1	169992	69
0	1.589379395e-07	1069549.53980723	27.3.a_59	57.203601625	11.971489375	1	1711	HIFA	0.158937939	0	9	12	148.408800700	0.159836747	13726898.4046993		27.3.a_59	1	169992	69
0	1.589379395e-07	1069549.53980723	27.3.a_59	57.204968812	11.973247188	1	1712	HIFA	0.158937939	0	9	12	148.408800700	0.159836747	13726898.4046993		27.3.a_59	1	169992	69
0	1.589379395e-07	1069549.53980723	27.3.a_59	57.206296937	11.974419063	1	1713	HIFA	0.158937939	0	9	12	148.408800700	0.159836747	13726898.4046993		27.3.a_59	1	169992	69
0	1.589379395e-07	1069549.53980723	27.3.a_59	57.207586	11.975005	1	1714	HIFA	0.158937939	0	9	12	148.408800700	0.159836747	13726898.4046993		27.3.a_59	1	169992	69
0	1.589379395e-07	1069549.53980723	27.3.a_59	57.208836	11.975005	1	1715	HIFA	0.158937939	0	9	12	148.408800700	0.159836747	13726898.4046993		27.3.a_59	1	169992	69
0	1.589379395e-07	1069549.53980723	27.3.a_59	57.210046938	11.975083125	1	1716	HIFA	0.158937939	0	9	12	148.408800700	0.159836747	13726898.4046993		27.3.a_59	1	169992	69
0	1.589379395e-07	1069549.53980723	27.3.a_59	57.211218813	11.975239375	1	1717	HIFA	0.158937939	0	9	12	148.408800700	0.159836747	13726898.4046993		27.3.a_59	1	169992	69
0	1.589379395e-07	1069549.53980723	27.3.a_59	57.212351625	11.97547375	1	1718	HIFA	0.158937939	0	9	12	148.408800700	0.159836747	13726898.4046993		27.3.a_59	1	169992	69
0	1.589379395e-07	1069549.53980723	27.3.a_59	57.213445375	11.97578625	1	1719	HIFA	0.158937939	0	9	12	148.408800700	0.159836747	13726898.4046993		27.3.a_59	1	169992	69
0	1.589379395e-07	1069549.53980723	27.3.a_59	57.021726625	11.962075312	1	172	HIFA	0.158937939	0	9	12	148.408800700	0.159836747	13726898.4046993		27.3.a_59	1	169992	69
0	1.589379395e-07	1069549.53980723	27.3.a_59	57.214500063	11.976176875	1	1720	HIFA	0.158937939	0	9	12	148.408800700	0.159836747	13726898.4046993		27.3.a_59	1	169992	69
0	1.589379395e-07	1069549.53980723	27.3.a_59	57.215515688	11.976645625	1	1721	HIFA	0.158937939	0	9	12	148.408800700	0.159836747	13726898.4046993		27.3.a_59	1	169992	69
0	1.589379395e-07	1069549.53980723	27.3.a_59	57.21649225	11.9771925	1	1722	HIFA	0.158937939	0	9	12	148.408800700	0.159836747	13726898.4046993		27.3.a_59	1	169992	69
0	1.589379395e-07	1069549.53980723	27.3.a_59	57.21742975	11.9778175	1	1723	HIFA	0.158937939	0	9	12	148.408800700	0.159836747	13726898.4046993		27.3.a_59	1	169992	69
0	1.589379395e-07	1069549.53980723	27.3.a_59	57.218328187	11.978520625	1	1724	HIFA	0.158937939	0	9	12	148.408800700	0.159836747	13726898.4046993		27.3.a_59	1	169992	69
0	1.589379395e-07	1069549.53980723	27.3.a_59	57.219187562	11.979301875	1	1725	HIFA	0.158937939	0	9	12	148.408800700	0.159836747	13726898.4046993		27.3.a_59	1	169992	69
0	1.589379395e-07	1069549.53980723	27.3.a_59	57.220007875	11.98016125	1	1726	HIFA	0.158937939	0	9	12	148.408800700	0.159836747	13726898.4046993		27.3.a_59	1	169992	69
0	1.589379395e-07	1069549.53980723	27.3.a_59	57.220789125	11.98109875	1	1727	HIFA	0.158937939	0	9	12	148.408800700	0.159836747	13726898.4046993		27.3.a_59	1	169992	69
0	1.589379395e-07	1069549.53980723	27.3.a_59	57.221531312	11.982114375	1	1728	HIFA	0.158937939	0	9	12	148.408800700	0.159836747	13726898.4046993		27.3.a_59	1	169992	69
0	1.589379395e-07	1069549.53980723	27.3.a_59	57.222234437	11.983208125	1	1729	HIFA	0.158937939	0	9	12	148.408800700	0.159836747	13726898.4046993		27.3.a_59	1	169992	69
0	1.589379395e-07	1069549.53980723	27.3.a_59	57.022507875	11.959340938	1	173	HIFA	0.158937939	0	9	12	148.408800700	0.159836747	13726898.4046993		27.3.a_59	1	169992	69
0	1.589379395e-07	1069549.53980723	27.3.a_59	57.2228985	11.98438	1	1730	HIFA	0.158937939	0	9	12	148.408800700	0.159836747	13726898.4046993		27.3.a_59	1	169992	69
0	1.589379395e-07	1069549.53980723	27.3.a_59	57.2235235	11.98563	1	1731	HIFA	0.158937939	0	9	12	148.408800700	0.159836747	13726898.4046993		27.3.a_59	1	169992	69
0	1.589379395e-07	1069549.53980723	27.3.a_59	57.223836	11.986801875	1	1732	HIFA	0.158937939	0	9	12	148.408800700	0.159836747	13726898.4046993		27.3.a_59	1	169992	69
0	1.589379395e-07	1069549.53980723	27.3.a_59	57.223836	11.987895625	1	1733	HIFA	0.158937939	0	9	12	148.408800700	0.159836747	13726898.4046993		27.3.a_59	1	169992	69
0	1.589379395e-07	1069549.53980723	27.3.a_59	57.2235235	11.98891125	1	1734	HIFA	0.158937939	0	9	12	148.408800700	0.159836747	13726898.4046993		27.3.a_59	1	169992	69
0	1.589379395e-07	1069549.53980723	27.3.a_59	57.2228985	11.98984875	1	1735	HIFA	0.158937939	0	9	12	148.408800700	0.159836747	13726898.4046993		27.3.a_59	1	169992	69
0	1.589379395e-07	1069549.53980723	27.3.a_59	57.221961	11.990708125	1	1736	HIFA	0.158937939	0	9	12	148.408800700	0.159836747	13726898.4046993		27.3.a_59	1	169992	69
0	1.589379395e-07	1069549.53980723	27.3.a_59	57.220711	11.991489375	1	1737	HIFA	0.158937939	0	9	12	148.408800700	0.159836747	13726898.4046993		27.3.a_59	1	169992	69
0	1.589379395e-07	1069549.53980723	27.3.a_59	57.2191485	11.9921925	1	1738	HIFA	0.158937939	0	9	12	148.408800700	0.159836747	13726898.4046993		27.3.a_59	1	169992	69
0	1.589379395e-07	1069549.53980723	27.3.a_59	57.2172735	11.9928175	1	1739	HIFA	0.158937939	0	9	12	148.408800700	0.159836747	13726898.4046993		27.3.a_59	1	169992	69
0	1.589379395e-07	1069549.53980723	27.3.a_59	57.02336725	11.956645625	1	174	HIFA	0.158937939	0	9	12	148.408800700	0.159836747	13726898.4046993		27.3.a_59	1	169992	69
0	1.589379395e-07	1069549.53980723	27.3.a_59	57.215086	11.993364375	1	1740	HIFA	0.158937939	0	9	12	148.408800700	0.159836747	13726898.4046993		27.3.a_59	1	169992	69
0	1.589379395e-07	1069549.53980723	27.3.a_59	57.212586	11.993833125	1	1741	HIFA	0.158937939	0	9	12	148.408800700	0.159836747	13726898.4046993		27.3.a_59	1	169992	69
0	1.589379395e-07	1069549.53980723	27.3.a_59	57.2097735	11.99422375	1	1742	HIFA	0.158937939	0	9	12	148.408800700	0.159836747	13726898.4046993		27.3.a_59	1	169992	69
0	1.589379395e-07	1069549.53980723	27.3.a_59	57.2066485	11.99453625	1	1743	HIFA	0.158937939	0	9	12	148.408800700	0.159836747	13726898.4046993		27.3.a_59	1	169992	69
0	1.589379395e-07	1069549.53980723	27.3.a_59	57.203211	11.994770625	1	1744	HIFA	0.158937939	0	9	12	148.408800700	0.159836747	13726898.4046993		27.3.a_59	1	169992	69
0	1.589379395e-07	1069549.53980723	27.3.a_59	57.199461	11.994926875	1	1745	HIFA	0.158937939	0	9	12	148.408800700	0.159836747	13726898.4046993		27.3.a_59	1	169992	69
0	1.589379395e-07	1069549.53980723	27.3.a_59	57.1953985	11.995005	1	1746	HIFA	0.158937939	0	9	12	148.408800700	0.159836747	13726898.4046993		27.3.a_59	1	169992	69
0	1.589379395e-07	1069549.53980723	27.3.a_59	57.1910235	11.995005	1	1747	HIFA	0.158937939	0	9	12	148.408800700	0.159836747	13726898.4046993		27.3.a_59	1	169992	69
0	1.589379395e-07	1069549.53980723	27.3.a_59	57.187000062	11.994965937	1	1748	HIFA	0.158937939	0	9	12	148.408800700	0.159836747	13726898.4046993		27.3.a_59	1	169992	69
0	1.589379395e-07	1069549.53980723	27.3.a_59	57.183328188	11.994887813	1	1749	HIFA	0.158937939	0	9	12	148.408800700	0.159836747	13726898.4046993		27.3.a_59	1	169992	69
0	1.589379395e-07	1069549.53980723	27.3.a_59	57.02430475	11.953989375	1	175	HIFA	0.158937939	0	9	12	148.408800700	0.159836747	13726898.4046993		27.3.a_59	1	169992	69
0	1.589379395e-07	1069549.53980723	27.3.a_59	57.180007875	11.994770625	1	1750	HIFA	0.158937939	0	9	12	148.408800700	0.159836747	13726898.4046993		27.3.a_59	1	169992	69
0	1.589379395e-07	1069549.53980723	27.3.a_59	57.177039125	11.994614375	1	1751	HIFA	0.158937939	0	9	12	148.408800700	0.159836747	13726898.4046993		27.3.a_59	1	169992	69
0	1.589379395e-07	1069549.53980723	27.3.a_59	57.174421938	11.994419063	1	1752	HIFA	0.158937939	0	9	12	148.408800700	0.159836747	13726898.4046993		27.3.a_59	1	169992	69
0	1.589379395e-07	1069549.53980723	27.3.a_59	57.172156313	11.994184688	1	1753	HIFA	0.158937939	0	9	12	148.408800700	0.159836747	13726898.4046993		27.3.a_59	1	169992	69
0	1.589379395e-07	1069549.53980723	27.3.a_59	57.17024225	11.99391125	1	1754	HIFA	0.158937939	0	9	12	148.408800700	0.159836747	13726898.4046993		27.3.a_59	1	169992	69
0	1.589379395e-07	1069549.53980723	27.3.a_59	57.16867975	11.99359875	1	1755	HIFA	0.158937939	0	9	12	148.408800700	0.159836747	13726898.4046993		27.3.a_59	1	169992	69
0	1.589379395e-07	1069549.53980723	27.3.a_59	57.167468812	11.993247187	1	1756	HIFA	0.158937939	0	9	12	148.408800700	0.159836747	13726898.4046993		27.3.a_59	1	169992	69
0	1.589379395e-07	1069549.53980723	27.3.a_59	57.166609438	11.992856563	1	1757	HIFA	0.158937939	0	9	12	148.408800700	0.159836747	13726898.4046993		27.3.a_59	1	169992	69
0	1.589379395e-07	1069549.53980723	27.3.a_59	57.166101625	11.992426875	1	1758	HIFA	0.158937939	0	9	12	148.408800700	0.159836747	13726898.4046993		27.3.a_59	1	169992	69
0	1.589379395e-07	1069549.53980723	27.3.a_59	57.165945375	11.991958125	1	1759	HIFA	0.158937939	0	9	12	148.408800700	0.159836747	13726898.4046993		27.3.a_59	1	169992	69
0	1.589379395e-07	1069549.53980723	27.3.a_59	57.025320375	11.951372188	1	176	HIFA	0.158937939	0	9	12	148.408800700	0.159836747	13726898.4046993		27.3.a_59	1	169992	69
0	1.589379395e-07	1069549.53980723	27.3.a_59	57.166140687	11.991450312	1	1760	HIFA	0.158937939	0	9	12	148.408800700	0.159836747	13726898.4046993		27.3.a_59	1	169992	69
0	1.589379395e-07	1069549.53980723	27.3.a_59	57.166687563	11.990903438	1	1761	HIFA	0.158937939	0	9	12	148.408800700	0.159836747	13726898.4046993		27.3.a_59	1	169992	69
0	1.589379395e-07	1069549.53980723	27.3.a_59	57.167586	11.9903175	1	1762	HIFA	0.158937939	0	9	12	148.408800700	0.159836747	13726898.4046993		27.3.a_59	1	169992	69
0	1.589379395e-07	1069549.53980723	27.3.a_59	57.168836	11.9896925	1	1763	HIFA	0.158937939	0	9	12	148.408800700	0.159836747	13726898.4046993		27.3.a_59	1	169992	69
0	1.589379395e-07	1069549.53980723	27.3.a_59	57.170007875	11.989028438	1	1764	HIFA	0.158937939	0	9	12	148.408800700	0.159836747	13726898.4046993		27.3.a_59	1	169992	69
0	1.589379395e-07	1069549.53980723	27.3.a_59	57.171101625	11.988325313	1	1765	HIFA	0.158937939	0	9	12	148.408800700	0.159836747	13726898.4046993		27.3.a_59	1	169992	69
0	1.589379395e-07	1069549.53980723	27.3.a_59	57.17211725	11.987583125	1	1766	HIFA	0.158937939	0	9	12	148.408800700	0.159836747	13726898.4046993		27.3.a_59	1	169992	69
0	1.589379395e-07	1069549.53980723	27.3.a_59	57.17305475	11.986801875	1	1767	HIFA	0.158937939	0	9	12	148.408800700	0.159836747	13726898.4046993		27.3.a_59	1	169992	69
0	1.589379395e-07	1069549.53980723	27.3.a_59	57.173914125	11.985981562	1	1768	HIFA	0.158937939	0	9	12	148.408800700	0.159836747	13726898.4046993		27.3.a_59	1	169992	69
0	1.589379395e-07	1069549.53980723	27.3.a_59	57.174695375	11.985122188	1	1769	HIFA	0.158937939	0	9	12	148.408800700	0.159836747	13726898.4046993		27.3.a_59	1	169992	69
0	1.589379395e-07	1069549.53980723	27.3.a_59	57.026414125	11.948794062	1	177	HIFA	0.158937939	0	9	12	148.408800700	0.159836747	13726898.4046993		27.3.a_59	1	169992	69
0	1.589379395e-07	1069549.53980723	27.3.a_59	57.1753985	11.98422375	1	1770	HIFA	0.158937939	0	9	12	148.408800700	0.159836747	13726898.4046993		27.3.a_59	1	169992	69
0	1.589379395e-07	1069549.53980723	27.3.a_59	57.1760235	11.98328625	1	1771	HIFA	0.158937939	0	9	12	148.408800700	0.159836747	13726898.4046993		27.3.a_59	1	169992	69
0	1.589379395e-07	1069549.53980723	27.3.a_59	57.176570375	11.982309688	1	1772	HIFA	0.158937939	0	9	12	148.408800700	0.159836747	13726898.4046993		27.3.a_59	1	169992	69
0	1.589379395e-07	1069549.53980723	27.3.a_59	57.177039125	11.981294062	1	1773	HIFA	0.158937939	0	9	12	148.408800700	0.159836747	13726898.4046993		27.3.a_59	1	169992	69
0	1.589379395e-07	1069549.53980723	27.3.a_59	57.17742975	11.980239375	1	1774	HIFA	0.158937939	0	9	12	148.408800700	0.159836747	13726898.4046993		27.3.a_59	1	169992	69
0	1.589379395e-07	1069549.53980723	27.3.a_59	57.17774225	11.979145625	1	1775	HIFA	0.158937939	0	9	12	148.408800700	0.159836747	13726898.4046993		27.3.a_59	1	169992	69
0	1.589379395e-07	1069549.53980723	27.3.a_59	57.177976625	11.978012812	1	1776	HIFA	0.158937939	0	9	12	148.408800700	0.159836747	13726898.4046993		27.3.a_59	1	169992	69
0	1.589379395e-07	1069549.53980723	27.3.a_59	57.178132875	11.976840938	1	1777	HIFA	0.158937939	0	9	12	148.408800700	0.159836747	13726898.4046993		27.3.a_59	1	169992	69
0	1.589379395e-07	1069549.53980723	27.3.a_59	57.178211	11.97563	1	1778	HIFA	0.158937939	0	9	12	148.408800700	0.159836747	13726898.4046993		27.3.a_59	1	169992	69
0	1.589379395e-07	1069549.53980723	27.3.a_59	57.178211	11.97438	1	1779	HIFA	0.158937939	0	9	12	148.408800700	0.159836747	13726898.4046993		27.3.a_59	1	169992	69
0	1.589379395e-07	1069549.53980723	27.3.a_59	57.027586	11.946255	1	178	HIFA	0.158937939	0	9	12	148.408800700	0.159836747	13726898.4046993		27.3.a_59	1	169992	69
0	1.589379395e-07	1069549.53980723	27.3.a_59	57.178132875	11.973208125	1	1780	HIFA	0.158937939	0	9	12	148.408800700	0.159836747	13726898.4046993		27.3.a_59	1	169992	69
0	1.589379395e-07	1069549.53980723	27.3.a_59	57.177976625	11.972114375	1	1781	HIFA	0.158937939	0	9	12	148.408800700	0.159836747	13726898.4046993		27.3.a_59	1	169992	69
0	1.589379395e-07	1069549.53980723	27.3.a_59	57.17774225	11.97109875	1	1782	HIFA	0.158937939	0	9	12	148.408800700	0.159836747	13726898.4046993		27.3.a_59	1	169992	69
0	1.589379395e-07	1069549.53980723	27.3.a_59	57.17742975	11.97016125	1	1783	HIFA	0.158937939	0	9	12	148.408800700	0.159836747	13726898.4046993		27.3.a_59	1	169992	69
0	1.589379395e-07	1069549.53980723	27.3.a_59	57.177039125	11.969301875	1	1784	HIFA	0.158937939	0	9	12	148.408800700	0.159836747	13726898.4046993		27.3.a_59	1	169992	69
0	1.589379395e-07	1069549.53980723	27.3.a_59	57.176570375	11.968520625	1	1785	HIFA	0.158937939	0	9	12	148.408800700	0.159836747	13726898.4046993		27.3.a_59	1	169992	69
0	1.589379395e-07	1069549.53980723	27.3.a_59	57.1760235	11.9678175	1	1786	HIFA	0.158937939	0	9	12	148.408800700	0.159836747	13726898.4046993		27.3.a_59	1	169992	69
0	1.589379395e-07	1069549.53980723	27.3.a_59	57.1753985	11.9671925	1	1787	HIFA	0.158937939	0	9	12	148.408800700	0.159836747	13726898.4046993		27.3.a_59	1	169992	69
0	1.589379395e-07	1069549.53980723	27.3.a_59	57.174695375	11.966645625	1	1788	HIFA	0.158937939	0	9	12	148.408800700	0.159836747	13726898.4046993		27.3.a_59	1	169992	69
0	1.589379395e-07	1069549.53980723	27.3.a_59	57.173914125	11.966176875	1	1789	HIFA	0.158937939	0	9	12	148.408800700	0.159836747	13726898.4046993		27.3.a_59	1	169992	69
0	1.589379395e-07	1069549.53980723	27.3.a_59	57.028836	11.943755	1	179	HIFA	0.158937939	0	9	12	148.408800700	0.159836747	13726898.4046993		27.3.a_59	1	169992	69
0	1.589379395e-07	1069549.53980723	27.3.a_59	57.17305475	11.96578625	1	1790	HIFA	0.158937939	0	9	12	148.408800700	0.159836747	13726898.4046993		27.3.a_59	1	169992	69
0	1.589379395e-07	1069549.53980723	27.3.a_59	57.17211725	11.96547375	1	1791	HIFA	0.158937939	0	9	12	148.408800700	0.159836747	13726898.4046993		27.3.a_59	1	169992	69
0	1.589379395e-07	1069549.53980723	27.3.a_59	57.171101625	11.965239375	1	1792	HIFA	0.158937939	0	9	12	148.408800700	0.159836747	13726898.4046993		27.3.a_59	1	169992	69
0	1.589379395e-07	1069549.53980723	27.3.a_59	57.170007875	11.965083125	1	1793	HIFA	0.158937939	0	9	12	148.408800700	0.159836747	13726898.4046993		27.3.a_59	1	169992	69
0	1.589379395e-07	1069549.53980723	27.3.a_59	57.168836	11.965005	1	1794	HIFA	0.158937939	0	9	12	148.408800700	0.159836747	13726898.4046993		27.3.a_59	1	169992	69
0	1.589379395e-07	1069549.53980723	27.3.a_59	57.167586	11.965005	1	1795	HIFA	0.158937939	0	9	12	148.408800700	0.159836747	13726898.4046993		27.3.a_59	1	169992	69
0	1.589379395e-07	1069549.53980723	27.3.a_59	57.16649225	11.964926875	1	1796	HIFA	0.158937939	0	9	12	148.408800700	0.159836747	13726898.4046993		27.3.a_59	1	169992	69
0	1.589379395e-07	1069549.53980723	27.3.a_59	57.16555475	11.964770625	1	1797	HIFA	0.158937939	0	9	12	148.408800700	0.159836747	13726898.4046993		27.3.a_59	1	169992	69
0	1.589379395e-07	1069549.53980723	27.3.a_59	57.1647735	11.96453625	1	1798	HIFA	0.158937939	0	9	12	148.408800700	0.159836747	13726898.4046993		27.3.a_59	1	169992	69
0	1.589379395e-07	1069549.53980723	27.3.a_59	57.1641485	11.96422375	1	1799	HIFA	0.158937939	0	9	12	148.408800700	0.159836747	13726898.4046993		27.3.a_59	1	169992	69
0	1.589379395e-07	1069549.53980723	27.3.a_59	57.0228985	12.18688	1	18	HIFA	0.158937939	0	9	12	148.408800700	0.159836747	13726898.4046993		27.3.a_59	1	169992	69
0	1.589379395e-07	1069549.53980723	27.3.a_59	57.029968813	11.941176875	1	180	HIFA	0.158937939	0	9	12	148.408800700	0.159836747	13726898.4046993		27.3.a_59	1	169992	69
0	1.589379395e-07	1069549.53980723	27.3.a_59	57.16367975	11.963833125	1	1800	HIFA	0.158937939	0	9	12	148.408800700	0.159836747	13726898.4046993		27.3.a_59	1	169992	69
0	1.589379395e-07	1069549.53980723	27.3.a_59	57.16336725	11.963364375	1	1801	HIFA	0.158937939	0	9	12	148.408800700	0.159836747	13726898.4046993		27.3.a_59	1	169992	69
0	1.589379395e-07	1069549.53980723	27.3.a_59	57.163211	11.9628175	1	1802	HIFA	0.158937939	0	9	12	148.408800700	0.159836747	13726898.4046993		27.3.a_59	1	169992	69
0	1.589379395e-07	1069549.53980723	27.3.a_59	57.163211	11.9621925	1	1803	HIFA	0.158937939	0	9	12	148.408800700	0.159836747	13726898.4046993		27.3.a_59	1	169992	69
0	1.589379395e-07	1069549.53980723	27.3.a_59	57.16336725	11.961489375	1	1804	HIFA	0.158937939	0	9	12	148.408800700	0.159836747	13726898.4046993		27.3.a_59	1	169992	69
0	1.589379395e-07	1069549.53980723	27.3.a_59	57.16367975	11.960708125	1	1805	HIFA	0.158937939	0	9	12	148.408800700	0.159836747	13726898.4046993		27.3.a_59	1	169992	69
0	1.589379395e-07	1069549.53980723	27.3.a_59	57.1641485	11.95984875	1	1806	HIFA	0.158937939	0	9	12	148.408800700	0.159836747	13726898.4046993		27.3.a_59	1	169992	69
0	1.589379395e-07	1069549.53980723	27.3.a_59	57.1647735	11.95891125	1	1807	HIFA	0.158937939	0	9	12	148.408800700	0.159836747	13726898.4046993		27.3.a_59	1	169992	69
0	1.589379395e-07	1069549.53980723	27.3.a_59	57.16555475	11.957895625	1	1808	HIFA	0.158937939	0	9	12	148.408800700	0.159836747	13726898.4046993		27.3.a_59	1	169992	69
0	1.589379395e-07	1069549.53980723	27.3.a_59	57.16649225	11.956801875	1	1809	HIFA	0.158937939	0	9	12	148.408800700	0.159836747	13726898.4046993		27.3.a_59	1	169992	69
0	1.589379395e-07	1069549.53980723	27.3.a_59	57.030984438	11.938520625	1	181	HIFA	0.158937939	0	9	12	148.408800700	0.159836747	13726898.4046993		27.3.a_59	1	169992	69
0	1.589379395e-07	1069549.53980723	27.3.a_59	57.167586	11.95563	1	1810	HIFA	0.158937939	0	9	12	148.408800700	0.159836747	13726898.4046993		27.3.a_59	1	169992	69
0	1.589379395e-07	1069549.53980723	27.3.a_59	57.168836	11.95438	1	1811	HIFA	0.158937939	0	9	12	148.408800700	0.159836747	13726898.4046993		27.3.a_59	1	169992	69
0	1.589379395e-07	1069549.53980723	27.3.a_59	57.169968813	11.953090938	1	1812	HIFA	0.158937939	0	9	12	148.408800700	0.159836747	13726898.4046993		27.3.a_59	1	169992	69
0	1.589379395e-07	1069549.53980723	27.3.a_59	57.170984438	11.951762813	1	1813	HIFA	0.158937939	0	9	12	148.408800700	0.159836747	13726898.4046993		27.3.a_59	1	169992	69
0	1.589379395e-07	1069549.53980723	27.3.a_59	57.171882875	11.950395625	1	1814	HIFA	0.158937939	0	9	12	148.408800700	0.159836747	13726898.4046993		27.3.a_59	1	169992	69
0	1.589379395e-07	1069549.53980723	27.3.a_59	57.172664125	11.948989375	1	1815	HIFA	0.158937939	0	9	12	148.408800700	0.159836747	13726898.4046993		27.3.a_59	1	169992	69
0	1.589379395e-07	1069549.53980723	27.3.a_59	57.173328187	11.947544063	1	1816	HIFA	0.158937939	0	9	12	148.408800700	0.159836747	13726898.4046993		27.3.a_59	1	169992	69
0	1.589379395e-07	1069549.53980723	27.3.a_59	57.173875063	11.946059688	1	1817	HIFA	0.158937939	0	9	12	148.408800700	0.159836747	13726898.4046993		27.3.a_59	1	169992	69
0	1.589379395e-07	1069549.53980723	27.3.a_59	57.17430475	11.94453625	1	1818	HIFA	0.158937939	0	9	12	148.408800700	0.159836747	13726898.4046993		27.3.a_59	1	169992	69
0	1.589379395e-07	1069549.53980723	27.3.a_59	57.17461725	11.94297375	1	1819	HIFA	0.158937939	0	9	12	148.408800700	0.159836747	13726898.4046993		27.3.a_59	1	169992	69
0	1.589379395e-07	1069549.53980723	27.3.a_59	57.031882875	11.93578625	1	182	HIFA	0.158937939	0	9	12	148.408800700	0.159836747	13726898.4046993		27.3.a_59	1	169992	69
0	1.589379395e-07	1069549.53980723	27.3.a_59	57.174812563	11.941372188	1	1820	HIFA	0.158937939	0	9	12	148.408800700	0.159836747	13726898.4046993		27.3.a_59	1	169992	69
0	1.589379395e-07	1069549.53980723	27.3.a_59	57.174890688	11.939731563	1	1821	HIFA	0.158937939	0	9	12	148.408800700	0.159836747	13726898.4046993		27.3.a_59	1	169992	69
0	1.589379395e-07	1069549.53980723	27.3.a_59	57.174851625	11.938051875	1	1822	HIFA	0.158937939	0	9	12	148.408800700	0.159836747	13726898.4046993		27.3.a_59	1	169992	69
0	1.589379395e-07	1069549.53980723	27.3.a_59	57.174695375	11.936333125	1	1823	HIFA	0.158937939	0	9	12	148.408800700	0.159836747	13726898.4046993		27.3.a_59	1	169992	69
0	1.589379395e-07	1069549.53980723	27.3.a_59	57.174421938	11.934575312	1	1824	HIFA	0.158937939	0	9	12	148.408800700	0.159836747	13726898.4046993		27.3.a_59	1	169992	69
0	1.589379395e-07	1069549.53980723	27.3.a_59	57.174031312	11.932778437	1	1825	HIFA	0.158937939	0	9	12	148.408800700	0.159836747	13726898.4046993		27.3.a_59	1	169992	69
0	1.589379395e-07	1069549.53980723	27.3.a_59	57.1735235	11.9309425	1	1826	HIFA	0.158937939	0	9	12	148.408800700	0.159836747	13726898.4046993		27.3.a_59	1	169992	69
0	1.589379395e-07	1069549.53980723	27.3.a_59	57.1728985	11.9290675	1	1827	HIFA	0.158937939	0	9	12	148.408800700	0.159836747	13726898.4046993		27.3.a_59	1	169992	69
0	1.589379395e-07	1069549.53980723	27.3.a_59	57.172195375	11.927387812	1	1828	HIFA	0.158937939	0	9	12	148.408800700	0.159836747	13726898.4046993		27.3.a_59	1	169992	69
0	1.589379395e-07	1069549.53980723	27.3.a_59	57.171414125	11.925903438	1	1829	HIFA	0.158937939	0	9	12	148.408800700	0.159836747	13726898.4046993		27.3.a_59	1	169992	69
0	1.589379395e-07	1069549.53980723	27.3.a_59	57.032664125	11.93297375	1	183	HIFA	0.158937939	0	9	12	148.408800700	0.159836747	13726898.4046993		27.3.a_59	1	169992	69
0	1.589379395e-07	1069549.53980723	27.3.a_59	57.17055475	11.924614375	1	1830	HIFA	0.158937939	0	9	12	148.408800700	0.159836747	13726898.4046993		27.3.a_59	1	169992	69
0	1.589379395e-07	1069549.53980723	27.3.a_59	57.16961725	11.923520625	1	1831	HIFA	0.158937939	0	9	12	148.408800700	0.159836747	13726898.4046993		27.3.a_59	1	169992	69
0	1.589379395e-07	1069549.53980723	27.3.a_59	57.168601625	11.922622188	1	1832	HIFA	0.158937939	0	9	12	148.408800700	0.159836747	13726898.4046993		27.3.a_59	1	169992	69
0	1.589379395e-07	1069549.53980723	27.3.a_59	57.167507875	11.921919063	1	1833	HIFA	0.158937939	0	9	12	148.408800700	0.159836747	13726898.4046993		27.3.a_59	1	169992	69
0	1.589379395e-07	1069549.53980723	27.3.a_59	57.166336	11.92141125	1	1834	HIFA	0.158937939	0	9	12	148.408800700	0.159836747	13726898.4046993		27.3.a_59	1	169992	69
0	1.589379395e-07	1069549.53980723	27.3.a_59	57.165086	11.92109875	1	1835	HIFA	0.158937939	0	9	12	148.408800700	0.159836747	13726898.4046993		27.3.a_59	1	169992	69
0	1.589379395e-07	1069549.53980723	27.3.a_59	57.163757875	11.920981562	1	1836	HIFA	0.158937939	0	9	12	148.408800700	0.159836747	13726898.4046993		27.3.a_59	1	169992	69
0	1.589379395e-07	1069549.53980723	27.3.a_59	57.162351625	11.921059687	1	1837	HIFA	0.158937939	0	9	12	148.408800700	0.159836747	13726898.4046993		27.3.a_59	1	169992	69
0	1.589379395e-07	1069549.53980723	27.3.a_59	57.16086725	11.921333125	1	1838	HIFA	0.158937939	0	9	12	148.408800700	0.159836747	13726898.4046993		27.3.a_59	1	169992	69
0	1.589379395e-07	1069549.53980723	27.3.a_59	57.15930475	11.921801875	1	1839	HIFA	0.158937939	0	9	12	148.408800700	0.159836747	13726898.4046993		27.3.a_59	1	169992	69
0	1.589379395e-07	1069549.53980723	27.3.a_59	57.033328187	11.930083125	1	184	HIFA	0.158937939	0	9	12	148.408800700	0.159836747	13726898.4046993		27.3.a_59	1	169992	69
0	1.589379395e-07	1069549.53980723	27.3.a_59	57.157664125	11.922465938	1	1840	HIFA	0.158937939	0	9	12	148.408800700	0.159836747	13726898.4046993		27.3.a_59	1	169992	69
0	1.589379395e-07	1069549.53980723	27.3.a_59	57.155945375	11.923325312	1	1841	HIFA	0.158937939	0	9	12	148.408800700	0.159836747	13726898.4046993		27.3.a_59	1	169992	69
0	1.589379395e-07	1069549.53980723	27.3.a_59	57.1541485	11.92438	1	1842	HIFA	0.158937939	0	9	12	148.408800700	0.159836747	13726898.4046993		27.3.a_59	1	169992	69
0	1.589379395e-07	1069549.53980723	27.3.a_59	57.1522735	11.92563	1	1843	HIFA	0.158937939	0	9	12	148.408800700	0.159836747	13726898.4046993		27.3.a_59	1	169992	69
0	1.589379395e-07	1069549.53980723	27.3.a_59	57.150515687	11.92688	1	1844	HIFA	0.158937939	0	9	12	148.408800700	0.159836747	13726898.4046993		27.3.a_59	1	169992	69
0	1.589379395e-07	1069549.53980723	27.3.a_59	57.148875062	11.92813	1	1845	HIFA	0.158937939	0	9	12	148.408800700	0.159836747	13726898.4046993		27.3.a_59	1	169992	69
0	1.589379395e-07	1069549.53980723	27.3.a_59	57.147351625	11.92938	1	1846	HIFA	0.158937939	0	9	12	148.408800700	0.159836747	13726898.4046993		27.3.a_59	1	169992	69
0	1.589379395e-07	1069549.53980723	27.3.a_59	57.145945375	11.93063	1	1847	HIFA	0.158937939	0	9	12	148.408800700	0.159836747	13726898.4046993		27.3.a_59	1	169992	69
0	1.589379395e-07	1069549.53980723	27.3.a_59	57.144656312	11.93188	1	1848	HIFA	0.158937939	0	9	12	148.408800700	0.159836747	13726898.4046993		27.3.a_59	1	169992	69
0	1.589379395e-07	1069549.53980723	27.3.a_59	57.143484437	11.93313	1	1849	HIFA	0.158937939	0	9	12	148.408800700	0.159836747	13726898.4046993		27.3.a_59	1	169992	69
0	1.589379395e-07	1069549.53980723	27.3.a_59	57.033875063	11.927114375	1	185	HIFA	0.158937939	0	9	12	148.408800700	0.159836747	13726898.4046993		27.3.a_59	1	169992	69
0	1.589379395e-07	1069549.53980723	27.3.a_59	57.14242975	11.93438	1	1850	HIFA	0.158937939	0	9	12	148.408800700	0.159836747	13726898.4046993		27.3.a_59	1	169992	69
0	1.589379395e-07	1069549.53980723	27.3.a_59	57.14149225	11.93563	1	1851	HIFA	0.158937939	0	9	12	148.408800700	0.159836747	13726898.4046993		27.3.a_59	1	169992	69
0	1.589379395e-07	1069549.53980723	27.3.a_59	57.140671938	11.93688	1	1852	HIFA	0.158937939	0	9	12	148.408800700	0.159836747	13726898.4046993		27.3.a_59	1	169992	69
0	1.589379395e-07	1069549.53980723	27.3.a_59	57.139968813	11.93813	1	1853	HIFA	0.158937939	0	9	12	148.408800700	0.159836747	13726898.4046993		27.3.a_59	1	169992	69
0	1.589379395e-07	1069549.53980723	27.3.a_59	57.139382875	11.93938	1	1854	HIFA	0.158937939	0	9	12	148.408800700	0.159836747	13726898.4046993		27.3.a_59	1	169992	69
0	1.589379395e-07	1069549.53980723	27.3.a_59	57.138914125	11.94063	1	1855	HIFA	0.158937939	0	9	12	148.408800700	0.159836747	13726898.4046993		27.3.a_59	1	169992	69
0	1.589379395e-07	1069549.53980723	27.3.a_59	57.138562562	11.94188	1	1856	HIFA	0.158937939	0	9	12	148.408800700	0.159836747	13726898.4046993		27.3.a_59	1	169992	69
0	1.589379395e-07	1069549.53980723	27.3.a_59	57.138328188	11.94313	1	1857	HIFA	0.158937939	0	9	12	148.408800700	0.159836747	13726898.4046993		27.3.a_59	1	169992	69
0	1.589379395e-07	1069549.53980723	27.3.a_59	57.138211	11.94438	1	1858	HIFA	0.158937939	0	9	12	148.408800700	0.159836747	13726898.4046993		27.3.a_59	1	169992	69
0	1.589379395e-07	1069549.53980723	27.3.a_59	57.138211	11.94563	1	1859	HIFA	0.158937939	0	9	12	148.408800700	0.159836747	13726898.4046993		27.3.a_59	1	169992	69
0	1.589379395e-07	1069549.53980723	27.3.a_59	57.03430475	11.9240675	1	186	HIFA	0.158937939	0	9	12	148.408800700	0.159836747	13726898.4046993		27.3.a_59	1	169992	69
0	1.589379395e-07	1069549.53980723	27.3.a_59	57.138132875	11.946801875	1	1860	HIFA	0.158937939	0	9	12	148.408800700	0.159836747	13726898.4046993		27.3.a_59	1	169992	69
0	1.589379395e-07	1069549.53980723	27.3.a_59	57.137976625	11.947895625	1	1861	HIFA	0.158937939	0	9	12	148.408800700	0.159836747	13726898.4046993		27.3.a_59	1	169992	69
0	1.589379395e-07	1069549.53980723	27.3.a_59	57.13774225	11.94891125	1	1862	HIFA	0.158937939	0	9	12	148.408800700	0.159836747	13726898.4046993		27.3.a_59	1	169992	69
0	1.589379395e-07	1069549.53980723	27.3.a_59	57.13742975	11.94984875	1	1863	HIFA	0.158937939	0	9	12	148.408800700	0.159836747	13726898.4046993		27.3.a_59	1	169992	69
0	1.589379395e-07	1069549.53980723	27.3.a_59	57.137039125	11.950708125	1	1864	HIFA	0.158937939	0	9	12	148.408800700	0.159836747	13726898.4046993		27.3.a_59	1	169992	69
0	1.589379395e-07	1069549.53980723	27.3.a_59	57.136570375	11.951489375	1	1865	HIFA	0.158937939	0	9	12	148.408800700	0.159836747	13726898.4046993		27.3.a_59	1	169992	69
0	1.589379395e-07	1069549.53980723	27.3.a_59	57.1360235	11.9521925	1	1866	HIFA	0.158937939	0	9	12	148.408800700	0.159836747	13726898.4046993		27.3.a_59	1	169992	69
0	1.589379395e-07	1069549.53980723	27.3.a_59	57.1353985	11.9528175	1	1867	HIFA	0.158937939	0	9	12	148.408800700	0.159836747	13726898.4046993		27.3.a_59	1	169992	69
0	1.589379395e-07	1069549.53980723	27.3.a_59	57.134695375	11.953364375	1	1868	HIFA	0.158937939	0	9	12	148.408800700	0.159836747	13726898.4046993		27.3.a_59	1	169992	69
0	1.589379395e-07	1069549.53980723	27.3.a_59	57.133914125	11.953833125	1	1869	HIFA	0.158937939	0	9	12	148.408800700	0.159836747	13726898.4046993		27.3.a_59	1	169992	69
0	1.589379395e-07	1069549.53980723	27.3.a_59	57.03461725	11.9209425	1	187	HIFA	0.158937939	0	9	12	148.408800700	0.159836747	13726898.4046993		27.3.a_59	1	169992	69
0	1.589379395e-07	1069549.53980723	27.3.a_59	57.13305475	11.95422375	1	1870	HIFA	0.158937939	0	9	12	148.408800700	0.159836747	13726898.4046993		27.3.a_59	1	169992	69
0	1.589379395e-07	1069549.53980723	27.3.a_59	57.13211725	11.95453625	1	1871	HIFA	0.158937939	0	9	12	148.408800700	0.159836747	13726898.4046993		27.3.a_59	1	169992	69
0	1.589379395e-07	1069549.53980723	27.3.a_59	57.131101625	11.954770625	1	1872	HIFA	0.158937939	0	9	12	148.408800700	0.159836747	13726898.4046993		27.3.a_59	1	169992	69
0	1.589379395e-07	1069549.53980723	27.3.a_59	57.130007875	11.954926875	1	1873	HIFA	0.158937939	0	9	12	148.408800700	0.159836747	13726898.4046993		27.3.a_59	1	169992	69
0	1.589379395e-07	1069549.53980723	27.3.a_59	57.128836	11.955005	1	1874	HIFA	0.158937939	0	9	12	148.408800700	0.159836747	13726898.4046993		27.3.a_59	1	169992	69
0	1.589379395e-07	1069549.53980723	27.3.a_59	57.127586	11.955005	1	1875	HIFA	0.158937939	0	9	12	148.408800700	0.159836747	13726898.4046993		27.3.a_59	1	169992	69
0	1.589379395e-07	1069549.53980723	27.3.a_59	57.126375063	11.95516125	1	1876	HIFA	0.158937939	0	9	12	148.408800700	0.159836747	13726898.4046993		27.3.a_59	1	169992	69
0	1.589379395e-07	1069549.53980723	27.3.a_59	57.125203187	11.95547375	1	1877	HIFA	0.158937939	0	9	12	148.408800700	0.159836747	13726898.4046993		27.3.a_59	1	169992	69
0	1.589379395e-07	1069549.53980723	27.3.a_59	57.124070375	11.9559425	1	1878	HIFA	0.158937939	0	9	12	148.408800700	0.159836747	13726898.4046993		27.3.a_59	1	169992	69
0	1.589379395e-07	1069549.53980723	27.3.a_59	57.122976625	11.9565675	1	1879	HIFA	0.158937939	0	9	12	148.408800700	0.159836747	13726898.4046993		27.3.a_59	1	169992	69
0	1.589379395e-07	1069549.53980723	27.3.a_59	57.034812563	11.917739375	1	188	HIFA	0.158937939	0	9	12	148.408800700	0.159836747	13726898.4046993		27.3.a_59	1	169992	69
0	1.589379395e-07	1069549.53980723	27.3.a_59	57.121921937	11.95734875	1	1880	HIFA	0.158937939	0	9	12	148.408800700	0.159836747	13726898.4046993		27.3.a_59	1	169992	69
0	1.589379395e-07	1069549.53980723	27.3.a_59	57.120906312	11.95828625	1	1881	HIFA	0.158937939	0	9	12	148.408800700	0.159836747	13726898.4046993		27.3.a_59	1	169992	69
0	1.589379395e-07	1069549.53980723	27.3.a_59	57.11992975	11.95938	1	1882	HIFA	0.158937939	0	9	12	148.408800700	0.159836747	13726898.4046993		27.3.a_59	1	169992	69
0	1.589379395e-07	1069549.53980723	27.3.a_59	57.11899225	11.96063	1	1883	HIFA	0.158937939	0	9	12	148.408800700	0.159836747	13726898.4046993		27.3.a_59	1	169992	69
0	1.589379395e-07	1069549.53980723	27.3.a_59	57.118093812	11.96203625	1	1884	HIFA	0.158937939	0	9	12	148.408800700	0.159836747	13726898.4046993		27.3.a_59	1	169992	69
0	1.589379395e-07	1069549.53980723	27.3.a_59	57.117234438	11.96359875	1	1885	HIFA	0.158937939	0	9	12	148.408800700	0.159836747	13726898.4046993		27.3.a_59	1	169992	69
0	1.589379395e-07	1069549.53980723	27.3.a_59	57.116414125	11.9653175	1	1886	HIFA	0.158937939	0	9	12	148.408800700	0.159836747	13726898.4046993		27.3.a_59	1	169992	69
0	1.589379395e-07	1069549.53980723	27.3.a_59	57.115632875	11.9671925	1	1887	HIFA	0.158937939	0	9	12	148.408800700	0.159836747	13726898.4046993		27.3.a_59	1	169992	69
0	1.589379395e-07	1069549.53980723	27.3.a_59	57.114890688	11.96922375	1	1888	HIFA	0.158937939	0	9	12	148.408800700	0.159836747	13726898.4046993		27.3.a_59	1	169992	69
0	1.589379395e-07	1069549.53980723	27.3.a_59	57.114187562	11.97141125	1	1889	HIFA	0.158937939	0	9	12	148.408800700	0.159836747	13726898.4046993		27.3.a_59	1	169992	69
0	1.589379395e-07	1069549.53980723	27.3.a_59	57.034890688	11.914458125	1	189	HIFA	0.158937939	0	9	12	148.408800700	0.159836747	13726898.4046993		27.3.a_59	1	169992	69
0	1.589379395e-07	1069549.53980723	27.3.a_59	57.1135235	11.973755	1	1890	HIFA	0.158937939	0	9	12	148.408800700	0.159836747	13726898.4046993		27.3.a_59	1	169992	69
0	1.589379395e-07	1069549.53980723	27.3.a_59	57.1128985	11.976255	1	1891	HIFA	0.158937939	0	9	12	148.408800700	0.159836747	13726898.4046993		27.3.a_59	1	169992	69
0	1.589379395e-07	1069549.53980723	27.3.a_59	57.112351625	11.978715938	1	1892	HIFA	0.158937939	0	9	12	148.408800700	0.159836747	13726898.4046993		27.3.a_59	1	169992	69
0	1.589379395e-07	1069549.53980723	27.3.a_59	57.111882875	11.981137813	1	1893	HIFA	0.158937939	0	9	12	148.408800700	0.159836747	13726898.4046993		27.3.a_59	1	169992	69
0	1.589379395e-07	1069549.53980723	27.3.a_59	57.11149225	11.983520625	1	1894	HIFA	0.158937939	0	9	12	148.408800700	0.159836747	13726898.4046993		27.3.a_59	1	169992	69
0	1.589379395e-07	1069549.53980723	27.3.a_59	57.11117975	11.985864375	1	1895	HIFA	0.158937939	0	9	12	148.408800700	0.159836747	13726898.4046993		27.3.a_59	1	169992	69
0	1.589379395e-07	1069549.53980723	27.3.a_59	57.110945375	11.988169063	1	1896	HIFA	0.158937939	0	9	12	148.408800700	0.159836747	13726898.4046993		27.3.a_59	1	169992	69
0	1.589379395e-07	1069549.53980723	27.3.a_59	57.110789125	11.990434688	1	1897	HIFA	0.158937939	0	9	12	148.408800700	0.159836747	13726898.4046993		27.3.a_59	1	169992	69
0	1.589379395e-07	1069549.53980723	27.3.a_59	57.110711	11.99266125	1	1898	HIFA	0.158937939	0	9	12	148.408800700	0.159836747	13726898.4046993		27.3.a_59	1	169992	69
0	1.589379395e-07	1069549.53980723	27.3.a_59	57.110711	11.99484875	1	1899	HIFA	0.158937939	0	9	12	148.408800700	0.159836747	13726898.4046993		27.3.a_59	1	169992	69
0	1.589379395e-07	1069549.53980723	27.3.a_59	57.0235235	12.18313	1	19	HIFA	0.158937939	0	9	12	148.408800700	0.159836747	13726898.4046993		27.3.a_59	1	169992	69
0	1.589379395e-07	1069549.53980723	27.3.a_59	57.034851625	11.91109875	1	190	HIFA	0.158937939	0	9	12	148.408800700	0.159836747	13726898.4046993		27.3.a_59	1	169992	69
0	1.589379395e-07	1069549.53980723	27.3.a_59	57.110789125	11.996997187	1	1900	HIFA	0.158937939	0	9	12	148.408800700	0.159836747	13726898.4046993		27.3.a_59	1	169992	69
0	1.589379395e-07	1069549.53980723	27.3.a_59	57.110945375	11.999106562	1	1901	HIFA	0.158937939	0	9	12	148.408800700	0.159836747	13726898.4046993		27.3.a_59	1	169992	69
0	1.589379395e-07	1069549.53980723	27.3.a_59	57.11117975	12.001176875	1	1902	HIFA	0.158937939	0	9	12	148.408800700	0.159836747	13726898.4046993		27.3.a_59	1	169992	69
0	1.589379395e-07	1069549.53980723	27.3.a_59	57.11149225	12.003208125	1	1903	HIFA	0.158937939	0	9	12	148.408800700	0.159836747	13726898.4046993		27.3.a_59	1	169992	69
0	1.589379395e-07	1069549.53980723	27.3.a_59	57.111882875	12.005200312	1	1904	HIFA	0.158937939	0	9	12	148.408800700	0.159836747	13726898.4046993		27.3.a_59	1	169992	69
0	1.589379395e-07	1069549.53980723	27.3.a_59	57.112351625	12.007153437	1	1905	HIFA	0.158937939	0	9	12	148.408800700	0.159836747	13726898.4046993		27.3.a_59	1	169992	69
0	1.589379395e-07	1069549.53980723	27.3.a_59	57.1128985	12.0090675	1	1906	HIFA	0.158937939	0	9	12	148.408800700	0.159836747	13726898.4046993		27.3.a_59	1	169992	69
0	1.589379395e-07	1069549.53980723	27.3.a_59	57.1135235	12.0109425	1	1907	HIFA	0.158937939	0	9	12	148.408800700	0.159836747	13726898.4046993		27.3.a_59	1	169992	69
0	1.589379395e-07	1069549.53980723	27.3.a_59	57.113953188	12.012895625	1	1908	HIFA	0.158937939	0	9	12	148.408800700	0.159836747	13726898.4046993		27.3.a_59	1	169992	69
0	1.589379395e-07	1069549.53980723	27.3.a_59	57.114187562	12.014926875	1	1909	HIFA	0.158937939	0	9	12	148.408800700	0.159836747	13726898.4046993		27.3.a_59	1	169992	69
0	1.589379395e-07	1069549.53980723	27.3.a_59	57.034695375	11.90766125	1	191	HIFA	0.158937939	0	9	12	148.408800700	0.159836747	13726898.4046993		27.3.a_59	1	169992	69
0	1.589379395e-07	1069549.53980723	27.3.a_59	57.114226625	12.01703625	1	1910	HIFA	0.158937939	0	9	12	148.408800700	0.159836747	13726898.4046993		27.3.a_59	1	169992	69
0	1.589379395e-07	1069549.53980723	27.3.a_59	57.114070375	12.01922375	1	1911	HIFA	0.158937939	0	9	12	148.408800700	0.159836747	13726898.4046993		27.3.a_59	1	169992	69
0	1.589379395e-07	1069549.53980723	27.3.a_59	57.113718812	12.021489375	1	1912	HIFA	0.158937939	0	9	12	148.408800700	0.159836747	13726898.4046993		27.3.a_59	1	169992	69
0	1.589379395e-07	1069549.53980723	27.3.a_59	57.113171937	12.023833125	1	1913	HIFA	0.158937939	0	9	12	148.408800700	0.159836747	13726898.4046993		27.3.a_59	1	169992	69
0	1.589379395e-07	1069549.53980723	27.3.a_59	57.11242975	12.026255	1	1914	HIFA	0.158937939	0	9	12	148.408800700	0.159836747	13726898.4046993		27.3.a_59	1	169992	69
0	1.589379395e-07	1069549.53980723	27.3.a_59	57.11149225	12.028755	1	1915	HIFA	0.158937939	0	9	12	148.408800700	0.159836747	13726898.4046993		27.3.a_59	1	169992	69
0	1.589379395e-07	1069549.53980723	27.3.a_59	57.110359438	12.031333125	1	1916	HIFA	0.158937939	0	9	12	148.408800700	0.159836747	13726898.4046993		27.3.a_59	1	169992	69
0	1.589379395e-07	1069549.53980723	27.3.a_59	57.109031313	12.033989375	1	1917	HIFA	0.158937939	0	9	12	148.408800700	0.159836747	13726898.4046993		27.3.a_59	1	169992	69
0	1.589379395e-07	1069549.53980723	27.3.a_59	57.107507875	12.03672375	1	1918	HIFA	0.158937939	0	9	12	148.408800700	0.159836747	13726898.4046993		27.3.a_59	1	169992	69
0	1.589379395e-07	1069549.53980723	27.3.a_59	57.105789125	12.03953625	1	1919	HIFA	0.158937939	0	9	12	148.408800700	0.159836747	13726898.4046993		27.3.a_59	1	169992	69
0	1.589379395e-07	1069549.53980723	27.3.a_59	57.034421937	11.904145625	1	192	HIFA	0.158937939	0	9	12	148.408800700	0.159836747	13726898.4046993		27.3.a_59	1	169992	69
0	1.589379395e-07	1069549.53980723	27.3.a_59	57.103875063	12.042426875	1	1920	HIFA	0.158937939	0	9	12	148.408800700	0.159836747	13726898.4046993		27.3.a_59	1	169992	69
0	1.589379395e-07	1069549.53980723	27.3.a_59	57.101765687	12.045395625	1	1921	HIFA	0.158937939	0	9	12	148.408800700	0.159836747	13726898.4046993		27.3.a_59	1	169992	69
0	1.589379395e-07	1069549.53980723	27.3.a_59	57.099461	12.0484425	1	1922	HIFA	0.158937939	0	9	12	148.408800700	0.159836747	13726898.4046993		27.3.a_59	1	169992	69
0	1.589379395e-07	1069549.53980723	27.3.a_59	57.096961	12.0515675	1	1923	HIFA	0.158937939	0	9	12	148.408800700	0.159836747	13726898.4046993		27.3.a_59	1	169992	69
0	1.589379395e-07	1069549.53980723	27.3.a_59	57.094695375	12.054653438	1	1924	HIFA	0.158937939	0	9	12	148.408800700	0.159836747	13726898.4046993		27.3.a_59	1	169992	69
0	1.589379395e-07	1069549.53980723	27.3.a_59	57.092664125	12.057700312	1	1925	HIFA	0.158937939	0	9	12	148.408800700	0.159836747	13726898.4046993		27.3.a_59	1	169992	69
0	1.589379395e-07	1069549.53980723	27.3.a_59	57.09086725	12.060708125	1	1926	HIFA	0.158937939	0	9	12	148.408800700	0.159836747	13726898.4046993		27.3.a_59	1	169992	69
0	1.589379395e-07	1069549.53980723	27.3.a_59	57.08930475	12.063676875	1	1927	HIFA	0.158937939	0	9	12	148.408800700	0.159836747	13726898.4046993		27.3.a_59	1	169992	69
0	1.589379395e-07	1069549.53980723	27.3.a_59	57.087976625	12.066606563	1	1928	HIFA	0.158937939	0	9	12	148.408800700	0.159836747	13726898.4046993		27.3.a_59	1	169992	69
0	1.589379395e-07	1069549.53980723	27.3.a_59	57.086882875	12.069497187	1	1929	HIFA	0.158937939	0	9	12	148.408800700	0.159836747	13726898.4046993		27.3.a_59	1	169992	69
0	1.589379395e-07	1069549.53980723	27.3.a_59	57.034031312	11.900551875	1	193	HIFA	0.158937939	0	9	12	148.408800700	0.159836747	13726898.4046993		27.3.a_59	1	169992	69
0	1.589379395e-07	1069549.53980723	27.3.a_59	57.0860235	12.07234875	1	1930	HIFA	0.158937939	0	9	12	148.408800700	0.159836747	13726898.4046993		27.3.a_59	1	169992	69
0	1.589379395e-07	1069549.53980723	27.3.a_59	57.0853985	12.07516125	1	1931	HIFA	0.158937939	0	9	12	148.408800700	0.159836747	13726898.4046993		27.3.a_59	1	169992	69
0	1.589379395e-07	1069549.53980723	27.3.a_59	57.085007875	12.077934688	1	1932	HIFA	0.158937939	0	9	12	148.408800700	0.159836747	13726898.4046993		27.3.a_59	1	169992	69
0	1.589379395e-07	1069549.53980723	27.3.a_59	57.084851625	12.080669063	1	1933	HIFA	0.158937939	0	9	12	148.408800700	0.159836747	13726898.4046993		27.3.a_59	1	169992	69
0	1.589379395e-07	1069549.53980723	27.3.a_59	57.08492975	12.083364375	1	1934	HIFA	0.158937939	0	9	12	148.408800700	0.159836747	13726898.4046993		27.3.a_59	1	169992	69
0	1.589379395e-07	1069549.53980723	27.3.a_59	57.08524225	12.086020625	1	1935	HIFA	0.158937939	0	9	12	148.408800700	0.159836747	13726898.4046993		27.3.a_59	1	169992	69
0	1.589379395e-07	1069549.53980723	27.3.a_59	57.085789125	12.088637813	1	1936	HIFA	0.158937939	0	9	12	148.408800700	0.159836747	13726898.4046993		27.3.a_59	1	169992	69
0	1.589379395e-07	1069549.53980723	27.3.a_59	57.086570375	12.091215937	1	1937	HIFA	0.158937939	0	9	12	148.408800700	0.159836747	13726898.4046993		27.3.a_59	1	169992	69
0	1.589379395e-07	1069549.53980723	27.3.a_59	57.087586	12.093755	1	1938	HIFA	0.158937939	0	9	12	148.408800700	0.159836747	13726898.4046993		27.3.a_59	1	169992	69
0	1.589379395e-07	1069549.53980723	27.3.a_59	57.088836	12.096255	1	1939	HIFA	0.158937939	0	9	12	148.408800700	0.159836747	13726898.4046993		27.3.a_59	1	169992	69
0	1.589379395e-07	1069549.53980723	27.3.a_59	57.0335235	11.89688	1	194	HIFA	0.158937939	0	9	12	148.408800700	0.159836747	13726898.4046993		27.3.a_59	1	169992	69
0	1.589379395e-07	1069549.53980723	27.3.a_59	57.08992975	12.098715937	1	1940	HIFA	0.158937939	0	9	12	148.408800700	0.159836747	13726898.4046993		27.3.a_59	1	169992	69
0	1.589379395e-07	1069549.53980723	27.3.a_59	57.09086725	12.101137812	1	1941	HIFA	0.158937939	0	9	12	148.408800700	0.159836747	13726898.4046993		27.3.a_59	1	169992	69
0	1.589379395e-07	1069549.53980723	27.3.a_59	57.0916485	12.103520625	1	1942	HIFA	0.158937939	0	9	12	148.408800700	0.159836747	13726898.4046993		27.3.a_59	1	169992	69
0	1.589379395e-07	1069549.53980723	27.3.a_59	57.0922735	12.105864375	1	1943	HIFA	0.158937939	0	9	12	148.408800700	0.159836747	13726898.4046993		27.3.a_59	1	169992	69
0	1.589379395e-07	1069549.53980723	27.3.a_59	57.09274225	12.108169063	1	1944	HIFA	0.158937939	0	9	12	148.408800700	0.159836747	13726898.4046993		27.3.a_59	1	169992	69
0	1.589379395e-07	1069549.53980723	27.3.a_59	57.09305475	12.110434687	1	1945	HIFA	0.158937939	0	9	12	148.408800700	0.159836747	13726898.4046993		27.3.a_59	1	169992	69
0	1.589379395e-07	1069549.53980723	27.3.a_59	57.093211	12.11266125	1	1946	HIFA	0.158937939	0	9	12	148.408800700	0.159836747	13726898.4046993		27.3.a_59	1	169992	69
0	1.589379395e-07	1069549.53980723	27.3.a_59	57.093211	12.11484875	1	1947	HIFA	0.158937939	0	9	12	148.408800700	0.159836747	13726898.4046993		27.3.a_59	1	169992	69
0	1.589379395e-07	1069549.53980723	27.3.a_59	57.09305475	12.116997188	1	1948	HIFA	0.158937939	0	9	12	148.408800700	0.159836747	13726898.4046993		27.3.a_59	1	169992	69
0	1.589379395e-07	1069549.53980723	27.3.a_59	57.09274225	12.119106563	1	1949	HIFA	0.158937939	0	9	12	148.408800700	0.159836747	13726898.4046993		27.3.a_59	1	169992	69
0	1.589379395e-07	1069549.53980723	27.3.a_59	57.0328985	11.89313	1	195	HIFA	0.158937939	0	9	12	148.408800700	0.159836747	13726898.4046993		27.3.a_59	1	169992	69
0	1.589379395e-07	1069549.53980723	27.3.a_59	57.0922735	12.121176875	1	1950	HIFA	0.158937939	0	9	12	148.408800700	0.159836747	13726898.4046993		27.3.a_59	1	169992	69
0	1.589379395e-07	1069549.53980723	27.3.a_59	57.0916485	12.123208125	1	1951	HIFA	0.158937939	0	9	12	148.408800700	0.159836747	13726898.4046993		27.3.a_59	1	169992	69
0	1.589379395e-07	1069549.53980723	27.3.a_59	57.09086725	12.125200313	1	1952	HIFA	0.158937939	0	9	12	148.408800700	0.159836747	13726898.4046993		27.3.a_59	1	169992	69
0	1.589379395e-07	1069549.53980723	27.3.a_59	57.08992975	12.127153438	1	1953	HIFA	0.158937939	0	9	12	148.408800700	0.159836747	13726898.4046993		27.3.a_59	1	169992	69
0	1.589379395e-07	1069549.53980723	27.3.a_59	57.088836	12.1290675	1	1954	HIFA	0.158937939	0	9	12	148.408800700	0.159836747	13726898.4046993		27.3.a_59	1	169992	69
0	1.589379395e-07	1069549.53980723	27.3.a_59	57.087586	12.1309425	1	1955	HIFA	0.158937939	0	9	12	148.408800700	0.159836747	13726898.4046993		27.3.a_59	1	169992	69
0	1.589379395e-07	1069549.53980723	27.3.a_59	57.086296938	12.13266125	1	1956	HIFA	0.158937939	0	9	12	148.408800700	0.159836747	13726898.4046993		27.3.a_59	1	169992	69
0	1.589379395e-07	1069549.53980723	27.3.a_59	57.084968813	12.13422375	1	1957	HIFA	0.158937939	0	9	12	148.408800700	0.159836747	13726898.4046993		27.3.a_59	1	169992	69
0	1.589379395e-07	1069549.53980723	27.3.a_59	57.083601625	12.13563	1	1958	HIFA	0.158937939	0	9	12	148.408800700	0.159836747	13726898.4046993		27.3.a_59	1	169992	69
0	1.589379395e-07	1069549.53980723	27.3.a_59	57.082195375	12.13688	1	1959	HIFA	0.158937939	0	9	12	148.408800700	0.159836747	13726898.4046993		27.3.a_59	1	169992	69
0	1.589379395e-07	1069549.53980723	27.3.a_59	57.0322735	11.88953625	1	196	HIFA	0.158937939	0	9	12	148.408800700	0.159836747	13726898.4046993		27.3.a_59	1	169992	69
0	1.589379395e-07	1069549.53980723	27.3.a_59	57.080750063	12.13797375	1	1960	HIFA	0.158937939	0	9	12	148.408800700	0.159836747	13726898.4046993		27.3.a_59	1	169992	69
0	1.589379395e-07	1069549.53980723	27.3.a_59	57.079265687	12.13891125	1	1961	HIFA	0.158937939	0	9	12	148.408800700	0.159836747	13726898.4046993		27.3.a_59	1	169992	69
0	1.589379395e-07	1069549.53980723	27.3.a_59	57.07774225	12.1396925	1	1962	HIFA	0.158937939	0	9	12	148.408800700	0.159836747	13726898.4046993		27.3.a_59	1	169992	69
0	1.589379395e-07	1069549.53980723	27.3.a_59	57.07617975	12.1403175	1	1963	HIFA	0.158937939	0	9	12	148.408800700	0.159836747	13726898.4046993		27.3.a_59	1	169992	69
0	1.589379395e-07	1069549.53980723	27.3.a_59	57.074578188	12.14078625	1	1964	HIFA	0.158937939	0	9	12	148.408800700	0.159836747	13726898.4046993		27.3.a_59	1	169992	69
0	1.589379395e-07	1069549.53980723	27.3.a_59	57.072937563	12.14109875	1	1965	HIFA	0.158937939	0	9	12	148.408800700	0.159836747	13726898.4046993		27.3.a_59	1	169992	69
0	1.589379395e-07	1069549.53980723	27.3.a_59	57.071257875	12.141255	1	1966	HIFA	0.158937939	0	9	12	148.408800700	0.159836747	13726898.4046993		27.3.a_59	1	169992	69
0	1.589379395e-07	1069549.53980723	27.3.a_59	57.069539125	12.141255	1	1967	HIFA	0.158937939	0	9	12	148.408800700	0.159836747	13726898.4046993		27.3.a_59	1	169992	69
0	1.589379395e-07	1069549.53980723	27.3.a_59	57.067781313	12.14109875	1	1968	HIFA	0.158937939	0	9	12	148.408800700	0.159836747	13726898.4046993		27.3.a_59	1	169992	69
0	1.589379395e-07	1069549.53980723	27.3.a_59	57.065984437	12.14078625	1	1969	HIFA	0.158937939	0	9	12	148.408800700	0.159836747	13726898.4046993		27.3.a_59	1	169992	69
0	1.589379395e-07	1069549.53980723	27.3.a_59	57.0316485	11.88609875	1	197	HIFA	0.158937939	0	9	12	148.408800700	0.159836747	13726898.4046993		27.3.a_59	1	169992	69
0	1.589379395e-07	1069549.53980723	27.3.a_59	57.0641485	12.1403175	1	1970	HIFA	0.158937939	0	9	12	148.408800700	0.159836747	13726898.4046993		27.3.a_59	1	169992	69
0	1.589379395e-07	1069549.53980723	27.3.a_59	57.0622735	12.1396925	1	1971	HIFA	0.158937939	0	9	12	148.408800700	0.159836747	13726898.4046993		27.3.a_59	1	169992	69
0	1.589379395e-07	1069549.53980723	27.3.a_59	57.060476625	12.13922375	1	1972	HIFA	0.158937939	0	9	12	148.408800700	0.159836747	13726898.4046993		27.3.a_59	1	169992	69
0	1.589379395e-07	1069549.53980723	27.3.a_59	57.058757875	12.13891125	1	1973	HIFA	0.158937939	0	9	12	148.408800700	0.159836747	13726898.4046993		27.3.a_59	1	169992	69
0	1.589379395e-07	1069549.53980723	27.3.a_59	57.05711725	12.138755	1	1974	HIFA	0.158937939	0	9	12	148.408800700	0.159836747	13726898.4046993		27.3.a_59	1	169992	69
0	1.589379395e-07	1069549.53980723	27.3.a_59	57.05555475	12.138755	1	1975	HIFA	0.158937939	0	9	12	148.408800700	0.159836747	13726898.4046993		27.3.a_59	1	169992	69
0	1.589379395e-07	1069549.53980723	27.3.a_59	57.054070375	12.13891125	1	1976	HIFA	0.158937939	0	9	12	148.408800700	0.159836747	13726898.4046993		27.3.a_59	1	169992	69
0	1.589379395e-07	1069549.53980723	27.3.a_59	57.052664125	12.13922375	1	1977	HIFA	0.158937939	0	9	12	148.408800700	0.159836747	13726898.4046993		27.3.a_59	1	169992	69
0	1.589379395e-07	1069549.53980723	27.3.a_59	57.051336	12.1396925	1	1978	HIFA	0.158937939	0	9	12	148.408800700	0.159836747	13726898.4046993		27.3.a_59	1	169992	69
0	1.589379395e-07	1069549.53980723	27.3.a_59	57.050086	12.1403175	1	1979	HIFA	0.158937939	0	9	12	148.408800700	0.159836747	13726898.4046993		27.3.a_59	1	169992	69
0	1.589379395e-07	1069549.53980723	27.3.a_59	57.0310235	11.8828175	1	198	HIFA	0.158937939	0	9	12	148.408800700	0.159836747	13726898.4046993		27.3.a_59	1	169992	69
0	1.589379395e-07	1069549.53980723	27.3.a_59	57.048914125	12.14109875	1	1980	HIFA	0.158937939	0	9	12	148.408800700	0.159836747	13726898.4046993		27.3.a_59	1	169992	69
0	1.589379395e-07	1069549.53980723	27.3.a_59	57.047820375	12.14203625	1	1981	HIFA	0.158937939	0	9	12	148.408800700	0.159836747	13726898.4046993		27.3.a_59	1	169992	69
0	1.589379395e-07	1069549.53980723	27.3.a_59	57.04680475	12.14313	1	1982	HIFA	0.158937939	0	9	12	148.408800700	0.159836747	13726898.4046993		27.3.a_59	1	169992	69
0	1.589379395e-07	1069549.53980723	27.3.a_59	57.04586725	12.14438	1	1983	HIFA	0.158937939	0	9	12	148.408800700	0.159836747	13726898.4046993		27.3.a_59	1	169992	69
0	1.589379395e-07	1069549.53980723	27.3.a_59	57.045007875	12.14578625	1	1984	HIFA	0.158937939	0	9	12	148.408800700	0.159836747	13726898.4046993		27.3.a_59	1	169992	69
0	1.589379395e-07	1069549.53980723	27.3.a_59	57.044226625	12.14734875	1	1985	HIFA	0.158937939	0	9	12	148.408800700	0.159836747	13726898.4046993		27.3.a_59	1	169992	69
0	1.589379395e-07	1069549.53980723	27.3.a_59	57.0435235	12.1490675	1	1986	HIFA	0.158937939	0	9	12	148.408800700	0.159836747	13726898.4046993		27.3.a_59	1	169992	69
0	1.589379395e-07	1069549.53980723	27.3.a_59	57.0428985	12.1509425	1	1987	HIFA	0.158937939	0	9	12	148.408800700	0.159836747	13726898.4046993		27.3.a_59	1	169992	69
0	1.589379395e-07	1069549.53980723	27.3.a_59	57.042351625	12.1528175	1	1988	HIFA	0.158937939	0	9	12	148.408800700	0.159836747	13726898.4046993		27.3.a_59	1	169992	69
0	1.589379395e-07	1069549.53980723	27.3.a_59	57.041882875	12.1546925	1	1989	HIFA	0.158937939	0	9	12	148.408800700	0.159836747	13726898.4046993		27.3.a_59	1	169992	69
0	1.589379395e-07	1069549.53980723	27.3.a_59	57.0303985	11.8796925	1	199	HIFA	0.158937939	0	9	12	148.408800700	0.159836747	13726898.4046993		27.3.a_59	1	169992	69
0	1.589379395e-07	1069549.53980723	27.3.a_59	57.04149225	12.1565675	1	1990	HIFA	0.158937939	0	9	12	148.408800700	0.159836747	13726898.4046993		27.3.a_59	1	169992	69
0	1.589379395e-07	1069549.53980723	27.3.a_59	57.04117975	12.1584425	1	1991	HIFA	0.158937939	0	9	12	148.408800700	0.159836747	13726898.4046993		27.3.a_59	1	169992	69
0	1.589379395e-07	1069549.53980723	27.3.a_59	57.040945375	12.1603175	1	1992	HIFA	0.158937939	0	9	12	148.408800700	0.159836747	13726898.4046993		27.3.a_59	1	169992	69
0	1.589379395e-07	1069549.53980723	27.3.a_59	57.040789125	12.1621925	1	1993	HIFA	0.158937939	0	9	12	148.408800700	0.159836747	13726898.4046993		27.3.a_59	1	169992	69
0	1.589379395e-07	1069549.53980723	27.3.a_59	57.040711	12.1640675	1	1994	HIFA	0.158937939	0	9	12	148.408800700	0.159836747	13726898.4046993		27.3.a_59	1	169992	69
0	1.589379395e-07	1069549.53980723	27.3.a_59	57.040711	12.1659425	1	1995	HIFA	0.158937939	0	9	12	148.408800700	0.159836747	13726898.4046993		27.3.a_59	1	169992	69
0	1.589379395e-07	1069549.53980723	27.3.a_59	57.040789125	12.1678175	1	1996	HIFA	0.158937939	0	9	12	148.408800700	0.159836747	13726898.4046993		27.3.a_59	1	169992	69
0	1.589379395e-07	1069549.53980723	27.3.a_59	57.040945375	12.1696925	1	1997	HIFA	0.158937939	0	9	12	148.408800700	0.159836747	13726898.4046993		27.3.a_59	1	169992	69
0	1.589379395e-07	1069549.53980723	27.3.a_59	57.04117975	12.1715675	1	1998	HIFA	0.158937939	0	9	12	148.408800700	0.159836747	13726898.4046993		27.3.a_59	1	169992	69
0	1.589379395e-07	1069549.53980723	27.3.a_59	57.04149225	12.1734425	1	1999	HIFA	0.158937939	0	9	12	148.408800700	0.159836747	13726898.4046993		27.3.a_59	1	169992	69
0	1.589379395e-07	1069549.53980723	27.3.a_59	57.0235235	12.2096925	1	2	HIFA	0.158937939	0	9	12	148.408800700	0.159836747	13726898.4046993		27.3.a_59	1	169992	69
0	1.589379395e-07	1069549.53980723	27.3.a_59	57.024031313	12.1796925	1	20	HIFA	0.158937939	0	9	12	148.408800700	0.159836747	13726898.4046993		27.3.a_59	1	169992	69
0	1.589379395e-07	1069549.53980723	27.3.a_59	57.0297735	11.87672375	1	200	HIFA	0.158937939	0	9	12	148.408800700	0.159836747	13726898.4046993		27.3.a_59	1	169992	69
0	1.589379395e-07	1069549.53980723	27.3.a_59	57.041882875	12.1753175	1	2000	HIFA	0.158937939	0	9	12	148.408800700	0.159836747	13726898.4046993		27.3.a_59	1	169992	69
0	1.589379395e-07	1069549.53980723	27.3.a_59	57.042351625	12.1771925	1	2001	HIFA	0.158937939	0	9	12	148.408800700	0.159836747	13726898.4046993		27.3.a_59	1	169992	69
0	1.589379395e-07	1069549.53980723	27.3.a_59	57.0428985	12.1790675	1	2002	HIFA	0.158937939	0	9	12	148.408800700	0.159836747	13726898.4046993		27.3.a_59	1	169992	69
0	1.589379395e-07	1069549.53980723	27.3.a_59	57.0435235	12.1809425	1	2003	HIFA	0.158937939	0	9	12	148.408800700	0.159836747	13726898.4046993		27.3.a_59	1	169992	69
0	1.589379395e-07	1069549.53980723	27.3.a_59	57.044031313	12.182739375	1	2004	HIFA	0.158937939	0	9	12	148.408800700	0.159836747	13726898.4046993		27.3.a_59	1	169992	69
0	1.589379395e-07	1069549.53980723	27.3.a_59	57.044421937	12.184458125	1	2005	HIFA	0.158937939	0	9	12	148.408800700	0.159836747	13726898.4046993		27.3.a_59	1	169992	69
0	1.589379395e-07	1069549.53980723	27.3.a_59	57.044695375	12.18609875	1	2006	HIFA	0.158937939	0	9	12	148.408800700	0.159836747	13726898.4046993		27.3.a_59	1	169992	69
0	1.589379395e-07	1069549.53980723	27.3.a_59	57.044851625	12.18766125	1	2007	HIFA	0.158937939	0	9	12	148.408800700	0.159836747	13726898.4046993		27.3.a_59	1	169992	69
0	1.589379395e-07	1069549.53980723	27.3.a_59	57.044890688	12.189145625	1	2008	HIFA	0.158937939	0	9	12	148.408800700	0.159836747	13726898.4046993		27.3.a_59	1	169992	69
0	1.589379395e-07	1069549.53980723	27.3.a_59	57.044812562	12.190551875	1	2009	HIFA	0.158937939	0	9	12	148.408800700	0.159836747	13726898.4046993		27.3.a_59	1	169992	69
0	1.589379395e-07	1069549.53980723	27.3.a_59	57.0291485	11.87391125	1	201	HIFA	0.158937939	0	9	12	148.408800700	0.159836747	13726898.4046993		27.3.a_59	1	169992	69
0	1.589379395e-07	1069549.53980723	27.3.a_59	57.04461725	12.19188	1	2010	HIFA	0.158937939	0	9	12	148.408800700	0.159836747	13726898.4046993		27.3.a_59	1	169992	69
0	1.589379395e-07	1069549.53980723	27.3.a_59	57.04430475	12.19313	1	2011	HIFA	0.158937939	0	9	12	148.408800700	0.159836747	13726898.4046993		27.3.a_59	1	169992	69
0	1.589379395e-07	1069549.53980723	27.3.a_59	57.043875062	12.194301875	1	2012	HIFA	0.158937939	0	9	12	148.408800700	0.159836747	13726898.4046993		27.3.a_59	1	169992	69
0	1.589379395e-07	1069549.53980723	27.3.a_59	57.043328188	12.195395625	1	2013	HIFA	0.158937939	0	9	12	148.408800700	0.159836747	13726898.4046993		27.3.a_59	1	169992	69
0	1.589379395e-07	1069549.53980723	27.3.a_59	57.042664125	12.19641125	1	2014	HIFA	0.158937939	0	9	12	148.408800700	0.159836747	13726898.4046993		27.3.a_59	1	169992	69
0	1.589379395e-07	1069549.53980723	27.3.a_59	57.041882875	12.19734875	1	2015	HIFA	0.158937939	0	9	12	148.408800700	0.159836747	13726898.4046993		27.3.a_59	1	169992	69
0	1.589379395e-07	1069549.53980723	27.3.a_59	57.040984438	12.198208125	1	2016	HIFA	0.158937939	0	9	12	148.408800700	0.159836747	13726898.4046993		27.3.a_59	1	169992	69
0	1.589379395e-07	1069549.53980723	27.3.a_59	57.039968812	12.198989375	1	2017	HIFA	0.158937939	0	9	12	148.408800700	0.159836747	13726898.4046993		27.3.a_59	1	169992	69
0	1.589379395e-07	1069549.53980723	27.3.a_59	57.038836	12.1996925	1	2018	HIFA	0.158937939	0	9	12	148.408800700	0.159836747	13726898.4046993		27.3.a_59	1	169992	69
0	1.589379395e-07	1069549.53980723	27.3.a_59	57.037586	12.2003175	1	2019	HIFA	0.158937939	0	9	12	148.408800700	0.159836747	13726898.4046993		27.3.a_59	1	169992	69
0	1.589379395e-07	1069549.53980723	27.3.a_59	57.0285235	11.871255	1	202	HIFA	0.158937939	0	9	12	148.408800700	0.159836747	13726898.4046993		27.3.a_59	1	169992	69
0	1.589379395e-07	1069549.53980723	27.3.a_59	57.028211	12.205005	1	2020	HIFA	0.158937939	0	9	12	148.408800700	0.159836747	13726898.4046993		27.3.a_59	1	169992	69
0	1.589379395e-07	1069549.53980723	27.3.a_59	57.0278985	11.868755	1	203	HIFA	0.158937939	0	9	12	148.408800700	0.159836747	13726898.4046993		27.3.a_59	1	169992	69
0	1.589379395e-07	1069549.53980723	27.3.a_59	57.0272735	11.86641125	1	204	HIFA	0.158937939	0	9	12	148.408800700	0.159836747	13726898.4046993		27.3.a_59	1	169992	69
0	1.589379395e-07	1069549.53980723	27.3.a_59	57.0266485	11.86422375	1	205	HIFA	0.158937939	0	9	12	148.408800700	0.159836747	13726898.4046993		27.3.a_59	1	169992	69
0	1.589379395e-07	1069549.53980723	27.3.a_59	57.0260235	11.8621925	1	206	HIFA	0.158937939	0	9	12	148.408800700	0.159836747	13726898.4046993		27.3.a_59	1	169992	69
0	1.589379395e-07	1069549.53980723	27.3.a_59	57.0253985	11.8603175	1	207	HIFA	0.158937939	0	9	12	148.408800700	0.159836747	13726898.4046993		27.3.a_59	1	169992	69
0	1.589379395e-07	1069549.53980723	27.3.a_59	57.0247735	11.85859875	1	208	HIFA	0.158937939	0	9	12	148.408800700	0.159836747	13726898.4046993		27.3.a_59	1	169992	69
0	1.589379395e-07	1069549.53980723	27.3.a_59	57.0241485	11.85703625	1	209	HIFA	0.158937939	0	9	12	148.408800700	0.159836747	13726898.4046993		27.3.a_59	1	169992	69
0	1.589379395e-07	1069549.53980723	27.3.a_59	57.024421938	12.1765675	1	21	HIFA	0.158937939	0	9	12	148.408800700	0.159836747	13726898.4046993		27.3.a_59	1	169992	69
0	1.589379395e-07	1069549.53980723	27.3.a_59	57.0235235	11.85563	1	210	HIFA	0.158937939	0	9	12	148.408800700	0.159836747	13726898.4046993		27.3.a_59	1	169992	69
0	1.589379395e-07	1069549.53980723	27.3.a_59	57.0228985	11.85438	1	211	HIFA	0.158937939	0	9	12	148.408800700	0.159836747	13726898.4046993		27.3.a_59	1	169992	69
0	1.589379395e-07	1069549.53980723	27.3.a_59	57.02211725	11.853208125	1	212	HIFA	0.158937939	0	9	12	148.408800700	0.159836747	13726898.4046993		27.3.a_59	1	169992	69
0	1.589379395e-07	1069549.53980723	27.3.a_59	57.02117975	11.852114375	1	213	HIFA	0.158937939	0	9	12	148.408800700	0.159836747	13726898.4046993		27.3.a_59	1	169992	69
0	1.589379395e-07	1069549.53980723	27.3.a_59	57.020086	11.85109875	1	214	HIFA	0.158937939	0	9	12	148.408800700	0.159836747	13726898.4046993		27.3.a_59	1	169992	69
0	1.589379395e-07	1069549.53980723	27.3.a_59	57.018836	11.85016125	1	215	HIFA	0.158937939	0	9	12	148.408800700	0.159836747	13726898.4046993		27.3.a_59	1	169992	69
0	1.589379395e-07	1069549.53980723	27.3.a_59	57.01742975	11.849301875	1	216	HIFA	0.158937939	0	9	12	148.408800700	0.159836747	13726898.4046993		27.3.a_59	1	169992	69
0	1.589379395e-07	1069549.53980723	27.3.a_59	57.01586725	11.848520625	1	217	HIFA	0.158937939	0	9	12	148.408800700	0.159836747	13726898.4046993		27.3.a_59	1	169992	69
0	1.589379395e-07	1069549.53980723	27.3.a_59	57.0141485	11.8478175	1	218	HIFA	0.158937939	0	9	12	148.408800700	0.159836747	13726898.4046993		27.3.a_59	1	169992	69
0	1.589379395e-07	1069549.53980723	27.3.a_59	57.0122735	11.8471925	1	219	HIFA	0.158937939	0	9	12	148.408800700	0.159836747	13726898.4046993		27.3.a_59	1	169992	69
0	1.589379395e-07	1069549.53980723	27.3.a_59	57.024695375	12.173755	1	22	HIFA	0.158937939	0	9	12	148.408800700	0.159836747	13726898.4046993		27.3.a_59	1	169992	69
0	1.589379395e-07	1069549.53980723	27.3.a_59	57.01024225	11.846645625	1	220	HIFA	0.158937939	0	9	12	148.408800700	0.159836747	13726898.4046993		27.3.a_59	1	169992	69
0	1.589379395e-07	1069549.53980723	27.3.a_59	57.00805475	11.846176875	1	221	HIFA	0.158937939	0	9	12	148.408800700	0.159836747	13726898.4046993		27.3.a_59	1	169992	69
0	1.589379395e-07	1069549.53980723	27.3.a_59	57.005711	11.84578625	1	222	HIFA	0.158937939	0	9	12	148.408800700	0.159836747	13726898.4046993		27.3.a_59	1	169992	69
0	1.589379395e-07	1069549.53980723	27.3.a_59	57.003211	11.84547375	1	223	HIFA	0.158937939	0	9	12	148.408800700	0.159836747	13726898.4046993		27.3.a_59	1	169992	69
0	1.589379395e-07	1069549.53980723	27.3.a_59	57.00055475	11.845239375	1	224	HIFA	0.158937939	0	9	12	148.408800700	0.159836747	13726898.4046993		27.3.a_59	1	169992	69
0	1.589379395e-07	1069549.53980723	27.3.a_59	56.99774225	11.845083125	1	225	HIFA	0.158937939	0	9	12	148.408800700	0.159836747	13726898.4046993		27.3.a_59	1	169992	69
0	1.589379395e-07	1069549.53980723	27.3.a_59	56.9947735	11.845005	1	226	HIFA	0.158937939	0	9	12	148.408800700	0.159836747	13726898.4046993		27.3.a_59	1	169992	69
0	1.589379395e-07	1069549.53980723	27.3.a_59	56.9916485	11.845005	1	227	HIFA	0.158937939	0	9	12	148.408800700	0.159836747	13726898.4046993		27.3.a_59	1	169992	69
0	1.589379395e-07	1069549.53980723	27.3.a_59	56.98867975	11.844887812	1	228	HIFA	0.158937939	0	9	12	148.408800700	0.159836747	13726898.4046993		27.3.a_59	1	169992	69
0	1.589379395e-07	1069549.53980723	27.3.a_59	56.98586725	11.844653437	1	229	HIFA	0.158937939	0	9	12	148.408800700	0.159836747	13726898.4046993		27.3.a_59	1	169992	69
0	1.589379395e-07	1069549.53980723	27.3.a_59	57.024851625	12.171255	1	23	HIFA	0.158937939	0	9	12	148.408800700	0.159836747	13726898.4046993		27.3.a_59	1	169992	69
0	1.589379395e-07	1069549.53980723	27.3.a_59	56.983211	11.844301875	1	230	HIFA	0.158937939	0	9	12	148.408800700	0.159836747	13726898.4046993		27.3.a_59	1	169992	69
0	1.589379395e-07	1069549.53980723	27.3.a_59	56.980711	11.843833125	1	231	HIFA	0.158937939	0	9	12	148.408800700	0.159836747	13726898.4046993		27.3.a_59	1	169992	69
0	1.589379395e-07	1069549.53980723	27.3.a_59	56.97836725	11.843247187	1	232	HIFA	0.158937939	0	9	12	148.408800700	0.159836747	13726898.4046993		27.3.a_59	1	169992	69
0	1.589379395e-07	1069549.53980723	27.3.a_59	56.97617975	11.842544063	1	233	HIFA	0.158937939	0	9	12	148.408800700	0.159836747	13726898.4046993		27.3.a_59	1	169992	69
0	1.589379395e-07	1069549.53980723	27.3.a_59	56.9741485	11.84172375	1	234	HIFA	0.158937939	0	9	12	148.408800700	0.159836747	13726898.4046993		27.3.a_59	1	169992	69
0	1.589379395e-07	1069549.53980723	27.3.a_59	56.9722735	11.84078625	1	235	HIFA	0.158937939	0	9	12	148.408800700	0.159836747	13726898.4046993		27.3.a_59	1	169992	69
0	1.589379395e-07	1069549.53980723	27.3.a_59	56.97055475	11.839731563	1	236	HIFA	0.158937939	0	9	12	148.408800700	0.159836747	13726898.4046993		27.3.a_59	1	169992	69
0	1.589379395e-07	1069549.53980723	27.3.a_59	56.96899225	11.838559688	1	237	HIFA	0.158937939	0	9	12	148.408800700	0.159836747	13726898.4046993		27.3.a_59	1	169992	69
0	1.589379395e-07	1069549.53980723	27.3.a_59	56.967586	11.837270625	1	238	HIFA	0.158937939	0	9	12	148.408800700	0.159836747	13726898.4046993		27.3.a_59	1	169992	69
0	1.589379395e-07	1069549.53980723	27.3.a_59	56.966336	11.835864375	1	239	HIFA	0.158937939	0	9	12	148.408800700	0.159836747	13726898.4046993		27.3.a_59	1	169992	69
0	1.589379395e-07	1069549.53980723	27.3.a_59	57.024890687	12.1690675	1	24	HIFA	0.158937939	0	9	12	148.408800700	0.159836747	13726898.4046993		27.3.a_59	1	169992	69
0	1.589379395e-07	1069549.53980723	27.3.a_59	56.96524225	11.834340938	1	240	HIFA	0.158937939	0	9	12	148.408800700	0.159836747	13726898.4046993		27.3.a_59	1	169992	69
0	1.589379395e-07	1069549.53980723	27.3.a_59	56.96430475	11.832700313	1	241	HIFA	0.158937939	0	9	12	148.408800700	0.159836747	13726898.4046993		27.3.a_59	1	169992	69
0	1.589379395e-07	1069549.53980723	27.3.a_59	56.9635235	11.8309425	1	242	HIFA	0.158937939	0	9	12	148.408800700	0.159836747	13726898.4046993		27.3.a_59	1	169992	69
0	1.589379395e-07	1069549.53980723	27.3.a_59	56.9628985	11.8290675	1	243	HIFA	0.158937939	0	9	12	148.408800700	0.159836747	13726898.4046993		27.3.a_59	1	169992	69
0	1.589379395e-07	1069549.53980723	27.3.a_59	56.96211725	11.827270625	1	244	HIFA	0.158937939	0	9	12	148.408800700	0.159836747	13726898.4046993		27.3.a_59	1	169992	69
0	1.589379395e-07	1069549.53980723	27.3.a_59	56.96117975	11.825551875	1	245	HIFA	0.158937939	0	9	12	148.408800700	0.159836747	13726898.4046993		27.3.a_59	1	169992	69
0	1.589379395e-07	1069549.53980723	27.3.a_59	56.960086	11.82391125	1	246	HIFA	0.158937939	0	9	12	148.408800700	0.159836747	13726898.4046993		27.3.a_59	1	169992	69
0	1.589379395e-07	1069549.53980723	27.3.a_59	56.958836	11.82234875	1	247	HIFA	0.158937939	0	9	12	148.408800700	0.159836747	13726898.4046993		27.3.a_59	1	169992	69
0	1.589379395e-07	1069549.53980723	27.3.a_59	56.95742975	11.820864375	1	248	HIFA	0.158937939	0	9	12	148.408800700	0.159836747	13726898.4046993		27.3.a_59	1	169992	69
0	1.589379395e-07	1069549.53980723	27.3.a_59	56.95586725	11.819458125	1	249	HIFA	0.158937939	0	9	12	148.408800700	0.159836747	13726898.4046993		27.3.a_59	1	169992	69
0	1.589379395e-07	1069549.53980723	27.3.a_59	57.024812563	12.1671925	1	25	HIFA	0.158937939	0	9	12	148.408800700	0.159836747	13726898.4046993		27.3.a_59	1	169992	69
0	1.589379395e-07	1069549.53980723	27.3.a_59	56.9541485	11.81813	1	250	HIFA	0.158937939	0	9	12	148.408800700	0.159836747	13726898.4046993		27.3.a_59	1	169992	69
0	1.589379395e-07	1069549.53980723	27.3.a_59	56.9522735	11.81688	1	251	HIFA	0.158937939	0	9	12	148.408800700	0.159836747	13726898.4046993		27.3.a_59	1	169992	69
0	1.589379395e-07	1069549.53980723	27.3.a_59	56.95024225	11.815708125	1	252	HIFA	0.158937939	0	9	12	148.408800700	0.159836747	13726898.4046993		27.3.a_59	1	169992	69
0	1.589379395e-07	1069549.53980723	27.3.a_59	56.94805475	11.814614375	1	253	HIFA	0.158937939	0	9	12	148.408800700	0.159836747	13726898.4046993		27.3.a_59	1	169992	69
0	1.589379395e-07	1069549.53980723	27.3.a_59	56.945711	11.81359875	1	254	HIFA	0.158937939	0	9	12	148.408800700	0.159836747	13726898.4046993		27.3.a_59	1	169992	69
0	1.589379395e-07	1069549.53980723	27.3.a_59	56.943211	11.81266125	1	255	HIFA	0.158937939	0	9	12	148.408800700	0.159836747	13726898.4046993		27.3.a_59	1	169992	69
0	1.589379395e-07	1069549.53980723	27.3.a_59	56.94055475	11.811801875	1	256	HIFA	0.158937939	0	9	12	148.408800700	0.159836747	13726898.4046993		27.3.a_59	1	169992	69
0	1.589379395e-07	1069549.53980723	27.3.a_59	56.93774225	11.811020625	1	257	HIFA	0.158937939	0	9	12	148.408800700	0.159836747	13726898.4046993		27.3.a_59	1	169992	69
0	1.589379395e-07	1069549.53980723	27.3.a_59	56.9347735	11.8103175	1	258	HIFA	0.158937939	0	9	12	148.408800700	0.159836747	13726898.4046993		27.3.a_59	1	169992	69
0	1.589379395e-07	1069549.53980723	27.3.a_59	56.9316485	11.8096925	1	259	HIFA	0.158937939	0	9	12	148.408800700	0.159836747	13726898.4046993		27.3.a_59	1	169992	69
0	1.589379395e-07	1069549.53980723	27.3.a_59	57.02461725	12.16563	1	26	HIFA	0.158937939	0	9	12	148.408800700	0.159836747	13726898.4046993		27.3.a_59	1	169992	69
0	1.589379395e-07	1069549.53980723	27.3.a_59	56.928640687	11.808989375	1	260	HIFA	0.158937939	0	9	12	148.408800700	0.159836747	13726898.4046993		27.3.a_59	1	169992	69
0	1.589379395e-07	1069549.53980723	27.3.a_59	56.925750063	11.808208125	1	261	HIFA	0.158937939	0	9	12	148.408800700	0.159836747	13726898.4046993		27.3.a_59	1	169992	69
0	1.589379395e-07	1069549.53980723	27.3.a_59	56.922976625	11.80734875	1	262	HIFA	0.158937939	0	9	12	148.408800700	0.159836747	13726898.4046993		27.3.a_59	1	169992	69
0	1.589379395e-07	1069549.53980723	27.3.a_59	56.920320375	11.80641125	1	263	HIFA	0.158937939	0	9	12	148.408800700	0.159836747	13726898.4046993		27.3.a_59	1	169992	69
0	1.589379395e-07	1069549.53980723	27.3.a_59	56.917781312	11.805395625	1	264	HIFA	0.158937939	0	9	12	148.408800700	0.159836747	13726898.4046993		27.3.a_59	1	169992	69
0	1.589379395e-07	1069549.53980723	27.3.a_59	56.915359438	11.804301875	1	265	HIFA	0.158937939	0	9	12	148.408800700	0.159836747	13726898.4046993		27.3.a_59	1	169992	69
0	1.589379395e-07	1069549.53980723	27.3.a_59	56.91305475	11.80313	1	266	HIFA	0.158937939	0	9	12	148.408800700	0.159836747	13726898.4046993		27.3.a_59	1	169992	69
0	1.589379395e-07	1069549.53980723	27.3.a_59	56.91086725	11.80188	1	267	HIFA	0.158937939	0	9	12	148.408800700	0.159836747	13726898.4046993		27.3.a_59	1	169992	69
0	1.589379395e-07	1069549.53980723	27.3.a_59	56.908796938	11.800551875	1	268	HIFA	0.158937939	0	9	12	148.408800700	0.159836747	13726898.4046993		27.3.a_59	1	169992	69
0	1.589379395e-07	1069549.53980723	27.3.a_59	56.906843813	11.799145625	1	269	HIFA	0.158937939	0	9	12	148.408800700	0.159836747	13726898.4046993		27.3.a_59	1	169992	69
0	1.589379395e-07	1069549.53980723	27.3.a_59	57.02430475	12.16438	1	27	HIFA	0.158937939	0	9	12	148.408800700	0.159836747	13726898.4046993		27.3.a_59	1	169992	69
0	1.589379395e-07	1069549.53980723	27.3.a_59	56.905007875	11.79766125	1	270	HIFA	0.158937939	0	9	12	148.408800700	0.159836747	13726898.4046993		27.3.a_59	1	169992	69
0	1.589379395e-07	1069549.53980723	27.3.a_59	56.903289125	11.79609875	1	271	HIFA	0.158937939	0	9	12	148.408800700	0.159836747	13726898.4046993		27.3.a_59	1	169992	69
0	1.589379395e-07	1069549.53980723	27.3.a_59	56.901687563	11.794458125	1	272	HIFA	0.158937939	0	9	12	148.408800700	0.159836747	13726898.4046993		27.3.a_59	1	169992	69
0	1.589379395e-07	1069549.53980723	27.3.a_59	56.900203187	11.792739375	1	273	HIFA	0.158937939	0	9	12	148.408800700	0.159836747	13726898.4046993		27.3.a_59	1	169992	69
0	1.589379395e-07	1069549.53980723	27.3.a_59	56.898836	11.7909425	1	274	HIFA	0.158937939	0	9	12	148.408800700	0.159836747	13726898.4046993		27.3.a_59	1	169992	69
0	1.589379395e-07	1069549.53980723	27.3.a_59	56.897586	11.7890675	1	275	HIFA	0.158937939	0	9	12	148.408800700	0.159836747	13726898.4046993		27.3.a_59	1	169992	69
0	1.589379395e-07	1069549.53980723	27.3.a_59	56.896375062	11.787622188	1	276	HIFA	0.158937939	0	9	12	148.408800700	0.159836747	13726898.4046993		27.3.a_59	1	169992	69
0	1.589379395e-07	1069549.53980723	27.3.a_59	56.895203188	11.786606562	1	277	HIFA	0.158937939	0	9	12	148.408800700	0.159836747	13726898.4046993		27.3.a_59	1	169992	69
0	1.589379395e-07	1069549.53980723	27.3.a_59	56.894070375	11.786020625	1	278	HIFA	0.158937939	0	9	12	148.408800700	0.159836747	13726898.4046993		27.3.a_59	1	169992	69
0	1.589379395e-07	1069549.53980723	27.3.a_59	56.892976625	11.785864375	1	279	HIFA	0.158937939	0	9	12	148.408800700	0.159836747	13726898.4046993		27.3.a_59	1	169992	69
0	1.589379395e-07	1069549.53980723	27.3.a_59	57.023875062	12.1634425	1	28	HIFA	0.158937939	0	9	12	148.408800700	0.159836747	13726898.4046993		27.3.a_59	1	169992	69
0	1.589379395e-07	1069549.53980723	27.3.a_59	56.891921938	11.786137812	1	280	HIFA	0.158937939	0	9	12	148.408800700	0.159836747	13726898.4046993		27.3.a_59	1	169992	69
0	1.589379395e-07	1069549.53980723	27.3.a_59	56.890906313	11.786840937	1	281	HIFA	0.158937939	0	9	12	148.408800700	0.159836747	13726898.4046993		27.3.a_59	1	169992	69
0	1.589379395e-07	1069549.53980723	27.3.a_59	56.88992975	11.78797375	1	282	HIFA	0.158937939	0	9	12	148.408800700	0.159836747	13726898.4046993		27.3.a_59	1	169992	69
0	1.589379395e-07	1069549.53980723	27.3.a_59	56.88899225	11.78953625	1	283	HIFA	0.158937939	0	9	12	148.408800700	0.159836747	13726898.4046993		27.3.a_59	1	169992	69
0	1.589379395e-07	1069549.53980723	27.3.a_59	56.888093813	11.791528438	1	284	HIFA	0.158937939	0	9	12	148.408800700	0.159836747	13726898.4046993		27.3.a_59	1	169992	69
0	1.589379395e-07	1069549.53980723	27.3.a_59	56.887234437	11.793950312	1	285	HIFA	0.158937939	0	9	12	148.408800700	0.159836747	13726898.4046993		27.3.a_59	1	169992	69
0	1.589379395e-07	1069549.53980723	27.3.a_59	56.886414125	11.796801875	1	286	HIFA	0.158937939	0	9	12	148.408800700	0.159836747	13726898.4046993		27.3.a_59	1	169992	69
0	1.589379395e-07	1069549.53980723	27.3.a_59	56.885632875	11.800083125	1	287	HIFA	0.158937939	0	9	12	148.408800700	0.159836747	13726898.4046993		27.3.a_59	1	169992	69
0	1.589379395e-07	1069549.53980723	27.3.a_59	56.884890687	11.803794062	1	288	HIFA	0.158937939	0	9	12	148.408800700	0.159836747	13726898.4046993		27.3.a_59	1	169992	69
0	1.589379395e-07	1069549.53980723	27.3.a_59	56.884187563	11.807934687	1	289	HIFA	0.158937939	0	9	12	148.408800700	0.159836747	13726898.4046993		27.3.a_59	1	169992	69
0	1.589379395e-07	1069549.53980723	27.3.a_59	57.023328187	12.1628175	1	29	HIFA	0.158937939	0	9	12	148.408800700	0.159836747	13726898.4046993		27.3.a_59	1	169992	69
0	1.589379395e-07	1069549.53980723	27.3.a_59	56.8835235	11.812505	1	290	HIFA	0.158937939	0	9	12	148.408800700	0.159836747	13726898.4046993		27.3.a_59	1	169992	69
0	1.589379395e-07	1069549.53980723	27.3.a_59	56.8828985	11.817505	1	291	HIFA	0.158937939	0	9	12	148.408800700	0.159836747	13726898.4046993		27.3.a_59	1	169992	69
0	1.589379395e-07	1069549.53980723	27.3.a_59	56.882234438	11.82203625	1	292	HIFA	0.158937939	0	9	12	148.408800700	0.159836747	13726898.4046993		27.3.a_59	1	169992	69
0	1.589379395e-07	1069549.53980723	27.3.a_59	56.881531313	11.82609875	1	293	HIFA	0.158937939	0	9	12	148.408800700	0.159836747	13726898.4046993		27.3.a_59	1	169992	69
0	1.589379395e-07	1069549.53980723	27.3.a_59	56.880789125	11.8296925	1	294	HIFA	0.158937939	0	9	12	148.408800700	0.159836747	13726898.4046993		27.3.a_59	1	169992	69
0	1.589379395e-07	1069549.53980723	27.3.a_59	56.880007875	11.8328175	1	295	HIFA	0.158937939	0	9	12	148.408800700	0.159836747	13726898.4046993		27.3.a_59	1	169992	69
0	1.589379395e-07	1069549.53980723	27.3.a_59	56.879187563	11.83547375	1	296	HIFA	0.158937939	0	9	12	148.408800700	0.159836747	13726898.4046993		27.3.a_59	1	169992	69
0	1.589379395e-07	1069549.53980723	27.3.a_59	56.878328188	11.83766125	1	297	HIFA	0.158937939	0	9	12	148.408800700	0.159836747	13726898.4046993		27.3.a_59	1	169992	69
0	1.589379395e-07	1069549.53980723	27.3.a_59	56.87742975	11.83938	1	298	HIFA	0.158937939	0	9	12	148.408800700	0.159836747	13726898.4046993		27.3.a_59	1	169992	69
0	1.589379395e-07	1069549.53980723	27.3.a_59	56.87649225	11.84063	1	299	HIFA	0.158937939	0	9	12	148.408800700	0.159836747	13726898.4046993		27.3.a_59	1	169992	69
0	1.589379395e-07	1069549.53980723	27.3.a_59	57.0228985	12.2103175	1	3	HIFA	0.158937939	0	9	12	148.408800700	0.159836747	13726898.4046993		27.3.a_59	1	169992	69
0	1.589379395e-07	1069549.53980723	27.3.a_59	57.022664125	12.162505	1	30	HIFA	0.158937939	0	9	12	148.408800700	0.159836747	13726898.4046993		27.3.a_59	1	169992	69
0	1.589379395e-07	1069549.53980723	27.3.a_59	56.875515687	11.84141125	1	300	HIFA	0.158937939	0	9	12	148.408800700	0.159836747	13726898.4046993		27.3.a_59	1	169992	69
0	1.589379395e-07	1069549.53980723	27.3.a_59	56.874500062	11.84172375	1	301	HIFA	0.158937939	0	9	12	148.408800700	0.159836747	13726898.4046993		27.3.a_59	1	169992	69
0	1.589379395e-07	1069549.53980723	27.3.a_59	56.873445375	11.8415675	1	302	HIFA	0.158937939	0	9	12	148.408800700	0.159836747	13726898.4046993		27.3.a_59	1	169992	69
0	1.589379395e-07	1069549.53980723	27.3.a_59	56.872351625	11.8409425	1	303	HIFA	0.158937939	0	9	12	148.408800700	0.159836747	13726898.4046993		27.3.a_59	1	169992	69
0	1.589379395e-07	1069549.53980723	27.3.a_59	56.871218812	11.83984875	1	304	HIFA	0.158937939	0	9	12	148.408800700	0.159836747	13726898.4046993		27.3.a_59	1	169992	69
0	1.589379395e-07	1069549.53980723	27.3.a_59	56.870046937	11.83828625	1	305	HIFA	0.158937939	0	9	12	148.408800700	0.159836747	13726898.4046993		27.3.a_59	1	169992	69
0	1.589379395e-07	1069549.53980723	27.3.a_59	56.868836	11.836255	1	306	HIFA	0.158937939	0	9	12	148.408800700	0.159836747	13726898.4046993		27.3.a_59	1	169992	69
0	1.589379395e-07	1069549.53980723	27.3.a_59	56.867586	11.833755	1	307	HIFA	0.158937939	0	9	12	148.408800700	0.159836747	13726898.4046993		27.3.a_59	1	169992	69
0	1.589379395e-07	1069549.53980723	27.3.a_59	56.866375062	11.831450312	1	308	HIFA	0.158937939	0	9	12	148.408800700	0.159836747	13726898.4046993		27.3.a_59	1	169992	69
0	1.589379395e-07	1069549.53980723	27.3.a_59	56.865203188	11.829340937	1	309	HIFA	0.158937939	0	9	12	148.408800700	0.159836747	13726898.4046993		27.3.a_59	1	169992	69
0	1.589379395e-07	1069549.53980723	27.3.a_59	57.021882875	12.162505	1	31	HIFA	0.158937939	0	9	12	148.408800700	0.159836747	13726898.4046993		27.3.a_59	1	169992	69
0	1.589379395e-07	1069549.53980723	27.3.a_59	56.864070375	11.827426875	1	310	HIFA	0.158937939	0	9	12	148.408800700	0.159836747	13726898.4046993		27.3.a_59	1	169992	69
0	1.589379395e-07	1069549.53980723	27.3.a_59	56.862976625	11.825708125	1	311	HIFA	0.158937939	0	9	12	148.408800700	0.159836747	13726898.4046993		27.3.a_59	1	169992	69
0	1.589379395e-07	1069549.53980723	27.3.a_59	56.861921938	11.824184688	1	312	HIFA	0.158937939	0	9	12	148.408800700	0.159836747	13726898.4046993		27.3.a_59	1	169992	69
0	1.589379395e-07	1069549.53980723	27.3.a_59	56.860906312	11.822856563	1	313	HIFA	0.158937939	0	9	12	148.408800700	0.159836747	13726898.4046993		27.3.a_59	1	169992	69
0	1.589379395e-07	1069549.53980723	27.3.a_59	56.85992975	11.82172375	1	314	HIFA	0.158937939	0	9	12	148.408800700	0.159836747	13726898.4046993		27.3.a_59	1	169992	69
0	1.589379395e-07	1069549.53980723	27.3.a_59	56.85899225	11.82078625	1	315	HIFA	0.158937939	0	9	12	148.408800700	0.159836747	13726898.4046993		27.3.a_59	1	169992	69
0	1.589379395e-07	1069549.53980723	27.3.a_59	56.858093813	11.820044062	1	316	HIFA	0.158937939	0	9	12	148.408800700	0.159836747	13726898.4046993		27.3.a_59	1	169992	69
0	1.589379395e-07	1069549.53980723	27.3.a_59	56.857234437	11.819497187	1	317	HIFA	0.158937939	0	9	12	148.408800700	0.159836747	13726898.4046993		27.3.a_59	1	169992	69
0	1.589379395e-07	1069549.53980723	27.3.a_59	56.856414125	11.819145625	1	318	HIFA	0.158937939	0	9	12	148.408800700	0.159836747	13726898.4046993		27.3.a_59	1	169992	69
0	1.589379395e-07	1069549.53980723	27.3.a_59	56.855632875	11.818989375	1	319	HIFA	0.158937939	0	9	12	148.408800700	0.159836747	13726898.4046993		27.3.a_59	1	169992	69
0	1.589379395e-07	1069549.53980723	27.3.a_59	57.020984437	12.1628175	1	32	HIFA	0.158937939	0	9	12	148.408800700	0.159836747	13726898.4046993		27.3.a_59	1	169992	69
0	1.589379395e-07	1069549.53980723	27.3.a_59	56.854890688	11.819028438	1	320	HIFA	0.158937939	0	9	12	148.408800700	0.159836747	13726898.4046993		27.3.a_59	1	169992	69
0	1.589379395e-07	1069549.53980723	27.3.a_59	56.854187563	11.819262812	1	321	HIFA	0.158937939	0	9	12	148.408800700	0.159836747	13726898.4046993		27.3.a_59	1	169992	69
0	1.589379395e-07	1069549.53980723	27.3.a_59	56.8535235	11.8196925	1	322	HIFA	0.158937939	0	9	12	148.408800700	0.159836747	13726898.4046993		27.3.a_59	1	169992	69
0	1.589379395e-07	1069549.53980723	27.3.a_59	56.8528985	11.8203175	1	323	HIFA	0.158937939	0	9	12	148.408800700	0.159836747	13726898.4046993		27.3.a_59	1	169992	69
0	1.589379395e-07	1069549.53980723	27.3.a_59	56.852195375	11.820864375	1	324	HIFA	0.158937939	0	9	12	148.408800700	0.159836747	13726898.4046993		27.3.a_59	1	169992	69
0	1.589379395e-07	1069549.53980723	27.3.a_59	56.851414125	11.821333125	1	325	HIFA	0.158937939	0	9	12	148.408800700	0.159836747	13726898.4046993		27.3.a_59	1	169992	69
0	1.589379395e-07	1069549.53980723	27.3.a_59	56.85055475	11.82172375	1	326	HIFA	0.158937939	0	9	12	148.408800700	0.159836747	13726898.4046993		27.3.a_59	1	169992	69
0	1.589379395e-07	1069549.53980723	27.3.a_59	56.84961725	11.82203625	1	327	HIFA	0.158937939	0	9	12	148.408800700	0.159836747	13726898.4046993		27.3.a_59	1	169992	69
0	1.589379395e-07	1069549.53980723	27.3.a_59	56.848601625	11.822270625	1	328	HIFA	0.158937939	0	9	12	148.408800700	0.159836747	13726898.4046993		27.3.a_59	1	169992	69
0	1.589379395e-07	1069549.53980723	27.3.a_59	56.847507875	11.822426875	1	329	HIFA	0.158937939	0	9	12	148.408800700	0.159836747	13726898.4046993		27.3.a_59	1	169992	69
0	1.589379395e-07	1069549.53980723	27.3.a_59	57.019968812	12.1634425	1	33	HIFA	0.158937939	0	9	12	148.408800700	0.159836747	13726898.4046993		27.3.a_59	1	169992	69
0	1.589379395e-07	1069549.53980723	27.3.a_59	56.846336	11.822505	1	330	HIFA	0.158937939	0	9	12	148.408800700	0.159836747	13726898.4046993		27.3.a_59	1	169992	69
0	1.589379395e-07	1069549.53980723	27.3.a_59	56.845086	11.822505	1	331	HIFA	0.158937939	0	9	12	148.408800700	0.159836747	13726898.4046993		27.3.a_59	1	169992	69
0	1.589379395e-07	1069549.53980723	27.3.a_59	56.843757875	11.822426875	1	332	HIFA	0.158937939	0	9	12	148.408800700	0.159836747	13726898.4046993		27.3.a_59	1	169992	69
0	1.589379395e-07	1069549.53980723	27.3.a_59	56.842351625	11.822270625	1	333	HIFA	0.158937939	0	9	12	148.408800700	0.159836747	13726898.4046993		27.3.a_59	1	169992	69
0	1.589379395e-07	1069549.53980723	27.3.a_59	56.84086725	11.82203625	1	334	HIFA	0.158937939	0	9	12	148.408800700	0.159836747	13726898.4046993		27.3.a_59	1	169992	69
0	1.589379395e-07	1069549.53980723	27.3.a_59	56.83930475	11.82172375	1	335	HIFA	0.158937939	0	9	12	148.408800700	0.159836747	13726898.4046993		27.3.a_59	1	169992	69
0	1.589379395e-07	1069549.53980723	27.3.a_59	56.837664125	11.821333125	1	336	HIFA	0.158937939	0	9	12	148.408800700	0.159836747	13726898.4046993		27.3.a_59	1	169992	69
0	1.589379395e-07	1069549.53980723	27.3.a_59	56.835945375	11.820864375	1	337	HIFA	0.158937939	0	9	12	148.408800700	0.159836747	13726898.4046993		27.3.a_59	1	169992	69
0	1.589379395e-07	1069549.53980723	27.3.a_59	56.8341485	11.8203175	1	338	HIFA	0.158937939	0	9	12	148.408800700	0.159836747	13726898.4046993		27.3.a_59	1	169992	69
0	1.589379395e-07	1069549.53980723	27.3.a_59	56.8322735	11.8196925	1	339	HIFA	0.158937939	0	9	12	148.408800700	0.159836747	13726898.4046993		27.3.a_59	1	169992	69
0	1.589379395e-07	1069549.53980723	27.3.a_59	57.018836	12.16438	1	34	HIFA	0.158937939	0	9	12	148.408800700	0.159836747	13726898.4046993		27.3.a_59	1	169992	69
0	1.589379395e-07	1069549.53980723	27.3.a_59	56.830476625	11.81922375	1	340	HIFA	0.158937939	0	9	12	148.408800700	0.159836747	13726898.4046993		27.3.a_59	1	169992	69
0	1.589379395e-07	1069549.53980723	27.3.a_59	56.828757875	11.81891125	1	341	HIFA	0.158937939	0	9	12	148.408800700	0.159836747	13726898.4046993		27.3.a_59	1	169992	69
0	1.589379395e-07	1069549.53980723	27.3.a_59	56.82711725	11.818755	1	342	HIFA	0.158937939	0	9	12	148.408800700	0.159836747	13726898.4046993		27.3.a_59	1	169992	69
0	1.589379395e-07	1069549.53980723	27.3.a_59	56.82555475	11.818755	1	343	HIFA	0.158937939	0	9	12	148.408800700	0.159836747	13726898.4046993		27.3.a_59	1	169992	69
0	1.589379395e-07	1069549.53980723	27.3.a_59	56.824070375	11.81891125	1	344	HIFA	0.158937939	0	9	12	148.408800700	0.159836747	13726898.4046993		27.3.a_59	1	169992	69
0	1.589379395e-07	1069549.53980723	27.3.a_59	56.822664125	11.81922375	1	345	HIFA	0.158937939	0	9	12	148.408800700	0.159836747	13726898.4046993		27.3.a_59	1	169992	69
0	1.589379395e-07	1069549.53980723	27.3.a_59	56.821336	11.8196925	1	346	HIFA	0.158937939	0	9	12	148.408800700	0.159836747	13726898.4046993		27.3.a_59	1	169992	69
0	1.589379395e-07	1069549.53980723	27.3.a_59	56.820086	11.8203175	1	347	HIFA	0.158937939	0	9	12	148.408800700	0.159836747	13726898.4046993		27.3.a_59	1	169992	69
0	1.589379395e-07	1069549.53980723	27.3.a_59	56.818914125	11.82109875	1	348	HIFA	0.158937939	0	9	12	148.408800700	0.159836747	13726898.4046993		27.3.a_59	1	169992	69
0	1.589379395e-07	1069549.53980723	27.3.a_59	56.817820375	11.82203625	1	349	HIFA	0.158937939	0	9	12	148.408800700	0.159836747	13726898.4046993		27.3.a_59	1	169992	69
0	1.589379395e-07	1069549.53980723	27.3.a_59	57.017586	12.16563	1	35	HIFA	0.158937939	0	9	12	148.408800700	0.159836747	13726898.4046993		27.3.a_59	1	169992	69
0	1.589379395e-07	1069549.53980723	27.3.a_59	56.81680475	11.82313	1	350	HIFA	0.158937939	0	9	12	148.408800700	0.159836747	13726898.4046993		27.3.a_59	1	169992	69
0	1.589379395e-07	1069549.53980723	27.3.a_59	56.81586725	11.82438	1	351	HIFA	0.158937939	0	9	12	148.408800700	0.159836747	13726898.4046993		27.3.a_59	1	169992	69
0	1.589379395e-07	1069549.53980723	27.3.a_59	56.815007875	11.82578625	1	352	HIFA	0.158937939	0	9	12	148.408800700	0.159836747	13726898.4046993		27.3.a_59	1	169992	69
0	1.589379395e-07	1069549.53980723	27.3.a_59	56.814226625	11.82734875	1	353	HIFA	0.158937939	0	9	12	148.408800700	0.159836747	13726898.4046993		27.3.a_59	1	169992	69
0	1.589379395e-07	1069549.53980723	27.3.a_59	56.8135235	11.8290675	1	354	HIFA	0.158937939	0	9	12	148.408800700	0.159836747	13726898.4046993		27.3.a_59	1	169992	69
0	1.589379395e-07	1069549.53980723	27.3.a_59	56.8128985	11.8309425	1	355	HIFA	0.158937939	0	9	12	148.408800700	0.159836747	13726898.4046993		27.3.a_59	1	169992	69
0	1.589379395e-07	1069549.53980723	27.3.a_59	56.812390687	11.832739375	1	356	HIFA	0.158937939	0	9	12	148.408800700	0.159836747	13726898.4046993		27.3.a_59	1	169992	69
0	1.589379395e-07	1069549.53980723	27.3.a_59	56.812000062	11.834458125	1	357	HIFA	0.158937939	0	9	12	148.408800700	0.159836747	13726898.4046993		27.3.a_59	1	169992	69
0	1.589379395e-07	1069549.53980723	27.3.a_59	56.811726625	11.83609875	1	358	HIFA	0.158937939	0	9	12	148.408800700	0.159836747	13726898.4046993		27.3.a_59	1	169992	69
0	1.589379395e-07	1069549.53980723	27.3.a_59	56.811570375	11.83766125	1	359	HIFA	0.158937939	0	9	12	148.408800700	0.159836747	13726898.4046993		27.3.a_59	1	169992	69
0	1.589379395e-07	1069549.53980723	27.3.a_59	57.016336	12.166450313	1	36	HIFA	0.158937939	0	9	12	148.408800700	0.159836747	13726898.4046993		27.3.a_59	1	169992	69
0	1.589379395e-07	1069549.53980723	27.3.a_59	56.811531313	11.839145625	1	360	HIFA	0.158937939	0	9	12	148.408800700	0.159836747	13726898.4046993		27.3.a_59	1	169992	69
0	1.589379395e-07	1069549.53980723	27.3.a_59	56.811609438	11.840551875	1	361	HIFA	0.158937939	0	9	12	148.408800700	0.159836747	13726898.4046993		27.3.a_59	1	169992	69
0	1.589379395e-07	1069549.53980723	27.3.a_59	56.81180475	11.84188	1	362	HIFA	0.158937939	0	9	12	148.408800700	0.159836747	13726898.4046993		27.3.a_59	1	169992	69
0	1.589379395e-07	1069549.53980723	27.3.a_59	56.81211725	11.84313	1	363	HIFA	0.158937939	0	9	12	148.408800700	0.159836747	13726898.4046993		27.3.a_59	1	169992	69
[truncated: 876 more rows]
