# Supplementary material for: Where did the vessels go? An analysis of the EU fishing fleet gravitation between home ports, fishing grounds, landing ports and markets
Source: PLoS One. 2020 May 21;15(5):e0230494. doi: 10.1371/journal.pone.0230494 (PMC7241779; doi:10.1371/journal.pone.0230494)
Supplement: S1 Data — (ZIP) [file pone.0230494.s001.zip › Port-port_Clusters_data.csv]

CFR	Latitude	Longitude	Vessels with more than 1000 pings	Cluster	Node	Pings
ESP000024318	37.217200380	-7.408587930	0	30	ESP31100	730
ESP000025470	37.217200380	-7.408587930	0	30	ESP31100	248
ESP000025250	37.217200380	-7.408587930	1	30	ESP31100	2793
ESP000025397	37.217200380	-7.408587930	1	30	ESP31100	4391
ESP000024445	37.217200380	-7.408587930	1	30	ESP31100	1509
ESP000025902	37.217200380	-7.408587930	1	30	ESP31100	2685
ESP000025168	37.217200380	-7.408587930	1	30	ESP31100	1582
ESP000025139	37.217200380	-7.408587930	1	30	ESP31100	2272
ESP000025458	37.217200380	-7.408587930	1	30	ESP31100	2813
ESP000026320	37.217200380	-7.408587930	1	30	ESP31100	3407
ESP000023863	37.217200380	-7.408587930	1	30	ESP31100	2609
ESP000023704	37.217200380	-7.408587930	0	30	ESP31100	659
ESP000025030	37.217200380	-7.408587930	1	30	ESP31100	3547
ESP000025138	37.217200380	-7.408587930	1	30	ESP31100	3108
ESP000025180	37.205246860	-7.328172880	1	30	ESP31200	1881
ESP000023993	37.205246860	-7.328172880	1	30	ESP31200	2162
ESP000023802	37.205246860	-7.328172880	1	30	ESP31200	2804
ESP000025235	37.205246860	-7.328172880	1	30	ESP31200	2223
ESP000024566	37.205246860	-7.328172880	1	30	ESP31200	2212
ESP000024052	37.205246860	-7.328172880	0	30	ESP31200	989
ESP000027019	37.205246860	-7.328172880	1	30	ESP31200	2396
ESP000025751	37.205246860	-7.328172880	0	30	ESP31200	955
ESP000026634	37.205246860	-7.328172880	1	30	ESP31200	2126
ESP000025460	37.205246860	-7.328172880	1	30	ESP31200	3271
ESP000025319	37.205246860	-7.328172880	1	30	ESP31200	2094
ESP000025181	37.205246860	-7.328172880	1	30	ESP31200	2401
ESP000026872	37.205246860	-7.328172880	1	30	ESP31200	2000
ESP000025036	37.205246860	-7.328172880	1	30	ESP31200	1278
ESP000025957	37.205246860	-7.328172880	1	30	ESP31200	3034
ESP000024242	37.205246860	-7.328172880	1	30	ESP31200	2056
ESP000024578	37.205246860	-7.328172880	1	30	ESP31200	1391
ESP000026051	37.205246860	-7.328172880	1	30	ESP31200	2962
ESP000026424	37.205246860	-7.328172880	1	30	ESP31200	2528
ESP000022157	37.205246860	-7.328172880	1	30	ESP31200	2350
ESP000025187	37.205246860	-7.328172880	1	30	ESP31200	2841
ESP000024303	37.205246860	-7.328172880	1	30	ESP31200	3154
ESP000025149	37.205246860	-7.328172880	1	30	ESP31200	1187
ESP000025211	37.205246860	-7.328172880	1	30	ESP31200	3161
ESP000026351	37.205246860	-7.328172880	1	30	ESP31200	2769
ESP000024827	37.205246860	-7.328172880	0	30	ESP31200	36
ESP000026100	37.205246860	-7.328172880	1	30	ESP31200	1175
ESP000025930	37.205246860	-7.328172880	1	30	ESP31200	2954
ESP000025647	37.205246860	-7.328172880	1	30	ESP31200	2935
ESP000025383	37.205246860	-7.328172880	1	30	ESP31200	3092
ESP000024473	37.205246860	-7.328172880	1	30	ESP31200	3264
ESP000025750	37.205246860	-7.328172880	0	30	ESP31200	348
ESP000025675	37.205246860	-7.328172880	1	30	ESP31200	2182
ESP000025370	37.205246860	-7.328172880	1	30	ESP31200	2725
ESP000025615	37.205246860	-7.328172880	1	30	ESP31200	1653
ESP000025970	37.205246860	-7.328172880	0	30	ESP31200	8
ESP000025730	37.205246860	-7.328172880	1	30	ESP31200	3361
ESP000026674	37.205246860	-7.328172880	1	30	ESP31200	3655
ESP000024413	37.226492650	-7.172737470	1	30	ESP31210	1535
ESP000022643	37.226492650	-7.172737470	1	30	ESP31210	1790
ESP000024050	37.226492650	-7.172737470	1	30	ESP31210	2645
ESP000023582	37.226492650	-7.172737470	1	30	ESP31210	1627
ESP000024622	37.226492650	-7.172737470	1	30	ESP31210	1963
ESP000025004	37.226492650	-7.172737470	1	30	ESP31210	3012
ESP000025774	37.226492650	-7.172737470	0	30	ESP31210	54
ESP000025077	37.226492650	-7.172737470	1	30	ESP31210	4365
ESP000025350	37.226492650	-7.172737470	1	30	ESP31210	2535
ESP000026347	37.226492650	-7.172737470	1	30	ESP31210	2464
ESP000025532	37.226492650	-7.172737470	1	30	ESP31210	3125
ESP000025017	37.226492650	-7.172737470	1	30	ESP31210	4071
ESP000025663	37.226492650	-7.172737470	1	30	ESP31210	2597
ESP000026330	37.226492650	-7.172737470	0	30	ESP31210	281
ESP000025585	37.226492650	-7.172737470	1	30	ESP31210	1029
ESP000026563	37.226492650	-7.172737470	1	30	ESP31210	3201
ESP000026033	37.226492650	-7.172737470	1	30	ESP31210	8114
ESP000026576	37.226492650	-7.172737470	1	30	ESP31210	5107
ESP000026067	37.226492650	-7.172737470	1	30	ESP31210	3394
ESP000024970	37.226492650	-7.172737470	0	30	ESP31210	227
ESP000025671	37.258728060	-6.959473910	1	30	ESP31300	3573
ESP000024797	37.258728060	-6.959473910	1	30	ESP31300	1946
ESP000023721	37.258728060	-6.959473910	0	30	ESP31300	726
ESP000025395	37.258728060	-6.959473910	0	30	ESP31300	112
ESP000023774	37.258728060	-6.959473910	0	30	ESP31300	161
ESP000023773	37.258728060	-6.959473910	0	30	ESP31300	723
ESP000023977	37.258728060	-6.959473910	0	30	ESP31300	214
ESP000026760	37.258728060	-6.959473910	0	30	ESP31300	250
ESP000025942	37.258728060	-6.959473910	0	30	ESP31300	237
ESP000024776	37.258728060	-6.959473910	0	30	ESP31300	745
ESP000024464	37.258728060	-6.959473910	0	30	ESP31300	124
ESP000023880	37.258728060	-6.959473910	0	30	ESP31300	1
ESP000026193	37.258728060	-6.959473910	0	30	ESP31300	275
ESP000025780	37.258728060	-6.959473910	0	30	ESP31300	6
ESP000022110	37.183528410	-6.958586830	1	30	ESP31310	1156
ESP000024688	37.183528410	-6.958586830	1	30	ESP31310	1051
ESP000023681	37.183528410	-6.958586830	1	30	ESP31310	1899
ESP000023733	37.183528410	-6.958586830	0	30	ESP31310	268
ESP000023964	37.183528410	-6.958586830	1	30	ESP31310	2628
ESP000025703	37.183528410	-6.958586830	1	30	ESP31310	1936
ESP000027003	37.183528410	-6.958586830	1	30	ESP31310	1032
ESP000025670	37.183528410	-6.958586830	1	30	ESP31310	1940
ESP000024762	37.183528410	-6.958586830	1	30	ESP31310	1841
ESP000026846	37.183528410	-6.958586830	1	30	ESP31310	1677
ESP000026393	37.183528410	-6.958586830	1	30	ESP31310	3857
ESP000025324	37.183528410	-6.958586830	1	30	ESP31310	1715
ESP000025487	37.183528410	-6.958586830	1	30	ESP31310	2628
ESP000026182	37.183528410	-6.958586830	1	30	ESP31310	3601
ESP000025278	37.183528410	-6.958586830	0	30	ESP31310	869
ESP000024613	37.183528410	-6.958586830	1	30	ESP31310	2911
ESP000025465	37.183528410	-6.958586830	1	30	ESP31310	1823
ESP000025933	36.790084210	-6.351706770	1	30	ESP32100	3467
ESP000024643	36.790084210	-6.351706770	1	30	ESP32100	1824
ESP000026060	36.790084210	-6.351706770	1	30	ESP32100	1565
ESP000009902	36.790084210	-6.351706770	1	30	ESP32100	2109
ESP000026087	36.790084210	-6.351706770	1	30	ESP32100	2740
ESP000023495	36.790084210	-6.351706770	1	30	ESP32100	2450
ESP000025785	36.790084210	-6.351706770	1	30	ESP32100	3026
ESP000025934	36.790084210	-6.351706770	1	30	ESP32100	2819
ESP000024540	42.762157630	-8.945663660	1	4	ESP22710	1830
ESP000022960	42.762157630	-8.945663660	0	4	ESP22710	664
ESP000027056	42.762157630	-8.945663660	1	4	ESP22710	1096
ESP000024009	42.762157630	-8.945663660	0	4	ESP22710	820
ESP000023690	42.762157630	-8.945663660	1	4	ESP22710	2191
ESP000023656	42.762157630	-8.945663660	0	4	ESP22710	903
ESP000025857	42.520987	-9.017738720	0	4	ESP23110	563
ESP000023178	42.520987	-9.017738720	0	4	ESP23110	462
ESP000022756	42.520987	-9.017738720	0	4	ESP23110	474
ESP000014914	42.496821500	-8.859728200	1	4	ESP23400	2165
ESP000014863	42.496821500	-8.859728200	1	4	ESP23400	1545
ESP000026889	42.496821500	-8.859728200	1	4	ESP23400	2006
ESP000026796	42.496821500	-8.859728200	1	4	ESP23400	1796
ESP000026404	42.520598170	-8.824882770	0	4	ESP23500	826
ESP000023474	42.520598170	-8.824882770	0	4	ESP23500	752
ESP000026742	42.520598170	-8.824882770	1	4	ESP23500	1503
ESP000022409	42.520598170	-8.824882770	0	4	ESP23500	129
ESP000023536	42.520598170	-8.824882770	1	4	ESP23500	1201
ESP000023059	42.520598170	-8.824882770	1	4	ESP23500	1027
ESP000026217	42.520598170	-8.824882770	1	4	ESP23500	1023
ESP000023723	42.395605370	-8.821052700	1	4	ESP24100	1852
ESP000027237	42.395605370	-8.821052700	0	4	ESP24100	185
ESP000025152	42.396562300	-8.693428910	1	4	ESP24200	3784
ESP000023297	42.396562300	-8.693428910	1	4	ESP24200	4084
ESP000023344	42.396562300	-8.693428910	1	4	ESP24200	6180
ESP000026285	42.396562300	-8.693428910	1	4	ESP24200	4131
ESP000023996	42.396562300	-8.693428910	1	4	ESP24200	4168
ESP000024301	42.396562300	-8.693428910	0	4	ESP24200	185
ESP000024114	42.396562300	-8.693428910	1	4	ESP24200	4103
ESP000024372	42.396562300	-8.693428910	1	4	ESP24200	4261
ESP000023933	42.396562300	-8.693428910	1	4	ESP24200	2235
ESP000025790	42.396562300	-8.693428910	0	4	ESP24200	180
ESP000015268	42.396562300	-8.693428910	0	4	ESP24200	131
ESP000015556	42.396562300	-8.693428910	0	4	ESP24200	31
ESP000025162	42.329155500	-8.785643820	1	4	ESP24300	2590
ESP000025955	42.260002470	-8.783790490	1	4	ESP24400	2678
ESP000024125	42.295746630	-8.614368940	1	4	ESP24800	1183
ESP000023943	42.295746630	-8.614368940	0	4	ESP24800	492
ESP000027375	42.295746630	-8.614368940	1	4	ESP24800	1417
GBR000C17259	57.9	-5.166666667	1	4	GBRUL	1849
GBR000A19101	57.9	-5.166666667	1	4	GBRUL	1719
GBR000A13160	57.9	-5.166666667	0	4	GBRUL	20
GBR000A19315	57.9	-5.166666667	0	4	GBRUL	621
GBR000A14920	57.9	-5.166666667	0	4	GBRUL	453
PRT000020064	41.181138890	-8.702463889	0	4	PRTL	257
PRT000019302	41.181138890	-8.702463889	0	4	PRTL	808
PRT000020956	41.181138890	-8.702463889	1	4	PRTL	3849
PRT000021396	41.181138890	-8.702463889	0	4	PRTL	763
PRT000022851	41.181138890	-8.702463889	0	4	PRTL	102
PRT000020935	41.181138890	-8.702463889	1	4	PRTL	1942
PRT000022828	41.181138890	-8.702463889	1	4	PRTL	1054
ESP000025049	41.181138890	-8.702463889	1	4	PRTL	6935
PRT000001636	41.181138890	-8.702463889	0	4	PRTL	376
PRT000001317	41.181138890	-8.702463889	1	4	PRTL	2905
PRT000001056	41.181138890	-8.702463889	0	4	PRTL	602
DEU200100208	54.475000000	9.838333333	1	5	DEU0208	6789
DEU400030109	54.683333330	9.993333333	1	5	DEU0210	3683
DEU000200606	54.108333330	13.813333330	1	5	DEU0606	3559
DNK000013691	55.255900000	12.377600000	1	5	DNK06015	6850
DNK000014916	55.255900000	12.377600000	1	5	DNK06015	7181
DNK000005649	54.953400000	12.4704	1	5	DNK06017	6945
DNK000006282	55.450700000	10.660100000	1	5	DNK08018	4114
DNK000006974	55.450700000	10.660100000	1	5	DNK08018	6582
DNK000038952	55.450700000	10.660100000	1	5	DNK08018	5131
DNK000008259	55.450700000	10.660100000	1	5	DNK08018	7012
DNK000007718	54.932500000	10.829800000	1	5	DNK09037	6171
DNK000008642	54.749700000	10.673400000	1	5	DNK09040	6967
DNK000008582	54.749700000	10.673400000	0	5	DNK09040	870
DNK000008458	54.749700000	10.673400000	1	5	DNK09040	6825
DNK000007452	54.749700000	10.673400000	0	5	DNK09040	13
DNK000011988	54.941100000	10.259400000	1	5	DNK09083	6639
DNK000032062	54.941100000	10.259400000	1	5	DNK09083	5877
DNK000007870	54.941100000	10.259400000	1	5	DNK09083	2273
DNK000012574	57.7247	10.595800000	1	5	DNK11002	6149
DNK000024751	57.7247	10.595800000	1	5	DNK11002	7198
DNK000005779	57.7247	10.595800000	1	5	DNK11002	7319
DNK000032999	57.7247	10.595800000	1	5	DNK11002	7166
DNK000011391	57.7247	10.595800000	1	5	DNK11002	7165
DNK000032124	57.7247	10.595800000	1	5	DNK11002	7062
DNK000007305	57.7247	10.595800000	1	5	DNK11002	7188
DNK000012040	57.7247	10.595800000	1	5	DNK11002	7170
DNK000012304	57.7247	10.595800000	1	5	DNK11002	7133
DNK000013750	57.7247	10.595800000	1	5	DNK11002	7103
DNK000013689	57.7247	10.595800000	1	5	DNK11002	2566
DNK000008201	57.7247	10.595800000	1	5	DNK11002	7283
DNK000008512	57.7247	10.595800000	1	5	DNK11002	3087
SWE000007181	57.7247	10.595800000	1	5	DNK11002	6909
DNK000011783	57.4933	10.497100000	1	5	DNK12001	1721
DNK000032145	57.4933	10.497100000	1	5	DNK12001	7108
DNK000004343	57.4933	10.497100000	1	5	DNK12001	6677
DNK000013076	57.4933	10.497100000	1	5	DNK12001	7314
DNK000025580	57.4933	10.497100000	1	5	DNK12001	6211
DNK000013694	57.4933	10.497100000	1	5	DNK12001	6663
DNK000039090	57.4933	10.497100000	1	5	DNK12001	6719
DNK000013480	57.4933	10.497100000	1	5	DNK12001	6798
DNK000012932	57.4933	10.497100000	1	5	DNK12001	6702
DNK000031916	57.4933	10.497100000	1	5	DNK12001	6804
SWE000007170	57.4933	10.497100000	1	5	DNK12001	6984
DNK000012962	57.292800000	10.923200000	1	5	DNK12003	7670
DNK000007602	57.439700000	10.5363	1	5	DNK12007	6755
DNK000013843	57.439700000	10.5363	1	5	DNK12007	6738
DNK000007220	57.439700000	10.5363	1	5	DNK12007	6722
DNK000013055	56.994800000	10.308700000	1	5	DNK13003	6762
DNK000005418	56.994800000	10.308700000	1	5	DNK13003	6867
DNK000011447	56.533700000	10.712400000	1	5	DNK16004	3892
DNK000033442	56.533700000	10.712400000	1	5	DNK16004	6981
DNK000012092	56.533700000	10.712400000	1	5	DNK16004	7215
DNK000033735	56.416000000	10.926600000	1	5	DNK16026	3713
DNK000007236	56.416000000	10.926600000	1	5	DNK16026	7099
DNK000033300	56.416000000	10.926600000	1	5	DNK16026	7356
SWE000009445	56.416000000	10.926600000	1	5	DNK16026	2241
GBR000B13851	55.259800000	9.737600000	1	5	DNK18002	7152
ESP000025862	36.790084210	-6.351706770	1	30	ESP32100	1328
ESP000027062	36.790084210	-6.351706770	1	30	ESP32100	2747
ESP000023919	36.790084210	-6.351706770	1	30	ESP32100	3103
ESP000026436	36.790084210	-6.351706770	1	30	ESP32100	1770
ESP000024637	36.790084210	-6.351706770	1	30	ESP32100	3073
ESP000024890	36.790084210	-6.351706770	1	30	ESP32100	3026
ESP000025369	36.790084210	-6.351706770	1	30	ESP32100	2903
ESP000026323	36.790084210	-6.351706770	1	30	ESP32100	1720
ESP000025981	36.790084210	-6.351706770	1	30	ESP32100	1481
ESP000026373	36.790084210	-6.351706770	1	30	ESP32100	3139
ESP000025106	36.790084210	-6.351706770	1	30	ESP32100	2590
ESP000025609	36.790084210	-6.351706770	0	30	ESP32100	736
ESP000025664	36.790084210	-6.351706770	1	30	ESP32100	2649
ESP000025095	36.790084210	-6.351706770	1	30	ESP32100	2749
ESP000024959	36.616974620	-6.354999000	1	30	ESP33100	1095
ESP000025053	36.590424940	-6.230024820	1	30	ESP33200	5294
ESP000026960	36.590424940	-6.230024820	1	30	ESP33200	3587
ESP000023192	36.590424940	-6.230024820	1	30	ESP33200	1878
ESP000025810	36.590424940	-6.230024820	1	30	ESP33200	2850
ESP000025558	36.590424940	-6.230024820	1	30	ESP33200	1962
ESP000024073	36.590424940	-6.230024820	1	30	ESP33200	3845
ESP000025443	36.590424940	-6.230024820	1	30	ESP33200	2275
ESP000024987	36.590424940	-6.230024820	0	30	ESP33200	92
HRV000000794	43.5081323	16.4401935	1	31	HRV21000	1644
HRV000001670	43.5081323	16.4401935	1	31	HRV21000	1635
HRV000001719	43.5081323	16.4401935	0	31	HRV21000	36
HRV000000386	43.5081323	16.4401935	1	31	HRV21000	1262
HRV000001700	43.5081323	16.4401935	1	31	HRV21000	1228
HRV000001694	43.5081323	16.4401935	1	31	HRV21000	2950
HRV000000110	43.5081323	16.4401935	1	31	HRV21000	1266
HRV000001125	43.5081323	16.4401935	1	31	HRV21000	1417
HRV000002703	43.5081323	16.4401935	0	31	HRV21000	175
HRV000001619	43.5081323	16.4401935	1	31	HRV21000	2704
HRV000000763	43.5081323	16.4401935	1	31	HRV21000	2636
HRV000001575	43.5081323	16.4401935	1	31	HRV21000	4688
HRV000001508	43.5081323	16.4401935	1	31	HRV21000	2997
HRV000001692	43.5081323	16.4401935	1	31	HRV21000	2266
HRV000000297	43.5081323	16.4401935	1	31	HRV21000	2022
HRV000001858	43.5081323	16.4401935	0	31	HRV21000	467
HRV000000119	43.5081323	16.4401935	1	31	HRV21000	3373
HRV000000141	43.5081323	16.4401935	1	31	HRV21000	1368
HRV000002742	43.5081323	16.4401935	1	31	HRV21000	4273
HRV000002458	43.5081323	16.4401935	1	31	HRV21000	2241
HRV000002618	43.5081323	16.4401935	1	31	HRV21000	2020
HRV000001676	43.5081323	16.4401935	1	31	HRV21000	2821
HRV000001549	43.5081323	16.4401935	1	31	HRV21000	1761
HRV000002397	43.5081323	16.4401935	1	31	HRV21000	3390
HRV000000901	43.5081323	16.4401935	1	31	HRV21000	2095
HRV000000906	43.5081323	16.4401935	0	31	HRV21000	135
HRV000001648	43.5081323	16.4401935	1	31	HRV21000	5303
HRV000001710	43.5081323	16.4401935	0	31	HRV21000	127
HRV000001081	43.5081323	16.4401935	1	31	HRV21000	1328
HRV000001962	43.5081323	16.4401935	1	31	HRV21000	1342
HRV000002167	43.5081323	16.4401935	0	31	HRV21000	516
NLD197100534	43.5081323	16.4401935	1	31	HRV21000	5968
HRV000003063	43.5081323	16.4401935	1	31	HRV21000	4328
HRV000001680	43.5081323	16.4401935	1	31	HRV21000	3704
HRV000015209	43.5081323	16.4401935	1	31	HRV21000	2045
HRV000001612	43.5081323	16.4401935	1	31	HRV21000	2045
HRV000001686	43.5081323	16.4401935	1	31	HRV21000	2816
HRV000001579	43.5081323	16.4401935	1	31	HRV21000	2771
HRV000003074	43.5081323	16.4401935	1	31	HRV21000	3782
HRV000001487	43.7350196	15.8952045	1	31	HRV22000	1562
HRV000001014	43.7350196	15.8952045	0	31	HRV22000	641
HRV000001489	43.7350196	15.8952045	1	31	HRV22000	1250
HRV000001008	43.7350196	15.8952045	1	31	HRV22000	1136
HRV000001347	43.7350196	15.8952045	1	31	HRV22000	3294
HRV000000380	43.7350196	15.8952045	1	31	HRV22000	1754
HRV000001500	43.7350196	15.8952045	1	31	HRV22000	3525
HRV000000608	43.7350196	15.8952045	1	31	HRV22000	3272
HRV000001746	43.7350196	15.8952045	1	31	HRV22000	5050
HRV000015800	43.7350196	15.8952045	1	31	HRV22000	1984
HRV000000902	43.7350196	15.8952045	1	31	HRV22000	4512
HRV000003357	43.7350196	15.8952045	1	31	HRV22000	3872
HRV000000844	44.1193923	15.2329111	1	31	HRV23000	4825
HRV000003504	44.1193923	15.2329111	0	31	HRV23000	67
HRV000000889	44.1193923	15.2329111	0	31	HRV23000	987
HRV000000007	44.1193923	15.2329111	0	31	HRV23000	807
HRV000000959	44.1193923	15.2329111	0	31	HRV23000	939
HRV000003336	44.1193923	15.2329111	0	31	HRV23000	423
HRV000000914	44.1193923	15.2329111	1	31	HRV23000	2317
HRV000000271	44.1193923	15.2329111	1	31	HRV23000	7239
HRV000000606	44.1193923	15.2329111	1	31	HRV23000	1744
HRV000001906	44.1193923	15.2329111	1	31	HRV23000	3846
HRV000000571	44.1193923	15.2329111	1	31	HRV23000	3925
HRV000002960	44.1193923	15.2329111	1	31	HRV23000	3318
HRV000001517	44.1193923	15.2329111	0	31	HRV23000	711
HRV000000791	44.1193923	15.2329111	1	31	HRV23000	3355
HRV000003448	44.1193923	15.2329111	1	31	HRV23000	4200
HRV000002569	44.1193923	15.2329111	1	31	HRV23000	4048
HRV000001600	44.1193923	15.2329111	1	31	HRV23000	2373
HRV000001029	44.1193923	15.2329111	1	31	HRV23000	4641
HRV000001412	44.1193923	15.2329111	1	31	HRV23000	2321
HRV000003002	44.1193923	15.2329111	1	31	HRV23000	2838
HRV000001550	44.1193923	15.2329111	1	31	HRV23000	2731
HRV000001018	44.1193923	15.2329111	1	31	HRV23000	3495
HRV000001451	44.1193923	15.2329111	1	31	HRV23000	3401
HRV000001448	44.1193923	15.2329111	1	31	HRV23000	3354
HRV000001449	44.1193923	15.2329111	1	31	HRV23000	5595
HRV000001447	44.1193923	15.2329111	1	31	HRV23000	3278
HRV000001485	44.1193923	15.2329111	1	31	HRV23000	3049
HRV000001026	44.1193923	15.2329111	1	31	HRV23000	1809
HRV000001452	44.1193923	15.2329111	1	31	HRV23000	2614
HRV000001454	44.1193923	15.2329111	1	31	HRV23000	4052
HRV000001486	44.1193923	15.2329111	1	31	HRV23000	3469
HRV000001890	44.1193923	15.2329111	1	31	HRV23000	2854
HRV000001484	44.1193923	15.2329111	1	31	HRV23000	4398
HRV000002229	44.1193923	15.2329111	1	31	HRV23000	3452
HRV000001260	44.1193923	15.2329111	1	31	HRV23000	4474
HRV000003408	44.1193923	15.2329111	0	31	HRV23000	329
HRV000002230	44.1193923	15.2329111	1	31	HRV23000	2267
HRV000002578	44.1193923	15.2329111	1	31	HRV23000	2627
HRV000003513	44.1193923	15.2329111	1	31	HRV23000	2234
HRV000001544	44.1193923	15.2329111	1	31	HRV23000	5115
HRV000003038	44.1193923	15.2329111	1	31	HRV23000	2868
HRV000001446	44.1193923	15.2329111	1	31	HRV23000	2486
HRV000002197	44.1193923	15.2329111	1	31	HRV23000	3847
HRV000000782	44.1193923	15.2329111	1	31	HRV23000	3747
HRV000015983	44.1193923	15.2329111	1	31	HRV23000	4011
HRV000002568	44.1193923	15.2329111	1	31	HRV23000	3566
HRV000004792	44.1193923	15.2329111	1	31	HRV23000	1565
HRV000002853	44.1193923	15.2329111	1	31	HRV23000	2680
HRV000000742	44.1193923	15.2329111	1	31	HRV23000	2629
HRV000004774	44.1193923	15.2329111	1	31	HRV23000	2929
HRV000000743	44.1193923	15.2329111	1	31	HRV23000	2641
HRV000002904	44.1193923	15.2329111	1	31	HRV23000	3883
HRV000000784	44.1193923	15.2329111	1	31	HRV23000	3083
HRV000001835	44.1193923	15.2329111	1	31	HRV23000	3773
HRV000002151	44.1193923	15.2329111	1	31	HRV23000	3610
HRV000004817	44.1193923	15.2329111	1	31	HRV23000	7402
HRV000002903	44.1193923	15.2329111	1	31	HRV23000	3835
HRV000003287	44.1193923	15.2329111	0	31	HRV23000	134
HRV000002313	44.1193923	15.2329111	1	31	HRV23000	5301
HRV000003219	44.1193923	15.2329111	1	31	HRV23000	1697
HRV000000405	45.3270631	14.442176	0	31	HRV51000	460
HRV000002450	45.3270631	14.442176	0	31	HRV51000	30
HRV000002552	45.3270631	14.442176	1	31	HRV51000	1735
HRV000001607	45.3270631	14.442176	1	31	HRV51000	2384
HRV000000028	45.3270631	14.442176	1	31	HRV51000	2907
HRV000002048	45.3270631	14.442176	1	31	HRV51000	1885
HRV000002183	45.3270631	14.442176	1	31	HRV51000	5064
HRV000000397	45.3270631	14.442176	1	31	HRV51000	2168
HRV000001683	45.3270631	14.442176	1	31	HRV51000	1084
HRV000000976	45.3270631	14.442176	0	31	HRV51000	124
HRV000002051	45.3270631	14.442176	1	31	HRV51000	5850
HRV000000295	45.3270631	14.442176	1	31	HRV51000	5702
HRV000000433	45.3270631	14.442176	1	31	HRV51000	2260
HRV000015542	45.3270631	14.442176	1	31	HRV51000	5669
HRV000015541	45.3270631	14.442176	1	31	HRV51000	5672
HRV000015889	45.3270631	14.442176	1	31	HRV51000	5045
HRV000001656	45.3270631	14.442176	1	31	HRV51000	5541
HRV000000296	45.3270631	14.442176	1	31	HRV51000	3656
HRV000002559	45.3270631	14.442176	1	31	HRV51000	2768
HRV000000410	45.3270631	14.442176	1	31	HRV51000	2337
HRV000000011	45.3270631	14.442176	1	31	HRV51000	6448
HRV000001365	45.3270631	14.442176	1	31	HRV51000	2076
HRV000001115	45.3270631	14.442176	1	31	HRV51000	4489
HRV000013820	45.3270631	14.442176	1	31	HRV51000	2843
HRV000001588	44.8666232	13.8495788	1	31	HRV52100	1874
HRV000001699	44.8666232	13.8495788	1	31	HRV52100	1561
HRV000001220	44.8666232	13.8495788	1	31	HRV52100	1313
HRV000001222	44.8666232	13.8495788	1	31	HRV52100	1149
HRV000000347	44.8666232	13.8495788	0	31	HRV52100	912
HRV000001895	44.8666232	13.8495788	1	31	HRV52100	1228
HRV000000453	44.8666232	13.8495788	0	31	HRV52100	987
HRV000001539	44.8666232	13.8495788	0	31	HRV52100	361
HRV000001606	44.8666232	13.8495788	0	31	HRV52100	285
HRV000001696	44.8666232	13.8495788	1	31	HRV52100	1273
HRV000002976	44.8666232	13.8495788	1	31	HRV52100	1735
HRV000000635	44.8666232	13.8495788	1	31	HRV52100	1710
HRV000001908	44.8666232	13.8495788	0	31	HRV52100	669
HRV000000155	44.8666232	13.8495788	1	31	HRV52100	1518
HRV000000116	44.8666232	13.8495788	0	31	HRV52100	194
HRV000000425	44.8666232	13.8495788	1	31	HRV52100	1691
HRV000001931	44.8666232	13.8495788	1	31	HRV52100	2469
HRV000002398	44.8666232	13.8495788	1	31	HRV52100	3068
HRV000001031	44.8666232	13.8495788	1	31	HRV52100	2187
HRV000012099	44.8666232	13.8495788	1	31	HRV52100	5092
HRV000001665	44.8666232	13.8495788	1	31	HRV52100	5891
ESP000024872	40.620204000	0.592892000	1	32	ESP63100	1121
ESP000023172	40.620204000	0.592892000	1	32	ESP63100	1723
ESP000022178	40.620204000	0.592892000	0	32	ESP63100	645
ESP000022513	40.620204000	0.592892000	0	32	ESP63100	781
ESP000025940	40.620204000	0.592892000	0	32	ESP63100	580
ESP000026181	40.620204000	0.592892000	1	32	ESP63100	1102
ESP000026934	40.620204000	0.592892000	1	32	ESP63100	1272
ESP000026928	40.620204000	0.592892000	1	32	ESP63100	1356
ESP000026472	40.620204000	0.592892000	0	32	ESP63100	777
ESP000023000	40.620204000	0.592892000	0	32	ESP63100	403
ESP000014132	40.620204000	0.592892000	1	32	ESP63100	2081
ESP000023298	40.620204000	0.592892000	1	32	ESP63100	1783
ESP000025818	40.620204000	0.592892000	1	32	ESP63100	2214
ESP000024687	40.620204000	0.592892000	1	32	ESP63100	1812
ESP000025959	40.620204000	0.592892000	1	32	ESP63100	1078
ESP000026832	40.620204000	0.592892000	1	32	ESP63100	1684
ESP000026600	40.620204000	0.592892000	1	32	ESP63100	1322
ESP000026632	40.620204000	0.592892000	0	32	ESP63100	525
ESP000024231	40.620204000	0.592892000	0	32	ESP63100	585
ESP000022669	40.620204000	0.592892000	0	32	ESP63100	505
ESP000024319	40.620204000	0.592892000	1	32	ESP63100	1700
ESP000027158	40.620204000	0.592892000	0	32	ESP63100	712
ESP000026137	40.620204000	0.592892000	0	32	ESP63100	2
ESP000025587	40.620204000	0.592892000	1	32	ESP63100	1053
ESP000025493	40.620204000	0.592892000	1	32	ESP63100	1259
ESP000022798	40.620204000	0.592892000	1	32	ESP63100	1207
ESP000025466	40.620204000	0.592892000	0	32	ESP63100	979
ESP000024400	40.620204000	0.592892000	1	32	ESP63100	1118
ESP000026941	40.620204000	0.592892000	1	32	ESP63100	1480
ESP000023142	40.88327487	0.802648060	1	32	ESP63210	1638
ESP000000346	40.88327487	0.802648060	1	32	ESP63210	1758
ESP000006758	40.88327487	0.802648060	1	32	ESP63210	1725
ESP000024329	40.88327487	0.802648060	0	32	ESP63210	843
ESP000022935	40.88327487	0.802648060	0	32	ESP63210	327
ESP000025270	40.88327487	0.802648060	1	32	ESP63210	1397
ESP000022016	40.88327487	0.802648060	0	32	ESP63210	953
ESP000026229	40.88327487	0.802648060	1	32	ESP63210	1612
ESP000025860	40.88327487	0.802648060	0	32	ESP63210	384
ESP000000428	40.88327487	0.802648060	1	32	ESP63210	1907
ESP000000397	40.88327487	0.802648060	1	32	ESP63210	1139
ESP000026183	40.88327487	0.802648060	0	32	ESP63210	956
ESP000026409	40.88327487	0.802648060	1	32	ESP63210	1411
ESP000000424	40.88327487	0.802648060	1	32	ESP63210	1567
ESP000025837	40.88327487	0.802648060	1	32	ESP63210	1843
DNK000038369	54.910000000	9.789900000	1	5	DNK18033	1721
DNK000033712	54.910000000	9.789900000	1	5	DNK18033	1738
DNK000029022	55.471500000	8.424000000	1	5	DNK19006	6837
DNK000034295	55.471500000	8.424000000	1	5	DNK19006	6505
DNK000037829	55.471500000	8.424000000	1	5	DNK19006	6675
DNK000032225	55.471500000	8.424000000	1	5	DNK19006	6035
DNK000028025	55.471500000	8.424000000	1	5	DNK19006	7104
DNK000032229	55.471500000	8.424000000	1	5	DNK19006	7311
DNK000013952	55.471500000	8.424000000	1	5	DNK19006	6622
NLD198800850	55.471500000	8.424000000	1	5	DNK19006	6245
DNK000008410	55.471500000	8.424000000	1	5	DNK19006	6675
GBR000B14389	55.471500000	8.424000000	1	5	DNK19006	6725
DNK000036587	55.471500000	8.424000000	1	5	DNK19006	7363
DNK000031138	56.002200000	8.128300000	1	5	DNK20001	5960
NLD197600125	56.002200000	8.128300000	1	5	DNK20001	6486
DNK000002359	56.002200000	8.128300000	1	5	DNK20001	2939
DNK000007293	56.002200000	8.128300000	1	5	DNK20001	7312
DNK000033491	56.002200000	8.128300000	1	5	DNK20001	7037
DNK000037529	56.002200000	8.128300000	1	5	DNK20001	7147
DNK000038129	56.002200000	8.128300000	1	5	DNK20001	6886
DNK000004305	56.002200000	8.128300000	1	5	DNK20001	3576
DNK000032144	56.002200000	8.128300000	1	5	DNK20001	6721
DNK000035014	56.002200000	8.128300000	1	5	DNK20001	7062
DNK000010830	56.002200000	8.128300000	1	5	DNK20001	6923
DNK000012720	56.002200000	8.128300000	1	5	DNK20001	7069
DNK000040391	56.002200000	8.128300000	1	5	DNK20001	6213
DNK000040191	56.002200000	8.128300000	1	5	DNK20001	7402
DNK000032141	56.002200000	8.128300000	1	5	DNK20001	7057
DNK000014314	56.002200000	8.128300000	1	5	DNK20001	7304
DNK000031221	56.002200000	8.128300000	1	5	DNK20001	6779
DNK000011134	56.002200000	8.128300000	1	5	DNK20001	6616
DNK000032161	56.002200000	8.128300000	1	5	DNK20001	5488
DNK000032274	56.002200000	8.128300000	1	5	DNK20001	6955
DNK000032132	56.002200000	8.128300000	1	5	DNK20001	3638
DNK000008508	56.002200000	8.128300000	1	5	DNK20001	4171
DNK000039610	56.002200000	8.128300000	1	5	DNK20001	5910
DNK000013702	56.002200000	8.128300000	1	5	DNK20001	6691
DNK000006359	56.002200000	8.128300000	1	5	DNK20001	3925
SWE000007116	56.002200000	8.128300000	1	5	DNK20001	6519
DNK000033450	56.367562850	8.120493812	1	5	DNK22007	6880
DNK000039630	56.367562850	8.120493812	1	5	DNK22007	5135
DNK000038290	56.367562850	8.120493812	1	5	DNK22007	6757
DNK000007455	56.367562850	8.120493812	1	5	DNK22007	6010
DNK000007573	56.703800000	8.212700000	1	5	DNK23001	6648
DNK000038349	56.703800000	8.212700000	1	5	DNK23001	7279
NLD199201715	56.703800000	8.212700000	1	5	DNK23001	6679
DNK000011452	56.703800000	8.212700000	0	5	DNK23001	66
DNK000013388	56.703800000	8.212700000	1	5	DNK23001	4349
NLD196200486	56.703800000	8.212700000	1	5	DNK23001	6759
DNK000010811	56.703800000	8.212700000	1	5	DNK23001	7113
DNK000003612	56.703800000	8.212700000	1	5	DNK23001	5640
DNK000039871	56.703800000	8.212700000	1	5	DNK23001	3975
DNK000023732	56.703800000	8.212700000	1	5	DNK23001	5752
DNK000039730	56.703800000	8.212700000	1	5	DNK23001	6559
DNK000030600	56.703800000	8.212700000	1	5	DNK23001	2813
DNK000032979	56.703800000	8.212700000	1	5	DNK23001	2498
DNK000013679	56.703800000	8.212700000	1	5	DNK23001	6803
DNK000032117	56.703800000	8.212700000	1	5	DNK23001	5592
DNK000008020	56.703800000	8.212700000	1	5	DNK23001	2558
DEU302540207	56.703800000	8.212700000	1	5	DNK23001	1164
GBR000C16613	56.703800000	8.212700000	1	5	DNK23001	6563
DNK000014179	56.703800000	8.212700000	1	5	DNK23001	6729
DNK000011092	56.703800000	8.212700000	1	5	DNK23001	5298
DNK000012801	56.703800000	8.212700000	1	5	DNK23001	6738
DNK000008070	56.703800000	8.212700000	1	5	DNK23001	5412
DNK000007457	56.703800000	8.212700000	1	5	DNK23001	3596
DNK000008152	57.116000000	8.606600000	1	5	DNK27015	6676
DNK000032959	57.116000000	8.606600000	1	5	DNK27015	6104
DNK000011330	57.116000000	8.606600000	1	5	DNK27015	7177
DNK000037331	57.116000000	8.606600000	1	5	DNK27015	6612
DNK000008024	57.116000000	8.606600000	1	5	DNK27015	6372
DNK000033459	57.116000000	8.606600000	1	5	DNK27015	4120
DNK000011135	57.116000000	8.606600000	1	5	DNK27015	6835
DNK000013667	57.116000000	8.606600000	1	5	DNK27015	5776
DNK000005142	57.116000000	8.606600000	1	5	DNK27015	6601
DNK000007747	57.116000000	8.606600000	1	5	DNK27015	7049
DNK000034172	57.116000000	8.606600000	1	5	DNK27015	4601
DNK000032919	57.116000000	8.606600000	1	5	DNK27015	6589
DNK000032799	57.116000000	8.606600000	1	5	DNK27015	6762
DNK000007161	57.116000000	8.606600000	1	5	DNK27015	6678
DNK000004561	57.116000000	8.606600000	1	5	DNK27015	6907
DNK000033403	57.116000000	8.606600000	1	5	DNK27015	6627
DNK000008570	57.116000000	8.606600000	1	5	DNK27015	6735
DNK000037429	57.116000000	8.606600000	1	5	DNK27015	4495
DNK000032227	57.116000000	8.606600000	1	5	DNK27015	6524
SWE000008077	57.116000000	8.606600000	1	5	DNK27015	6851
DNK000012832	57.116000000	8.606600000	1	5	DNK27015	6199
DNK000038971	57.588500000	9.960000000	1	5	DNK28001	7272
DNK000007009	57.588500000	9.960000000	1	5	DNK28001	7222
DNK000006076	57.588500000	9.960000000	1	5	DNK28001	7059
DNK000006225	57.588500000	9.960000000	1	5	DNK28001	4730
DNK000040851	57.588500000	9.960000000	1	5	DNK28001	6391
SWE000008025	57.588500000	9.960000000	1	5	DNK28001	4319
DNK000013170	57.588500000	9.960000000	1	5	DNK28001	7256
DNK000012289	57.588500000	9.960000000	1	5	DNK28001	6908
DNK000038910	57.588500000	9.960000000	1	5	DNK28001	4166
GBR000C16027	57.588500000	9.960000000	1	5	DNK28001	5700
DNK000039291	57.588500000	9.960000000	1	5	DNK28001	4827
DNK000005269	56.123400000	12.3087	1	5	DNK29011	5418
DNK000011664	56.123400000	12.3087	1	5	DNK29011	4599
DNK000032228	56.123400000	12.3087	0	5	DNK29011	481
DNK000012485	56.123400000	12.3087	1	5	DNK29011	6728
DNK000006375	56.123400000	12.3087	1	5	DNK29011	2893
DNK000008519	56.123400000	12.3087	1	5	DNK29011	2250
DNK000011989	56.123400000	12.3087	1	5	DNK29011	5853
SWE000007243	56.123400000	12.3087	1	5	DNK29011	3483
DNK000007142	55.958500000	11.8531	1	5	DNK29015	6637
GBR000B10403	55.958500000	11.8531	1	5	DNK29015	6851
DNK000007125	55.958500000	11.8531	1	5	DNK29015	7325
DNK000002280	55.942600000	11.864900000	1	5	DNK29016	6973
DNK000012013	55.064100000	15.134900000	1	5	DNK33019	1737
DNK000038431	55.064100000	15.134900000	1	5	DNK33019	5884
DNK000029865	55.064100000	15.134900000	1	5	DNK33019	7220
DNK000007263	55.064100000	15.134900000	1	5	DNK33019	6534
DNK000007262	55.064100000	15.134900000	1	5	DNK33019	6116
DNK000001744	55.064100000	15.134900000	1	5	DNK33019	6665
DNK000011912	55.064100000	15.134900000	1	5	DNK33019	6098
DNK000011915	55.064100000	15.134900000	1	5	DNK33019	4825
DNK000006541	55.064100000	15.134900000	1	5	DNK33019	5371
DNK000032153	55.064100000	15.134900000	1	5	DNK33019	2991
DNK000028806	55.064100000	15.134900000	1	5	DNK33019	1416
LTU000000073	55.71666667	21.116666670	0	5	LTUK	865
LTU000000043	55.71666667	21.116666670	0	5	LTUK	1
LTU000000067	55.71666667	21.116666670	1	5	LTUK	1043
LTU000000009	55.71666667	21.116666670	0	5	LTUK	473
LTU000000091	55.71666667	21.116666670	0	5	LTUK	70
LTU000000069	55.71666667	21.116666670	1	5	LTUK	1150
LTU000000008	55.71666667	21.116666670	0	5	LTUK	209
LTU000000079	55.71666667	21.116666670	1	5	LTUK	1279
LTU000000010	55.71666667	21.116666670	1	5	LTUK	4522
LTU000000011	55.71666667	21.116666670	1	5	LTUK	1114
LTU000000033	55.71666667	21.116666670	0	5	LTUK	577
LTU000000024	55.71666667	21.116666670	0	5	LTUK	34
LTU000000007	55.71666667	21.116666670	0	5	LTUK	41
LTU000000004	55.71666667	21.116666670	0	5	LTUK	360
LTU000000005	55.71666667	21.116666670	0	5	LTUK	426
LTU000000057	55.71666667	21.116666670	1	5	LTUK	1303
LTU000000041	55.71666667	21.116666670	0	5	LTUK	448
LTU000000076	55.71666667	21.116666670	0	5	LTUK	790
DNK000014198	55.71666667	21.116666670	1	5	LTUK	3920
LTU000000343	55.71666667	21.116666670	0	5	LTUK	75
DNK000013944	55.71666667	21.116666670	1	5	LTUK	6721
LTU000000039	55.71666667	21.116666670	0	5	LTUK	888
LVA000001066	56.516666670	21.016666670	0	5	LVALA	58
LVA000000084	56.516666670	21.016666670	0	5	LVALA	163
LVA000000123	56.516666670	21.016666670	0	5	LVALA	165
LVA000000198	56.516666670	21.016666670	0	5	LVALA	280
LVA000000229	56.516666670	21.016666670	1	5	LVALA	4964
LVA000000078	56.516666670	21.016666670	0	5	LVALA	183
LVA000000187	56.516666670	21.016666670	0	5	LVALA	241
LVA000000168	56.516666670	21.016666670	1	5	LVALA	2155
LVA000000126	56.516666670	21.016666670	0	5	LVALA	400
LVA000000245	56.516666670	21.016666670	0	5	LVALA	264
LVA000000130	56.516666670	21.016666670	0	5	LVALA	785
LVA000000134	56.516666670	21.016666670	0	5	LVALA	626
LVA000000165	56.516666670	21.016666670	0	5	LVALA	159
LVA000000175	56.516666670	21.016666670	0	5	LVALA	475
LVA000000067	56.516666670	21.016666670	0	5	LVALA	350
LVA000000143	56.516666670	21.016666670	0	5	LVALA	281
LVA000000107	56.516666670	21.016666670	0	5	LVALA	242
POL022500262	54.186666670	15.55333333	1	5	POL0225	5838
POL022500285	54.186666670	15.55333333	1	5	POL0225	1634
POL012001574	54.186666670	15.55333333	1	5	POL0225	4378
POL022500392	54.186666670	15.55333333	1	5	POL0225	1057
POL022500049	54.186666670	15.55333333	1	5	POL0225	6098
POL022500084	54.186666670	15.55333333	1	5	POL0225	7505
POL022500009	54.186666670	15.55333333	1	5	POL0225	6440
POL023200151	54.186666670	15.55333333	1	5	POL0225	6864
POL022500067	54.186666670	15.55333333	1	5	POL0225	7661
POL022500003	54.186666670	15.55333333	1	5	POL0225	6902
POL022500031	54.186666670	15.55333333	1	5	POL0225	5757
POL022500051	54.186666670	15.55333333	1	5	POL0225	6098
POL022500056	54.186666670	15.55333333	1	5	POL0225	2454
DNK000014063	57.7075	18.808333000	0	5	SWE329	283
SWE000009717	57.599000000	11.794500000	1	5	SWE587	6646
SWE000007210	57.644667000	11.850333000	0	5	SWE593	39
SWE000000052	57.644667000	11.850333000	1	5	SWE593	6894
SWE000007214	57.644667000	11.850333000	1	5	SWE593	6836
DNK000033511	57.644667000	11.850333000	1	5	SWE593	6561
SWE000007060	57.644667000	11.850333000	1	5	SWE593	7043
SWE000007160	57.644667000	11.850333000	1	5	SWE593	6934
SWE000000056	57.644667000	11.850333000	0	5	SWE593	922
SWE000006738	57.644667000	11.850333000	1	5	SWE593	6980
SWE000008143	57.644667000	11.850333000	0	5	SWE593	643
SWE000008121	57.644667000	11.850333000	1	5	SWE593	7116
SWE000008020	57.644667000	11.850333000	1	5	SWE593	5288
SWE000000030	57.585000000	18.808333000	1	8	SWE306	6458
SWE000006695	57.848333000	18.791667000	1	8	SWE316	7093
SWE000007223	57.173333000	18.493333000	1	8	SWE326	6543
GRC000016629	37.023000000	22.105000000	1	10	GRC021	2802
GRC000021990	37.023000000	22.105000000	1	10	GRC021	1639
ITA000010204	42.433333000	11.116667000	0	10	ITA00050	61
ITA000028293	42.433333000	11.116667000	0	10	ITA00050	847
ITA000009824	42.433333000	11.116667000	0	10	ITA00050	912
ITA000011046	42.433333000	11.116667000	1	10	ITA00050	2974
ITA000005244	42.433333000	11.116667000	1	10	ITA00050	3388
ITA000005260	42.433333000	11.116667000	1	10	ITA00050	1949
ITA000007272	42.433333000	11.116667000	1	10	ITA00050	1985
ITA000010183	42.433333000	11.116667000	1	10	ITA00050	1861
ITA000005274	42.433333000	11.116667000	1	10	ITA00050	1357
ITA000003570	42.433333000	11.116667000	1	10	ITA00050	1506
ITA000005318	42.433333000	11.116667000	1	10	ITA00050	3047
ITA000003593	42.433333000	11.116667000	0	10	ITA00050	943
ITA000018598	42.433333000	11.116667000	1	10	ITA00050	2183
MLT00MFA0321	36.023069000	14.298334000	0	10	MLTG1031	442
MLT00MFA0306	36.023069000	14.298334000	0	10	MLTG1031	60
MLT00MFA0047	35.896131000	14.513407000	0	10	MLTM1301	6
MLT00MFA0309	35.896131000	14.513407000	0	10	MLTM1301	139
MLT000000752	35.896131000	14.513407000	0	10	MLTM1301	405
MLT000000754	35.896131000	14.513407000	0	10	MLTM1301	388
MLT00MFA0297	35.896131000	14.513407000	0	10	MLTM1301	40
IRL000I11129	35.896131000	14.513407000	1	10	MLTM1301	2041
MLT00MFA0298	35.896131000	14.513407000	0	10	MLTM1301	6
MLT000000005	35.837202000	14.541986000	0	10	MLTM2151	69
ESP000026190	36.135317870	-5.443134080	1	12	ESP34200	1196
ESP000022455	36.747918580	-3.021518420	1	12	ESP42100	1531
ESP000022374	36.747918580	-3.021518420	1	12	ESP42100	1818
ESP000027118	36.747918580	-3.021518420	1	12	ESP42100	1675
ESP000026900	36.747918580	-3.021518420	0	12	ESP42100	753
ESP000026827	36.747918580	-3.021518420	0	12	ESP42100	539
ESP000005492	36.837043820	-2.481619090	0	12	ESP42200	885
ESP000026176	36.837043820	-2.481619090	1	12	ESP42200	2247
ESP000026152	36.837043820	-2.481619090	1	12	ESP42200	2151
ESP000023572	36.837043820	-2.481619090	1	12	ESP42200	1901
ESP000024867	36.541022940	-4.616645820	1	2	ESP41300	2110
ESP000023405	36.541022940	-4.616645820	1	2	ESP41300	2618
ESP000022747	36.541022940	-4.616645820	1	2	ESP41300	2294
ESP000026431	36.541022940	-4.616645820	1	2	ESP41300	1424
ESP000026479	36.541022940	-4.616645820	1	2	ESP41300	2799
ESP000025419	36.541022940	-4.616645820	1	2	ESP41300	2573
ESP000025938	36.710695940	-4.420888800	1	2	ESP41400	2854
ESP000004082	36.710695940	-4.420888800	1	2	ESP41400	1788
ESP000023644	36.710695940	-4.420888800	0	2	ESP41400	588
ESP000025069	36.750482040	-4.067840710	1	2	ESP41500	1389
ESP000025611	36.750482040	-4.067840710	1	2	ESP41500	2009
ESP000024387	36.750482040	-4.067840710	1	2	ESP41500	1378
ESP000023469	36.750482040	-4.067840710	1	2	ESP41500	2291
ESP000026662	36.750482040	-4.067840710	1	2	ESP41500	1654
ESP000026950	36.750482040	-4.067840710	1	2	ESP41500	1697
ESP000026099	36.750482040	-4.067840710	1	2	ESP41500	3913
ESP000024251	36.750482040	-4.067840710	1	2	ESP41500	1949
ESP000025314	36.750482040	-4.067840710	1	2	ESP41500	2304
ESP000024197	36.750482040	-4.067840710	1	2	ESP41500	2442
ESP000024570	36.750482040	-4.067840710	1	2	ESP41500	1829
ESP000026942	36.750482040	-4.067840710	1	2	ESP41500	2698
ESP000022436	36.750482040	-4.067840710	1	2	ESP41500	1041
ESP000026336	36.750482040	-4.067840710	0	2	ESP41500	957
ESP000025975	36.750482040	-4.067840710	0	2	ESP41500	586
ESP000027089	36.750482040	-4.067840710	1	2	ESP41500	1940
ESP000025262	36.750482040	-4.067840710	1	2	ESP41500	1311
ESP000025826	36.750482040	-4.067840710	1	2	ESP41500	2040
ESP000014082	41.37551145	2.186879790	1	2	ESP64200	4806
ESP000015639	41.37551145	2.186879790	1	2	ESP64200	1820
ESP000000840	41.37551145	2.186879790	1	2	ESP64200	2026
ESP000014910	41.37551145	2.186879790	1	2	ESP64200	1775
ESP000025531	41.37551145	2.186879790	1	2	ESP64200	2363
ESP000022841	41.37551145	2.186879790	0	2	ESP64200	791
ESP000021770	41.37551145	2.186879790	1	2	ESP64200	1651
ESP000024260	41.37551145	2.186879790	1	2	ESP64200	1842
ESP000027105	41.37551145	2.186879790	1	2	ESP64200	2682
ESP000026101	41.37551145	2.186879790	1	2	ESP64200	1658
ESP000023097	41.37551145	2.186879790	1	2	ESP64200	2796
ESP000024237	41.37551145	2.186879790	1	2	ESP64200	1770
ESP000023403	41.37551145	2.186879790	1	2	ESP64200	1948
ESP000022924	41.37551145	2.186879790	1	2	ESP64200	2479
ESP000027041	41.37551145	2.186879790	1	2	ESP64200	2442
ESP000025627	41.37551145	2.186879790	1	2	ESP64200	2189
ESP000022147	41.57969927	2.563676610	1	2	ESP64300	1237
ESP000022130	41.57969927	2.563676610	1	2	ESP64300	1347
ESP000023121	41.57969927	2.563676610	1	2	ESP64300	1236
ESP000026192	41.57969927	2.563676610	1	2	ESP64300	2284
ESP000004999	41.57969927	2.563676610	1	2	ESP64300	2647
ESP000022010	41.78130732	3.038050420	1	2	ESP64400	1507
ESP000022291	41.78130732	3.038050420	1	2	ESP64400	1828
ESP000026923	41.78130732	3.038050420	1	2	ESP64400	1139
ESP000013604	41.78130732	3.038050420	1	2	ESP64400	1169
ESP000022439	41.78130732	3.038050420	0	2	ESP64400	296
ESP000022835	41.675450870	2.801950830	1	2	ESP64410	2243
ESP000026048	41.675450870	2.801950830	1	2	ESP64410	1984
ESP000026020	41.675450870	2.801950830	1	2	ESP64410	5253
ESP000026704	41.675450870	2.801950830	0	2	ESP64410	39
ESP000024220	41.675450870	2.801950830	1	2	ESP64410	1797
ESP000025297	41.675450870	2.801950830	0	2	ESP64410	259
ESP000025380	41.675450870	2.801950830	1	2	ESP64410	2414
ESP000020742	41.675450870	2.801950830	1	2	ESP64410	1933
ESP000026366	41.675450870	2.801950830	1	2	ESP64410	2532
ESP000007999	41.675450870	2.801950830	1	2	ESP64410	2084
ESP000026331	41.675450870	2.801950830	1	2	ESP64410	2335
ESP000007040	41.846029590	3.126928860	1	2	ESP64500	1248
ESP000000421	41.846029590	3.126928860	0	2	ESP64500	345
ESP000007050	41.846029590	3.126928860	0	2	ESP64500	145
ESP000022929	41.846029590	3.126928860	1	2	ESP64500	1018
ESP000008002	41.846029590	3.126928860	1	2	ESP64500	1025
ESP000007058	41.846029590	3.126928860	1	2	ESP64500	1188
ESP000007043	41.846029590	3.126928860	0	2	ESP64500	934
ESP000025348	41.846029590	3.126928860	1	2	ESP64500	1203
ESP000007041	41.846029590	3.126928860	1	2	ESP64500	1241
ESP000014927	41.846029590	3.126928860	1	2	ESP64500	1411
ESP000021118	41.846029590	3.126928860	1	2	ESP64500	1012
ESP000021730	41.846029590	3.126928860	1	2	ESP64500	2021
ESP000007017	41.846029590	3.126928860	1	2	ESP64500	1475
ESP000004979	41.846029590	3.126928860	1	2	ESP64500	1422
ESP000026756	41.846029590	3.126928860	1	2	ESP64500	1497
ESP000015364	41.846029590	3.126928860	1	2	ESP64500	2128
ESP000007020	41.846029590	3.126928860	0	2	ESP64500	841
ESP000001623	41.846029590	3.126928860	1	2	ESP64500	1351
ESP000023428	41.846029590	3.126928860	1	2	ESP64500	1576
ESP000027300	41.846029590	3.126928860	1	2	ESP64500	1506
ESP000026177	41.846029590	3.126928860	1	2	ESP64500	1150
ESP000026402	41.846029590	3.126928860	1	2	ESP64500	1279
ESP000007034	41.846029590	3.126928860	1	2	ESP64500	2944
ESP000022347	42.262968000	3.174805000	0	2	ESP64600	842
ESP000011599	42.262968000	3.174805000	0	2	ESP64600	217
ESP000025852	42.262968000	3.174805000	1	2	ESP64600	1774
ESP000024195	42.262968000	3.174805000	1	2	ESP64600	1981
ESP000007877	42.262968000	3.174805000	1	2	ESP64600	1678
ESP000023198	42.262968000	3.174805000	1	2	ESP64600	1309
ESP000026587	42.262968000	3.174805000	1	2	ESP64600	1536
ESP000026013	42.262968000	3.174805000	1	2	ESP64600	1003
ESP000022307	42.262968000	3.174805000	1	2	ESP64600	2208
ESP000022867	42.262968000	3.174805000	1	2	ESP64600	1723
ESP000024247	42.262968000	3.174805000	0	2	ESP64600	834
ESP000024017	42.262968000	3.174805000	0	2	ESP64600	773
ESP000025838	42.262968000	3.174805000	1	2	ESP64600	1968
ESP000025374	42.262968000	3.174805000	1	2	ESP64600	2303
ESP000024811	42.262968000	3.174805000	1	2	ESP64600	1287
ESP000026730	42.262968000	3.174805000	1	2	ESP64600	1765
ESP000025918	42.262968000	3.174805000	1	2	ESP64600	1640
ESP000022870	42.262968000	3.174805000	1	2	ESP64600	2205
ESP000026276	42.262968000	3.174805000	1	2	ESP64600	1185
ESP000026873	42.262968000	3.174805000	1	2	ESP64600	1338
ESP000025438	42.262968000	3.174805000	1	2	ESP64600	1700
ESP000026926	42.262968000	3.174805000	1	2	ESP64600	2002
ESP000026405	42.262968000	3.174805000	1	2	ESP64600	1586
ESP000027322	42.121086400	3.151282950	1	2	ESP64620	1789
ESP000023078	42.121086400	3.151282950	1	2	ESP64620	1267
ESP000024867	36.541022940	-4.616645820	1	2	ESP41300	2116
ESP000023405	36.541022940	-4.616645820	1	2	ESP41300	2086
ESP000022747	36.541022940	-4.616645820	1	2	ESP41300	1850
ESP000026431	36.541022940	-4.616645820	0	2	ESP41300	216
ESP000026479	36.541022940	-4.616645820	1	2	ESP41300	1998
ESP000025419	36.541022940	-4.616645820	1	2	ESP41300	2049
ESP000025938	36.710695940	-4.420888800	1	2	ESP41400	2063
ESP000004082	36.710695940	-4.420888800	1	2	ESP41400	1300
ESP000023644	36.710695940	-4.420888800	1	2	ESP41400	1604
ESP000025069	36.750482040	-4.067840710	1	2	ESP41500	1417
ESP000025611	36.750482040	-4.067840710	1	2	ESP41500	1873
ESP000024387	36.750482040	-4.067840710	1	2	ESP41500	1777
ESP000023469	36.750482040	-4.067840710	1	2	ESP41500	1449
ESP000026662	36.750482040	-4.067840710	1	2	ESP41500	1666
ESP000026950	36.750482040	-4.067840710	1	2	ESP41500	1282
ESP000026099	36.750482040	-4.067840710	1	2	ESP41500	1977
ESP000024251	36.750482040	-4.067840710	1	2	ESP41500	1422
ESP000025314	36.750482040	-4.067840710	1	2	ESP41500	2121
ESP000024197	36.750482040	-4.067840710	1	2	ESP41500	2219
ESP000024570	36.750482040	-4.067840710	1	2	ESP41500	1545
ESP000026942	36.750482040	-4.067840710	1	2	ESP41500	2069
ESP000022436	36.750482040	-4.067840710	1	2	ESP41500	1231
ESP000026336	36.750482040	-4.067840710	0	2	ESP41500	878
ESP000025975	36.750482040	-4.067840710	1	2	ESP41500	2160
ESP000027089	36.750482040	-4.067840710	1	2	ESP41500	2308
ESP000025262	36.750482040	-4.067840710	1	2	ESP41500	1773
ESP000025826	36.750482040	-4.067840710	1	2	ESP41500	1913
ESP000014082	41.37551145	2.186879790	1	2	ESP64200	3383
ESP000015639	41.37551145	2.186879790	1	2	ESP64200	1420
ESP000000840	41.37551145	2.186879790	1	2	ESP64200	1304
ESP000014910	41.37551145	2.186879790	1	2	ESP64200	1651
ESP000025531	41.37551145	2.186879790	1	2	ESP64200	2107
ESP000022841	41.37551145	2.186879790	0	2	ESP64200	775
ESP000021770	41.37551145	2.186879790	1	2	ESP64200	1040
ESP000024260	41.37551145	2.186879790	1	2	ESP64200	1250
ESP000027105	41.37551145	2.186879790	1	2	ESP64200	1731
ESP000026101	41.37551145	2.186879790	1	2	ESP64200	1297
ESP000023097	41.37551145	2.186879790	1	2	ESP64200	2454
ESP000024237	41.37551145	2.186879790	1	2	ESP64200	2289
ESP000023403	41.37551145	2.186879790	1	2	ESP64200	2006
ESP000022924	41.37551145	2.186879790	1	2	ESP64200	2479
ESP000026788	41.37551145	2.186879790	0	2	ESP64200	19
ESP000027041	41.37551145	2.186879790	1	2	ESP64200	2166
ESP000025627	41.37551145	2.186879790	1	2	ESP64200	2220
ESP000022147	41.57969927	2.563676610	0	2	ESP64300	962
ESP000022130	41.57969927	2.563676610	1	2	ESP64300	1444
ESP000023121	41.57969927	2.563676610	1	2	ESP64300	1341
ESP000026192	41.57969927	2.563676610	1	2	ESP64300	1264
ESP000004999	41.57969927	2.563676610	1	2	ESP64300	1711
ESP000022010	41.78130732	3.038050420	1	2	ESP64400	1041
ESP000022291	41.78130732	3.038050420	1	2	ESP64400	1345
ESP000026923	41.78130732	3.038050420	0	2	ESP64400	952
ESP000013604	41.78130732	3.038050420	0	2	ESP64400	504
ESP000022439	41.78130732	3.038050420	0	2	ESP64400	742
ESP000022835	41.675450870	2.801950830	1	2	ESP64410	2042
ESP000026048	41.675450870	2.801950830	1	2	ESP64410	4075
ESP000026020	41.675450870	2.801950830	1	2	ESP64410	3784
ESP000024220	41.675450870	2.801950830	1	2	ESP64410	1450
ESP000025380	41.675450870	2.801950830	1	2	ESP64410	1957
ESP000020742	41.675450870	2.801950830	1	2	ESP64410	1686
ESP000026366	41.675450870	2.801950830	1	2	ESP64410	2166
ESP000007999	41.675450870	2.801950830	1	2	ESP64410	2045
ESP000026331	41.675450870	2.801950830	1	2	ESP64410	2206
ESP000007040	41.846029590	3.126928860	0	2	ESP64500	168
ESP000000421	41.846029590	3.126928860	0	2	ESP64500	172
ESP000007050	41.846029590	3.126928860	0	2	ESP64500	162
ESP000022929	41.846029590	3.126928860	0	2	ESP64500	163
ESP000008002	41.846029590	3.126928860	0	2	ESP64500	565
ESP000007058	41.846029590	3.126928860	0	2	ESP64500	479
ESP000007043	41.846029590	3.126928860	0	2	ESP64500	214
ESP000025348	41.846029590	3.126928860	0	2	ESP64500	719
ESP000007041	41.846029590	3.126928860	0	2	ESP64500	211
ESP000014927	41.846029590	3.126928860	0	2	ESP64500	189
ESP000021118	41.846029590	3.126928860	0	2	ESP64500	57
ESP000021730	41.846029590	3.126928860	0	2	ESP64500	231
ESP000007017	41.846029590	3.126928860	0	2	ESP64500	201
ESP000004979	41.846029590	3.126928860	0	2	ESP64500	217
ESP000007020	41.846029590	3.126928860	0	2	ESP64500	38
ESP000001623	41.846029590	3.126928860	0	2	ESP64500	160
ESP000023428	41.846029590	3.126928860	0	2	ESP64500	214
ESP000027300	41.846029590	3.126928860	0	2	ESP64500	180
ESP000026177	41.846029590	3.126928860	0	2	ESP64500	272
ESP000026402	41.846029590	3.126928860	0	2	ESP64500	164
ESP000007034	41.846029590	3.126928860	0	2	ESP64500	183
ESP000022347	42.262968000	3.174805000	0	2	ESP64600	730
ESP000025852	42.262968000	3.174805000	0	2	ESP64600	636
ESP000024195	42.262968000	3.174805000	1	2	ESP64600	2232
ESP000007877	42.262968000	3.174805000	0	2	ESP64600	965
ESP000023198	42.262968000	3.174805000	1	2	ESP64600	1606
ESP000026587	42.262968000	3.174805000	0	2	ESP64600	935
ESP000026013	42.262968000	3.174805000	0	2	ESP64600	12
ESP000022307	42.262968000	3.174805000	1	2	ESP64600	1322
ESP000022867	42.262968000	3.174805000	1	2	ESP64600	1468
ESP000024247	42.262968000	3.174805000	1	2	ESP64600	1414
ESP000024017	42.262968000	3.174805000	1	2	ESP64600	1755
ESP000025838	42.262968000	3.174805000	1	2	ESP64600	1638
ESP000025374	42.262968000	3.174805000	1	2	ESP64600	2230
ESP000024811	42.262968000	3.174805000	1	2	ESP64600	1377
ESP000026730	42.262968000	3.174805000	1	2	ESP64600	1071
ESP000025918	42.262968000	3.174805000	1	2	ESP64600	1781
ESP000022870	42.262968000	3.174805000	1	2	ESP64600	1863
ESP000026276	42.262968000	3.174805000	1	2	ESP64600	1636
ESP000026873	42.262968000	3.174805000	1	2	ESP64600	1370
ESP000025438	42.262968000	3.174805000	1	2	ESP64600	1757
ESP000026926	42.262968000	3.174805000	1	2	ESP64600	1809
ESP000026405	42.262968000	3.174805000	1	2	ESP64600	1412
ESP000027322	42.121086400	3.151282950	1	2	ESP64620	3320
ESP000023078	42.121086400	3.151282950	0	2	ESP64620	816
SWE000007157	58.356167000	11.268333	1	3	SWE595	7163
SWE000006787	58.356167000	11.268333	1	3	SWE595	6608
DNK000003300	58.683333000	11.256667	1	3	SWE602	8265
SWE000007157	58.356167000	11.268333	1	3	SWE595	7057
SWE000006787	58.356167000	11.268333	1	3	SWE595	7538
SWE000007023	58.683333000	11.256667	1	3	SWE602	7689
DNK000003300	58.683333000	11.256667	1	3	SWE602	6607
DNK000012527	58.683333000	11.256667	1	3	SWE602	7403
GBR000A13712	58.216667000	11.418333000	1	3	SWE603	6985
GBR000A10800	58.695167000	11.218667	1	3	SWE649	2060
SWE000007133	58.361667000	11.250000000	1	3	SWE650	5925
SWE000006873	58.361667000	11.250000000	1	3	SWE650	7165
GBR000A13303	58.361667000	11.250000000	1	3	SWE650	1598
SWE000000084	58.893333	11.013333000	1	3	SWE672	7051
SWE000006955	58.893333	11.013333000	1	3	SWE672	7366
SWE000006950	58.800000000	11.166667000	1	3	SWE679	7183
SWE000006967	58.353333000	11.225000000	1	3	SWE699	1484
DNK000007223	58.353333000	11.225000000	1	3	SWE699	3854
SWE000007162	58.353333000	11.225000000	1	3	SWE699	6920
SWE000007088	58.933333000	11.166667000	1	3	SWE711	7199
SWE000006904	58.453	11.297167000	1	3	SWE724	7358
ESP000024627	43.325239920	-1.924513560	0	4	ESP11100	508
ESP000026388	43.325239920	-1.924513560	1	4	ESP11100	3245
ESP000026859	43.325239920	-1.924513560	1	4	ESP11100	1890
ESP000015540	43.325239920	-1.924513560	1	4	ESP11100	1345
ESP000026620	43.388360310	-1.791050380	1	4	ESP11110	2927
ESP000024104	43.388360310	-1.791050380	0	4	ESP11110	629
ESP000024948	43.388360310	-1.791050380	0	4	ESP11110	642
ESP000025501	43.388360310	-1.791050380	0	4	ESP11110	583
ESP000025230	43.388360310	-1.791050380	1	4	ESP11110	1462
ESP000025650	43.388360310	-1.791050380	0	4	ESP11110	982
ESP000024515	43.388360310	-1.791050380	1	4	ESP11110	1327
ESP000024653	43.388360310	-1.791050380	1	4	ESP11110	3129
ESP000024561	43.388360310	-1.791050380	1	4	ESP11110	3208
ESP000023830	43.388360310	-1.791050380	1	4	ESP11110	2627
ESP000023394	43.388360310	-1.791050380	1	4	ESP11110	2794
ESP000024518	43.388360310	-1.791050380	1	4	ESP11110	3396
ESP000001677	43.388360310	-1.791050380	1	4	ESP11110	3436
ESP000025540	43.388360310	-1.791050380	1	4	ESP11110	3257
ESP000025232	43.388360310	-1.791050380	1	4	ESP11110	3481
ESP000025231	43.388360310	-1.791050380	1	4	ESP11110	4533
ESP000025996	43.388360310	-1.791050380	1	4	ESP11110	2940
ESP000025606	43.388360310	-1.791050380	1	4	ESP11110	3256
ESP000026370	43.388360310	-1.791050380	1	4	ESP11110	4447
ESP000025891	43.388360310	-1.791050380	0	4	ESP11110	315
ESP000024677	43.388360310	-1.791050380	0	4	ESP11110	170
ESP000010863	43.27767262	-2.125842220	1	4	ESP11210	2937
ESP000024630	43.27767262	-2.125842220	1	4	ESP11210	3192
ESP000025321	43.27767262	-2.125842220	1	4	ESP11210	2862
ESP000025320	43.27767262	-2.125842220	1	4	ESP11210	3111
ESP000025310	43.27767262	-2.125842220	1	4	ESP11210	3037
ESP000026064	43.27767262	-2.125842220	1	4	ESP11210	2691
ESP000021828	43.308410920	-2.198734510	0	4	ESP11310	851
ESP000022800	43.308410920	-2.198734510	0	4	ESP11310	622
ESP000025888	43.308410920	-2.198734510	1	4	ESP11310	3355
ESP000024178	43.308410920	-2.198734510	1	4	ESP11310	2440
ESP000025234	43.308410920	-2.198734510	1	4	ESP11310	3613
ESP000025608	43.308410920	-2.198734510	1	4	ESP11310	3403
ESP000025233	43.308410920	-2.198734510	1	4	ESP11310	3626
ESP000015219	43.308410920	-2.198734510	1	4	ESP11310	3869
ESP000022332	43.308410920	-2.198734510	1	4	ESP11310	3718
ESP000023227	43.308410920	-2.198734510	1	4	ESP11310	3785
ESP000023452	43.308410920	-2.198734510	0	4	ESP11310	463
ESP000023444	43.308410920	-2.198734510	1	4	ESP11310	1201
ESP000024179	43.308410920	-2.198734510	1	4	ESP11310	3022
ESP000024170	43.308410920	-2.198734510	1	4	ESP11310	2849
ESP000025229	43.308410920	-2.198734510	1	4	ESP11310	3281
ESP000025604	43.308410920	-2.198734510	1	4	ESP11310	2695
ESP000025315	43.308410920	-2.198734510	1	4	ESP11310	2796
ESP000025616	43.308410920	-2.198734510	1	4	ESP11310	2983
ESP000025893	43.309114070	-2.380307490	1	4	ESP11320	1090
ESP000024019	43.309114070	-2.380307490	0	4	ESP11320	645
ESP000025216	43.367789720	-2.498627360	1	4	ESP12100	3596
ESP000025287	43.367789720	-2.498627360	1	4	ESP12100	3412
ESP000022262	43.419389650	-2.719553380	0	4	ESP12200	419
ESP000025292	43.419389650	-2.719553380	1	4	ESP12200	1436
ESP000025901	43.419389650	-2.719553380	1	4	ESP12200	1700
ESP000026384	43.419389650	-2.719553380	0	4	ESP12200	662
ESP000026670	43.419389650	-2.719553380	0	4	ESP12200	958
ESP000026239	43.419389650	-2.719553380	1	4	ESP12200	1364
ESP000021353	43.419389650	-2.719553380	0	4	ESP12200	395
ESP000024947	43.419389650	-2.719553380	0	4	ESP12200	438
ESP000025115	43.419389650	-2.719553380	1	4	ESP12200	1068
ESP000022981	43.419389650	-2.719553380	0	4	ESP12200	845
ESP000023019	43.419389650	-2.719553380	1	4	ESP12200	1565
ESP000023015	43.419389650	-2.719553380	1	4	ESP12200	1240
ESP000023204	43.419389650	-2.719553380	0	4	ESP12200	579
ESP000023206	43.419389650	-2.719553380	1	4	ESP12200	1265
ESP000023882	43.419389650	-2.719553380	1	4	ESP12200	4998
ESP000024717	43.419389650	-2.719553380	0	4	ESP12200	769
ESP000023089	43.419389650	-2.719553380	0	4	ESP12200	220
ESP000024356	43.419389650	-2.719553380	0	4	ESP12200	741
ESP000024328	43.419389650	-2.719553380	1	4	ESP12200	1314
ESP000008227	43.419389650	-2.719553380	0	4	ESP12200	16
ESP000015591	43.419389650	-2.719553380	0	4	ESP12200	237
ESP000010037	43.419389650	-2.719553380	0	4	ESP12200	855
ESP000010036	43.419389650	-2.719553380	0	4	ESP12200	374
ESP000022165	43.419389650	-2.719553380	0	4	ESP12200	987
ESP000020232	43.419389650	-2.719553380	0	4	ESP12200	99
ESP000022132	43.419389650	-2.719553380	0	4	ESP12200	430
ESP000025496	43.332616000	-3.029469590	1	4	ESP12320	1118
ESP000024946	43.332616000	-3.029469590	1	4	ESP12320	1998
ESP000026157	43.332616000	-3.029469590	1	4	ESP12320	1449
ESP000015657	43.32547042	-2.421034220	1	4	ESP12400	3572
ESP000025490	43.32547042	-2.421034220	0	4	ESP12400	965
ESP000023061	43.32547042	-2.421034220	1	4	ESP12400	5520
ESP000023062	43.32547042	-2.421034220	1	4	ESP12400	5271
ESP000024563	43.32547042	-2.421034220	1	4	ESP12400	3970
ESP000024580	43.32547042	-2.421034220	1	4	ESP12400	3599
ESP000025960	43.32547042	-2.421034220	1	4	ESP12400	2152
ESP000026226	43.32547042	-2.421034220	1	4	ESP12400	2196
ESP000026211	43.32547042	-2.421034220	1	4	ESP12400	3648
ESP000026948	43.32547042	-2.421034220	1	4	ESP12400	1460
ESP000026011	43.32547042	-2.421034220	1	4	ESP12400	2847
ESP000026833	43.32547042	-2.421034220	1	4	ESP12400	6035
ESP000026886	43.32547042	-2.421034220	1	4	ESP12400	6372
ESP000026408	43.32547042	-2.421034220	1	4	ESP12400	1733
ESP000026169	43.32547042	-2.421034220	0	4	ESP12400	574
ESP000026164	43.32547042	-2.421034220	0	4	ESP12400	590
ESP000026895	43.32547042	-2.421034220	1	4	ESP12400	2302
ESP000027189	43.32547042	-2.421034220	0	4	ESP12400	960
ESP000025137	43.32547042	-2.421034220	1	4	ESP12400	1010
ESP000025788	43.32547042	-2.421034220	1	4	ESP12400	1707
ESP000023804	43.38452326	-3.216167170	0	4	ESP13100	501
ESP000023517	43.41701478	-3.414562160	1	4	ESP13200	4203
ESP000022321	43.41701478	-3.414562160	1	4	ESP13200	4179
ESP000023189	43.41701478	-3.414562160	0	4	ESP13200	522
ESP000023060	43.41701478	-3.414562160	1	4	ESP13200	1703
ESP000024266	43.41701478	-3.414562160	0	4	ESP13200	481
ESP000023296	43.41701478	-3.414562160	1	4	ESP13200	2705
ESP000026240	43.41701478	-3.414562160	1	4	ESP13200	2202
ESP000023627	43.41701478	-3.414562160	1	4	ESP13200	3897
ESP000023803	43.41701478	-3.414562160	1	4	ESP13200	2700
ESP000025869	43.41701478	-3.414562160	1	4	ESP13200	3457
ESP000023823	43.396944770	-3.460057270	0	4	ESP13210	552
ESP000003896	43.396944770	-3.460057270	0	4	ESP13210	900
ESP000023867	43.396944770	-3.460057270	1	4	ESP13210	3613
ESP000024141	43.396944770	-3.460057270	1	4	ESP13210	2827
ESP000025177	43.396944770	-3.460057270	1	4	ESP13210	2813
ESP000024986	43.396944770	-3.460057270	1	4	ESP13210	3407
ESP000023834	43.396944770	-3.460057270	1	4	ESP13210	3030
ESP000024410	43.396944770	-3.460057270	1	4	ESP13210	3961
ESP000023947	43.396944770	-3.460057270	1	4	ESP13210	3012
ESP000023948	43.396944770	-3.460057270	1	4	ESP13210	3071
ESP000023225	43.396944770	-3.460057270	1	4	ESP13210	2644
ESP000026372	43.446381700	-3.461056110	1	4	ESP13300	1001
ESP000025486	43.446381700	-3.461056110	1	4	ESP13300	1360
ESP000024574	43.446381700	-3.461056110	1	4	ESP13300	1960
ESP000023759	43.446381700	-3.461056110	1	4	ESP13300	3318
ESP000024805	43.446381700	-3.461056110	1	4	ESP13300	2923
ESP000023552	43.446381700	-3.461056110	1	4	ESP13300	4050
ESP000023251	43.446381700	-3.461056110	1	4	ESP13300	2503
ESP000025257	43.446381700	-3.461056110	1	4	ESP13300	3377
ESP000023876	43.446381700	-3.461056110	1	4	ESP13300	2741
ESP000024302	43.446381700	-3.461056110	1	4	ESP13300	2973
ESP000024332	43.446381700	-3.461056110	1	4	ESP13300	2838
ESP000011364	43.454439970	-3.821589710	1	4	ESP13400	1117
ESP000023731	43.454439970	-3.821589710	0	4	ESP13400	281
ESP000024282	43.454439970	-3.821589710	1	4	ESP13400	1226
ESP000026887	43.454439970	-3.821589710	1	4	ESP13400	2104
ESP000023205	43.454439970	-3.821589710	1	4	ESP13400	2660
ESP000023037	43.454439970	-3.821589710	1	4	ESP13400	2837
ESP000024724	43.454439970	-3.821589710	1	4	ESP13400	4823
ESP000023168	43.454439970	-3.821589710	1	4	ESP13400	3189
ESP000024433	43.454439970	-3.821589710	1	4	ESP13400	2942
ESP000024732	43.454439970	-3.821589710	1	4	ESP13400	4624
ESP000022829	43.454439970	-3.821589710	0	4	ESP13400	165
ESP000024853	43.432800690	-4.033838130	1	4	ESP13510	2024
ESP000025169	43.394947090	-4.288154380	1	4	ESP13610	1200
ESP000024103	43.516147080	-5.263586720	1	4	ESP14300	2087
ESP000023638	43.516147080	-5.263586720	1	4	ESP14300	2728
ESP000023657	43.574331460	-5.921412460	0	4	ESP14600	260
ESP000025057	43.574331460	-5.921412460	0	4	ESP14600	316
ESP000024253	43.574331460	-5.921412460	1	4	ESP14600	1752
ESP000025946	43.574331460	-5.921412460	0	4	ESP14600	248
ESP000022246	43.574331460	-5.921412460	1	4	ESP14600	1840
ESP000023783	43.574331460	-5.921412460	1	4	ESP14600	1681
ESP000022454	43.574331460	-5.921412460	1	4	ESP14600	1003
ESP000024556	43.574331460	-5.921412460	1	4	ESP14600	1611
ESP000023421	43.574331460	-5.921412460	1	4	ESP14600	1296
ESP000021705	43.574331460	-5.921412460	1	4	ESP14600	1039
ESP000025052	43.574331460	-5.921412460	0	4	ESP14600	903
ESP000023643	43.574331460	-5.921412460	1	4	ESP14600	1319
ESP000023133	43.574331460	-5.921412460	1	4	ESP14600	4009
ESP000025084	43.574331460	-5.921412460	1	4	ESP14600	4137
ESP000025164	43.574331460	-5.921412460	1	4	ESP14600	3875
ESP000025203	43.574331460	-5.921412460	1	4	ESP14600	4956
ESP000026335	43.574331460	-5.921412460	0	4	ESP14600	547
ESP000024496	43.568352370	-6.150478230	1	4	ESP14710	1131
ESP000023376	43.568352370	-6.150478230	1	4	ESP14710	2489
ESP000023870	43.568352370	-6.150478230	0	4	ESP14710	587
ESP000025055	43.568352370	-6.150478230	0	4	ESP14710	338
ESP000023553	43.56588902	-6.644353930	0	4	ESP14810	1000
ESP000023046	43.56588902	-6.644353930	0	4	ESP14810	979
ESP000022818	43.56588902	-6.644353930	0	4	ESP14810	136
ESP000024507	43.56588902	-6.644353930	0	4	ESP14810	422
ESP000027435	43.565416370	-6.838485800	0	4	ESP14830	769
ESP000022808	43.57439199	-6.943781130	0	4	ESP14840	43
ESP000002499	43.533329980	-7.037276600	1	4	ESP21100	1205
ESP000002500	43.566850610	-7.254887110	0	4	ESP21110	750
ESP000015855	43.566850610	-7.254887110	1	4	ESP21110	1846
ESP000024228	43.566850610	-7.254887110	1	4	ESP21110	2700
ESP000025434	43.666020160	-7.593730200	0	4	ESP21200	107
ESP000026595	43.666020160	-7.593730200	1	4	ESP21200	4452
ESP000026682	43.666020160	-7.593730200	0	4	ESP21200	352
ESP000026556	43.666020160	-7.593730200	0	4	ESP21200	701
ESP000026719	43.659952600	-7.351432660	1	4	ESP21220	1771
ESP000014429	43.659952600	-7.351432660	1	4	ESP21220	1046
ESP000023041	43.659952600	-7.351432660	0	4	ESP21220	210
ESP000025824	43.659952600	-7.351432660	0	4	ESP21220	414
ESP000023584	43.659952600	-7.351432660	0	4	ESP21220	18
ESP000023022	43.659952600	-7.351432660	0	4	ESP21220	730
ESP000022563	43.659952600	-7.351432660	0	4	ESP21220	330
ESP000015989	43.659952600	-7.351432660	0	4	ESP21220	437
ESP000022656	43.659952600	-7.351432660	0	4	ESP21220	806
ESP000025388	43.659952600	-7.351432660	0	4	ESP21220	209
ESP000022649	43.659952600	-7.351432660	0	4	ESP21220	606
ESP000023363	43.659952600	-7.351432660	1	4	ESP21220	1982
ESP000024026	43.659952600	-7.351432660	1	4	ESP21220	2897
ESP000025129	43.659952600	-7.351432660	1	4	ESP21220	1211
ESP000025406	43.659952600	-7.351432660	0	4	ESP21220	815
ESP000023561	43.659952600	-7.351432660	0	4	ESP21220	414
ESP000023724	43.659952600	-7.351432660	1	4	ESP21220	2286
ESP000023422	43.659952600	-7.351432660	1	4	ESP21220	3640
ESP000023383	43.659952600	-7.351432660	0	4	ESP21220	58
ESP000024499	43.659952600	-7.351432660	1	4	ESP21220	3477
ESP000026346	43.659952600	-7.351432660	0	4	ESP21220	595
ESP000026301	43.659952600	-7.351432660	0	4	ESP21220	717
ESP000023601	43.659952600	-7.351432660	1	4	ESP21220	3867
ESP000022369	43.659952600	-7.351432660	1	4	ESP21220	1818
ESP000024090	43.659952600	-7.351432660	1	4	ESP21220	1476
DNK000012527	58.683333000	11.256667	1	3	SWE602	6365
GBR000A13712	58.216667000	11.418333000	1	3	SWE603	7178
GBR000A10800	58.695167000	11.218667	0	3	SWE649	112
SWE000007133	58.361667000	11.250000000	1	3	SWE650	5909
SWE000006873	58.361667000	11.250000000	1	3	SWE650	7296
GBR000A13303	58.361667000	11.250000000	1	3	SWE650	1774
SWE000000084	58.893333	11.013333000	1	3	SWE672	7030
SWE000006955	58.893333	11.013333000	1	3	SWE672	1363
SWE000006950	58.800000000	11.166667000	1	3	SWE679	7114
DNK000007223	58.353333000	11.225000000	1	3	SWE699	6877
SWE000007162	58.353333000	11.225000000	1	3	SWE699	7279
SWE000007088	58.933333000	11.166667000	1	3	SWE711	6500
SWE000006904	58.453	11.297167000	1	3	SWE724	6452
ESP000024627	43.325239920	-1.924513560	1	4	ESP11100	1501
ESP000026388	43.325239920	-1.924513560	1	4	ESP11100	2208
ESP000015540	43.325239920	-1.924513560	1	4	ESP11100	1170
ESP000026620	43.388360310	-1.791050380	1	4	ESP11110	4953
ESP000024104	43.388360310	-1.791050380	0	4	ESP11110	216
ESP000024948	43.388360310	-1.791050380	0	4	ESP11110	148
ESP000025501	43.388360310	-1.791050380	0	4	ESP11110	388
ESP000025230	43.388360310	-1.791050380	0	4	ESP11110	349
ESP000025650	43.388360310	-1.791050380	0	4	ESP11110	301
ESP000024515	43.388360310	-1.791050380	0	4	ESP11110	724
ESP000024653	43.388360310	-1.791050380	0	4	ESP11110	561
ESP000024561	43.388360310	-1.791050380	0	4	ESP11110	502
ESP000023830	43.388360310	-1.791050380	0	4	ESP11110	4
ESP000023394	43.388360310	-1.791050380	0	4	ESP11110	302
ESP000024518	43.388360310	-1.791050380	0	4	ESP11110	616
ESP000001677	43.388360310	-1.791050380	0	4	ESP11110	42
ESP000025540	43.388360310	-1.791050380	1	4	ESP11110	1633
ESP000025232	43.388360310	-1.791050380	0	4	ESP11110	885
ESP000025231	43.388360310	-1.791050380	1	4	ESP11110	2559
ESP000025996	43.388360310	-1.791050380	0	4	ESP11110	30
ESP000025606	43.388360310	-1.791050380	0	4	ESP11110	552
ESP000026370	43.388360310	-1.791050380	1	4	ESP11110	2874
ESP000025891	43.388360310	-1.791050380	0	4	ESP11110	716
ESP000024678	43.388360310	-1.791050380	0	4	ESP11110	50
ESP000024677	43.388360310	-1.791050380	0	4	ESP11110	717
ESP000010863	43.27767262	-2.125842220	0	4	ESP11210	1
ESP000025321	43.27767262	-2.125842220	0	4	ESP11210	21
ESP000025320	43.27767262	-2.125842220	0	4	ESP11210	13
ESP000021828	43.308410920	-2.198734510	0	4	ESP11310	580
ESP000022800	43.308410920	-2.198734510	0	4	ESP11310	828
ESP000025888	43.308410920	-2.198734510	0	4	ESP11310	49
ESP000025234	43.308410920	-2.198734510	0	4	ESP11310	568
ESP000015219	43.308410920	-2.198734510	0	4	ESP11310	198
ESP000022332	43.308410920	-2.198734510	0	4	ESP11310	250
ESP000023227	43.308410920	-2.198734510	0	4	ESP11310	54
ESP000023452	43.308410920	-2.198734510	0	4	ESP11310	841
ESP000024179	43.308410920	-2.198734510	0	4	ESP11310	19
ESP000025229	43.308410920	-2.198734510	0	4	ESP11310	194
ESP000025315	43.308410920	-2.198734510	0	4	ESP11310	831
ESP000025616	43.308410920	-2.198734510	0	4	ESP11310	13
ESP000025893	43.309114070	-2.380307490	0	4	ESP11320	271
ESP000024019	43.309114070	-2.380307490	1	4	ESP11320	1636
ESP000025216	43.367789720	-2.498627360	0	4	ESP12100	234
ESP000025287	43.367789720	-2.498627360	0	4	ESP12100	14
ESP000022262	43.419389650	-2.719553380	0	4	ESP12200	162
ESP000025292	43.419389650	-2.719553380	0	4	ESP12200	217
ESP000025901	43.419389650	-2.719553380	0	4	ESP12200	326
ESP000026384	43.419389650	-2.719553380	0	4	ESP12200	357
ESP000026239	43.419389650	-2.719553380	1	4	ESP12200	1924
ESP000021353	43.419389650	-2.719553380	0	4	ESP12200	16
ESP000024947	43.419389650	-2.719553380	0	4	ESP12200	63
ESP000025115	43.419389650	-2.719553380	0	4	ESP12200	93
ESP000010190	43.419389650	-2.719553380	0	4	ESP12200	276
ESP000022981	43.419389650	-2.719553380	1	4	ESP12200	2142
ESP000023019	43.419389650	-2.719553380	1	4	ESP12200	2125
ESP000023015	43.419389650	-2.719553380	1	4	ESP12200	3001
ESP000023204	43.419389650	-2.719553380	1	4	ESP12200	3445
ESP000023206	43.419389650	-2.719553380	0	4	ESP12200	305
ESP000024172	43.419389650	-2.719553380	0	4	ESP12200	758
ESP000023882	43.419389650	-2.719553380	1	4	ESP12200	1611
ESP000024717	43.419389650	-2.719553380	0	4	ESP12200	184
ESP000023089	43.419389650	-2.719553380	0	4	ESP12200	50
ESP000024356	43.419389650	-2.719553380	1	4	ESP12200	2028
ESP000024328	43.419389650	-2.719553380	1	4	ESP12200	3455
ESP000008227	43.419389650	-2.719553380	0	4	ESP12200	20
ESP000013655	43.419389650	-2.719553380	0	4	ESP12200	447
ESP000025496	43.332616000	-3.029469590	0	4	ESP12320	872
ESP000024946	43.332616000	-3.029469590	0	4	ESP12320	761
ESP000026157	43.332616000	-3.029469590	0	4	ESP12320	945
ESP000015657	43.32547042	-2.421034220	0	4	ESP12400	233
ESP000023061	43.32547042	-2.421034220	1	4	ESP12400	5408
ESP000023062	43.32547042	-2.421034220	1	4	ESP12400	4920
ESP000024563	43.32547042	-2.421034220	1	4	ESP12400	6387
ESP000024580	43.32547042	-2.421034220	1	4	ESP12400	7050
ESP000025960	43.32547042	-2.421034220	0	4	ESP12400	403
ESP000026226	43.32547042	-2.421034220	0	4	ESP12400	528
ESP000026211	43.32547042	-2.421034220	0	4	ESP12400	539
ESP000026948	43.32547042	-2.421034220	0	4	ESP12400	967
ESP000026011	43.32547042	-2.421034220	0	4	ESP12400	927
ESP000026833	43.32547042	-2.421034220	0	4	ESP12400	642
ESP000026886	43.32547042	-2.421034220	1	4	ESP12400	1021
ESP000026408	43.32547042	-2.421034220	0	4	ESP12400	705
ESP000026169	43.32547042	-2.421034220	0	4	ESP12400	869
ESP000026164	43.32547042	-2.421034220	1	4	ESP12400	1003
ESP000026895	43.32547042	-2.421034220	0	4	ESP12400	834
ESP000027189	43.32547042	-2.421034220	0	4	ESP12400	602
ESP000025137	43.32547042	-2.421034220	0	4	ESP12400	742
ESP000025788	43.32547042	-2.421034220	0	4	ESP12400	571
ESP000023804	43.38452326	-3.216167170	0	4	ESP13100	22
ESP000023517	43.41701478	-3.414562160	1	4	ESP13200	2815
ESP000022321	43.41701478	-3.414562160	1	4	ESP13200	2841
ESP000023189	43.41701478	-3.414562160	0	4	ESP13200	57
ESP000023060	43.41701478	-3.414562160	0	4	ESP13200	606
ESP000024266	43.41701478	-3.414562160	0	4	ESP13200	163
ESP000023296	43.41701478	-3.414562160	1	4	ESP13200	1457
ESP000026240	43.41701478	-3.414562160	0	4	ESP13200	28
ESP000023627	43.41701478	-3.414562160	0	4	ESP13200	965
ESP000023803	43.41701478	-3.414562160	1	4	ESP13200	2582
ESP000025869	43.41701478	-3.414562160	1	4	ESP13200	1438
ESP000023823	43.396944770	-3.460057270	1	4	ESP13210	1708
ESP000003896	43.396944770	-3.460057270	0	4	ESP13210	748
ESP000023867	43.396944770	-3.460057270	0	4	ESP13210	44
ESP000024141	43.396944770	-3.460057270	0	4	ESP13210	323
ESP000025177	43.396944770	-3.460057270	0	4	ESP13210	343
ESP000024986	43.396944770	-3.460057270	1	4	ESP13210	7535
ESP000023834	43.396944770	-3.460057270	0	4	ESP13210	564
ESP000024410	43.396944770	-3.460057270	1	4	ESP13210	1727
ESP000023947	43.396944770	-3.460057270	0	4	ESP13210	335
ESP000023948	43.396944770	-3.460057270	0	4	ESP13210	409
ESP000023295	43.396944770	-3.460057270	1	4	ESP13210	1089
ESP000026372	43.446381700	-3.461056110	1	4	ESP13300	3000
ESP000025486	43.446381700	-3.461056110	0	4	ESP13300	49
ESP000024574	43.446381700	-3.461056110	1	4	ESP13300	1792
ESP000023759	43.446381700	-3.461056110	0	4	ESP13300	337
ESP000024805	43.446381700	-3.461056110	0	4	ESP13300	665
ESP000023552	43.446381700	-3.461056110	0	4	ESP13300	850
ESP000025257	43.446381700	-3.461056110	0	4	ESP13300	656
ESP000023876	43.446381700	-3.461056110	0	4	ESP13300	551
ESP000024302	43.446381700	-3.461056110	0	4	ESP13300	25
ESP000024332	43.446381700	-3.461056110	0	4	ESP13300	276
ESP000011364	43.454439970	-3.821589710	1	4	ESP13400	1024
ESP000023731	43.454439970	-3.821589710	0	4	ESP13400	724
ESP000024282	43.454439970	-3.821589710	0	4	ESP13400	32
ESP000026887	43.454439970	-3.821589710	1	4	ESP13400	1211
ESP000023205	43.454439970	-3.821589710	1	4	ESP13400	1446
ESP000023037	43.454439970	-3.821589710	0	4	ESP13400	635
ESP000024724	43.454439970	-3.821589710	1	4	ESP13400	5382
ESP000023168	43.454439970	-3.821589710	1	4	ESP13400	1628
ESP000024433	43.454439970	-3.821589710	0	4	ESP13400	712
ESP000024732	43.454439970	-3.821589710	1	4	ESP13400	5252
ESP000022829	43.454439970	-3.821589710	0	4	ESP13400	827
ESP000024853	43.432800690	-4.033838130	1	4	ESP13510	1600
ESP000025169	43.394947090	-4.288154380	1	4	ESP13610	1262
ESP000024103	43.516147080	-5.263586720	1	4	ESP14300	1538
ESP000023638	43.516147080	-5.263586720	0	4	ESP14300	355
ESP000023657	43.574331460	-5.921412460	1	4	ESP14600	2227
ESP000025057	43.574331460	-5.921412460	1	4	ESP14600	2230
ESP000024253	43.574331460	-5.921412460	0	4	ESP14600	7
ESP000025946	43.574331460	-5.921412460	0	4	ESP14600	376
ESP000022246	43.574331460	-5.921412460	1	4	ESP14600	1403
ESP000023783	43.574331460	-5.921412460	0	4	ESP14600	824
ESP000022454	43.574331460	-5.921412460	0	4	ESP14600	765
ESP000024556	43.574331460	-5.921412460	0	4	ESP14600	368
ESP000023421	43.574331460	-5.921412460	0	4	ESP14600	861
ESP000021705	43.574331460	-5.921412460	1	4	ESP14600	2144
ESP000025052	43.574331460	-5.921412460	0	4	ESP14600	974
ESP000023643	43.574331460	-5.921412460	1	4	ESP14600	1105
ESP000023133	43.574331460	-5.921412460	1	4	ESP14600	1238
ESP000025084	43.574331460	-5.921412460	1	4	ESP14600	2090
ESP000025164	43.574331460	-5.921412460	1	4	ESP14600	4273
ESP000025203	43.574331460	-5.921412460	1	4	ESP14600	3212
ESP000026335	43.574331460	-5.921412460	0	4	ESP14600	819
ESP000024496	43.568352370	-6.150478230	1	4	ESP14710	2659
ESP000023376	43.568352370	-6.150478230	1	4	ESP14710	1236
ESP000023870	43.568352370	-6.150478230	1	4	ESP14710	3468
ESP000025055	43.568352370	-6.150478230	1	4	ESP14710	1580
ESP000023553	43.56588902	-6.644353930	1	4	ESP14810	2086
ESP000023046	43.56588902	-6.644353930	1	4	ESP14810	3280
ESP000022818	43.56588902	-6.644353930	0	4	ESP14810	680
ESP000024507	43.56588902	-6.644353930	0	4	ESP14810	910
ESP000027435	43.565416370	-6.838485800	1	4	ESP14830	3595
ESP000022808	43.57439199	-6.943781130	1	4	ESP14840	1030
ESP000002499	43.533329980	-7.037276600	0	4	ESP21100	569
ESP000015855	43.566850610	-7.254887110	0	4	ESP21110	181
ESP000025434	43.666020160	-7.593730200	0	4	ESP21200	244
ESP000026595	43.666020160	-7.593730200	1	4	ESP21200	3806
ESP000026682	43.666020160	-7.593730200	0	4	ESP21200	417
ESP000026556	43.666020160	-7.593730200	0	4	ESP21200	449
ESP000026719	43.659952600	-7.351432660	1	4	ESP21220	4349
ESP000014429	43.659952600	-7.351432660	1	4	ESP21220	1238
ESP000023041	43.659952600	-7.351432660	1	4	ESP21220	1914
ESP000025824	43.659952600	-7.351432660	1	4	ESP21220	1293
ESP000023584	43.659952600	-7.351432660	1	4	ESP21220	1270
ESP000023022	43.659952600	-7.351432660	0	4	ESP21220	806
ESP000022563	43.659952600	-7.351432660	1	4	ESP21220	1682
ESP000015989	43.659952600	-7.351432660	1	4	ESP21220	3978
ESP000022656	43.659952600	-7.351432660	0	4	ESP21220	335
ESP000025388	43.659952600	-7.351432660	1	4	ESP21220	3362
ESP000022649	43.659952600	-7.351432660	0	4	ESP21220	839
ESP000023363	43.659952600	-7.351432660	1	4	ESP21220	3131
ESP000024026	43.659952600	-7.351432660	1	4	ESP21220	3802
ESP000025129	43.659952600	-7.351432660	1	4	ESP21220	2300
ESP000025406	43.659952600	-7.351432660	1	4	ESP21220	1941
ESP000023561	43.659952600	-7.351432660	1	4	ESP21220	2768
ESP000023724	43.659952600	-7.351432660	1	4	ESP21220	4196
ESP000023422	43.659952600	-7.351432660	1	4	ESP21220	4427
ESP000023383	43.659952600	-7.351432660	1	4	ESP21220	1940
ESP000024499	43.659952600	-7.351432660	1	4	ESP21220	1176
ESP000026346	43.659952600	-7.351432660	0	4	ESP21220	677
ESP000026301	43.659952600	-7.351432660	1	4	ESP21220	1510
ESP000023601	43.659952600	-7.351432660	0	4	ESP21220	826
ESP000022369	43.659952600	-7.351432660	1	4	ESP21220	4568
ESP000024090	43.659952600	-7.351432660	1	4	ESP21220	3938
ESP000023454	43.659952600	-7.351432660	1	4	ESP21220	3872
ESP000024160	43.659952600	-7.351432660	0	4	ESP21220	517
ESP000026018	43.659952600	-7.351432660	1	4	ESP21220	4172
ESP000025863	43.659952600	-7.351432660	1	4	ESP21220	4245
ESP000025709	43.659952600	-7.351432660	1	4	ESP21220	3301
ESP000024224	43.659952600	-7.351432660	0	4	ESP21220	84
ESP000023639	43.659952600	-7.351432660	1	4	ESP21220	3852
ESP000025793	43.659952600	-7.351432660	1	4	ESP21220	4257
ESP000025710	43.659952600	-7.351432660	1	4	ESP21220	1286
ESP000026518	43.659952600	-7.351432660	1	4	ESP21220	3638
ESP000006357	43.659952600	-7.351432660	1	4	ESP21220	6989
ESP000022078	43.659952600	-7.351432660	0	4	ESP21220	479
ESP000027000	43.659952600	-7.351432660	1	4	ESP21220	2209
ESP000026999	43.659952600	-7.351432660	1	4	ESP21220	2484
ESP000026951	43.659952600	-7.351432660	0	4	ESP21220	586
ESP000021836	43.681652410	-7.594421710	0	4	ESP21230	105
ESP000022095	43.681652410	-7.594421710	0	4	ESP21230	761
ESP000023349	43.681652410	-7.594421710	1	4	ESP21230	1060
ESP000024978	43.681652410	-7.594421710	0	4	ESP21230	935
ESP000025589	40.88327487	0.802648060	0	32	ESP63210	782
ESP000024820	40.88327487	0.802648060	0	32	ESP63210	187
ESP000024648	40.88327487	0.802648060	0	32	ESP63210	49
ESP000025301	40.88327487	0.802648060	0	32	ESP63210	196
ESP000025463	40.88327487	0.802648060	0	32	ESP63210	26
ESP000025274	40.88327487	0.802648060	1	32	ESP63210	1466
ESP000025275	40.88327487	0.802648060	1	32	ESP63210	2215
ESP000000379	41.107569940	1.240653730	1	32	ESP63300	1152
ESP000021858	41.107569940	1.240653730	1	32	ESP63300	2138
ESP000021963	41.107569940	1.240653730	1	32	ESP63300	1679
ESP000022268	41.107569940	1.240653730	1	32	ESP63300	1873
ESP000026897	41.107569940	1.240653730	1	32	ESP63300	1913
ESP000016007	41.107569940	1.240653730	1	32	ESP63300	1861
ESP000022397	41.107569940	1.240653730	1	32	ESP63300	1122
ESP000021703	41.107569940	1.240653730	1	32	ESP63300	1444
ESP000022088	41.107569940	1.240653730	1	32	ESP63300	2377
ESP000021859	41.107569940	1.240653730	1	32	ESP63300	1140
ESP000026446	41.107569940	1.240653730	1	32	ESP63300	1403
ESP000004787	41.107569940	1.240653730	1	32	ESP63300	2302
ESP000023330	41.107569940	1.240653730	1	32	ESP63300	1503
ESP000026840	41.107569940	1.240653730	1	32	ESP63300	2664
ESP000026822	41.107569940	1.240653730	1	32	ESP63300	1776
ESP000022742	41.107569940	1.240653730	1	32	ESP63300	4194
ESP000027225	41.107569940	1.240653730	1	32	ESP63300	2045
ESP000026768	41.107569940	1.240653730	1	32	ESP63300	1989
ESP000026447	41.107569940	1.240653730	0	32	ESP63300	992
ESP000000368	41.107569940	1.240653730	1	32	ESP63300	1945
ESP000026010	41.107569940	1.240653730	1	32	ESP63300	1871
ESP000000371	41.107569940	1.240653730	1	32	ESP63300	2287
ESP000000348	41.107569940	1.240653730	1	32	ESP63300	2096
ESP000026068	41.064638300	1.060184370	1	32	ESP63320	1410
ESP000002841	41.064638300	1.060184370	1	32	ESP63320	1674
ESP000000384	41.064638300	1.060184370	1	32	ESP63320	1954
ESP000026929	41.064638300	1.060184370	0	32	ESP63320	813
ESP000024538	41.064638300	1.060184370	0	32	ESP63320	912
ESP000015347	41.064638300	1.060184370	1	32	ESP63320	1672
ESP000027178	41.064638300	1.060184370	1	32	ESP63320	1739
ESP000026096	41.064638300	1.060184370	1	32	ESP63320	1462
ESP000026284	41.064638300	1.060184370	1	32	ESP63320	1750
ESP000025266	41.064638300	1.060184370	1	32	ESP63320	1936
ESP000025931	41.064638300	1.060184370	1	32	ESP63320	1184
ESP000025777	41.064638300	1.060184370	1	32	ESP63320	1596
ESP000027243	41.064638300	1.060184370	1	32	ESP63320	2108
FRA000916489	42.516667	3.116667000	0	32	FRAPV	65
FRA000477843	42.516667	3.116667000	1	32	FRAPV	1612
FRA000160035	42.516667	3.116667000	0	32	FRAPV	298
FRA000734075	42.516667	3.116667000	1	32	FRAPV	2516
FRA000836738	42.516667	3.116667000	0	32	FRAPV	767
FRA000916488	42.516667	3.116667000	1	32	FRAPV	2046
FRA000916457	42.516667	3.116667000	0	32	FRAPV	797
FRA000916474	42.516667	3.116667000	1	32	FRAPV	1833
FRA000916462	42.516667	3.116667000	0	32	FRAPV	106
FRA000863686	42.516667	3.116667000	1	32	FRAPV	1881
FRA000926671	43.402150000	3.696624000	0	32	FRAST	5
FRA000926668	43.402150000	3.696624000	1	32	FRAST	2166
FRA000926669	43.402150000	3.696624000	0	32	FRAST	981
FRA000401051	43.402150000	3.696624000	1	32	FRAST	1586
FRA000669389	43.402150000	3.696624000	1	32	FRAST	1550
FRA000614666	43.402150000	3.696624000	1	32	FRAST	1235
FRA000670404	43.402150000	3.696624000	1	32	FRAST	1850
FRA000386543	43.402150000	3.696624000	0	32	FRAST	782
FRA000315095	43.402150000	3.696624000	1	32	FRAST	1207
FRA000436731	43.402150000	3.696624000	0	32	FRAST	191
FRA000146960	43.402150000	3.696624000	1	32	FRAST	1161
FRA000753091	43.402150000	3.696624000	0	32	FRAST	617
FRA000330097	43.402150000	3.696624000	1	32	FRAST	1513
FRA000533056	43.402150000	3.696624000	1	32	FRAST	1388
FRA000541682	43.402150000	3.696624000	1	32	FRAST	1076
FRA000636287	43.402150000	3.696624000	1	32	FRAST	1443
FRA000374004	43.402150000	3.696624000	1	32	FRAST	1778
FRA000330140	43.402150000	3.696624000	1	32	FRAST	1767
FRA000595980	43.402150000	3.696624000	1	32	FRAST	1572
FRA000923715	43.402150000	3.696624000	1	32	FRAST	1979
FRA000631225	43.402150000	3.696624000	1	32	FRAST	1615
FRA000900283	43.402150000	3.696624000	1	32	FRAST	3440
FRA000613327	43.402150000	3.696624000	0	32	FRAST	464
FRA000436675	43.402150000	3.696624000	1	32	FRAST	1819
FRA000250858	43.402150000	3.696624000	1	32	FRAST	1056
FRA000923760	43.402150000	3.696624000	1	32	FRAST	1911
FRA000401094	43.402150000	3.696624000	0	32	FRAST	764
FRA000923734	43.402150000	3.696624000	1	32	FRAST	1553
FRA000900290	43.402150000	3.696624000	1	32	FRAST	1656
FRA000819573	43.402150000	3.696624000	1	32	FRAST	2104
FRA000916482	43.402150000	3.696624000	1	32	FRAST	2606
FRA000900282	43.402150000	3.696624000	1	32	FRAST	2810
FRA000925347	43.402150000	3.696624000	1	32	FRAST	2102
FRA000923716	43.402150000	3.696624000	1	32	FRAST	1512
FRA000916465	43.402150000	3.696624000	1	32	FRAST	1591
FRA000916475	43.402150000	3.696624000	1	32	FRAST	3090
FRA000528896	43.402150000	3.696624000	1	32	FRAST	1073
FRA000624710	43.402150000	3.696624000	1	32	FRAST	1658
FRA000374056	43.402150000	3.696624000	1	32	FRAST	2155
FRA000859076	43.402150000	3.696624000	1	32	FRAST	3355
FRA000900236	43.402150000	3.696624000	1	32	FRAST	2879
FRA000923751	43.402150000	3.696624000	1	32	FRAST	2481
FRA000923752	43.402150000	3.696624000	1	32	FRAST	3245
FRA000924860	43.402150000	3.696624000	1	32	FRAST	2310
FRA000925310	43.402150000	3.696624000	1	32	FRAST	2044
FRA000924880	43.402150000	3.696624000	0	32	FRAST	298
FRA000819527	43.402150000	3.696624000	1	32	FRAST	2727
FRA000781462	43.402150000	3.696624000	1	32	FRAST	1711
FRA000819516	43.402150000	3.696624000	0	32	FRAST	808
FRA000900265	43.402150000	3.696624000	1	32	FRAST	2590
FRA000900270	43.402150000	3.696624000	1	32	FRAST	2859
NLD190500461	53.183333330	5.416666667	0	36	NLDHA	355
NLD198800457	53.183333330	5.416666667	0	36	NLDHA	481
NLD198900417	53.183333330	5.416666667	1	36	NLDHA	1215
NLD196400474	53.183333330	5.416666667	1	36	NLDHA	1034
NLD199402001	53.183333330	5.416666667	1	36	NLDHA	2693
NLD200602002	53.183333330	5.416666667	1	36	NLDHA	1965
NLD199802133	53.183333330	5.416666667	0	36	NLDHA	852
NLD195500619	53.183333330	5.416666667	1	36	NLDHA	1518
NLD192800423	53.183333330	5.416666667	1	36	NLDHA	1820
NLD192900389	53.183333330	5.416666667	0	36	NLDHA	12
NLD192800266	53.183333330	5.416666667	1	36	NLDHA	1347
NLD192700279	53.183333330	5.416666667	0	36	NLDHA	164
NLD193302070	53.183333330	5.416666667	0	36	NLDHA	1
NLD193002045	53.183333330	5.416666667	1	36	NLDHA	2201
DEU000590300	53.183333330	5.416666667	1	36	NLDHA	2789
NLD196101961	53.183333330	5.416666667	1	36	NLDHA	3061
NLD195400969	52.966666670	4.766666667	0	36	NLDHD	14
NLD200302676	52.966666670	4.766666667	0	36	NLDHD	346
NLD198400504	52.966666670	4.766666667	1	36	NLDHD	2751
DEU401170101	52.966666670	4.766666667	0	36	NLDHD	551
NLD198600314	52.966666670	4.766666667	0	36	NLDHD	388
NLD199201803	52.966666670	4.766666667	0	36	NLDHD	860
NLD199401895	52.966666670	4.766666667	1	36	NLDHD	1042
NLD199201750	52.966666670	4.766666667	1	36	NLDHD	1299
NLD199401869	52.966666670	4.766666667	1	36	NLDHD	1834
NLD199001086	52.8829456	5.3607068	0	36	NLDST	586
NLD198000446	52.666666670	5.600000000	0	36	NLDUK	3
NLD198600120	52.666666670	5.600000000	1	36	NLDUK	3321
NLD197900998	52.666666670	5.600000000	1	36	NLDUK	1740
NLD198801104	52.666666670	5.600000000	1	36	NLDUK	2910
NLD200002621	52.666666670	5.600000000	0	36	NLDUK	378
NLD200002617	52.666666670	5.600000000	1	36	NLDUK	2277
NLD198200283	52.666666670	5.600000000	1	36	NLDUK	2615
NLD198500400	52.666666670	5.600000000	1	36	NLDUK	2212
NLD197400195	52.666666670	5.600000000	1	36	NLDUK	2091
NLD200102663	52.666666670	5.600000000	1	36	NLDUK	1464
NLD195100539	52.666666670	5.600000000	1	36	NLDUK	2736
NLD198400968	52.666666670	5.600000000	1	36	NLDUK	3163
DEU201100219	52.666666670	5.600000000	0	36	NLDUK	604
NLD199101730	52.666666670	5.600000000	1	36	NLDUK	2398
NLD198300871	52.666666670	5.600000000	1	36	NLDUK	1941
NLD198400288	52.666666670	5.600000000	0	36	NLDUK	954
NLD196300615	52.666666670	5.600000000	1	36	NLDUK	3604
NLD196500428	52.666666670	5.600000000	1	36	NLDUK	2737
NLD200002595	52.666666670	5.600000000	0	36	NLDUK	185
NLD200002594	52.666666670	5.600000000	1	36	NLDUK	2946
NLD200601985	52.666666670	5.600000000	1	36	NLDUK	4147
NLD201001155	52.666666670	5.600000000	1	36	NLDUK	4064
NLD196700682	52.666666670	5.600000000	1	36	NLDUK	4166
NLD196901896	52.666666670	5.600000000	1	36	NLDUK	2673
IRL000I11722	52.666666670	5.600000000	1	36	NLDUK	3193
NLD198000872	52.666666670	5.600000000	1	36	NLDUK	1165
NLD199702111	52.666666670	5.600000000	1	36	NLDUK	2234
NLD197500866	52.666666670	5.600000000	1	36	NLDUK	1492
NLD198000455	52.666666670	5.600000000	1	36	NLDUK	3748
NLD198900067	52.666666670	5.600000000	1	36	NLDUK	3778
NLD198200558	52.666666670	5.600000000	0	36	NLDUK	989
NLD200302694	52.666666670	5.600000000	0	36	NLDUK	945
NLD198700579	52.666666670	5.600000000	1	36	NLDUK	1662
NLD199201722	52.666666670	5.600000000	1	36	NLDUK	1031
NLD198300822	52.666666670	5.600000000	1	36	NLDUK	2256
NLD198600627	52.666666670	5.600000000	1	36	NLDUK	1250
NLD199301821	52.666666670	5.600000000	1	36	NLDUK	2248
NLD199301771	52.666666670	5.600000000	1	36	NLDUK	1714
NLD199101413	52.666666670	5.600000000	1	36	NLDUK	1601
NLD199201673	52.666666670	5.600000000	1	36	NLDUK	1048
NLD199101572	52.666666670	5.600000000	0	36	NLDUK	943
NLD199201617	52.666666670	5.600000000	0	36	NLDUK	35
NLD199401870	52.666666670	5.600000000	0	36	NLDUK	290
NLD199301848	52.666666670	5.600000000	1	36	NLDUK	2708
NLD199301890	52.666666670	5.600000000	1	36	NLDUK	1077
NLD199001075	52.666666670	5.600000000	1	36	NLDUK	1643
NLD199802170	52.666666670	5.600000000	1	36	NLDUK	1444
NLD198800426	52.666666670	5.600000000	0	36	NLDUK	981
NLD199201697	52.666666670	5.600000000	1	36	NLDUK	2139
NLD199201712	51.450000000	3.583333333	1	36	NLDVLI	4510
NLD199101723	51.450000000	3.583333333	1	36	NLDVLI	5142
NLD199702109	51.450000000	3.583333333	1	36	NLDVLI	5224
NLD198600515	51.450000000	3.583333333	1	36	NLDVLI	1947
NLD198800017	51.450000000	3.583333333	1	36	NLDVLI	1820
ITA000003349	39.216667000	9.116667000	0	38	ITA00224	53
ITA000009705	39.216667000	9.116667000	0	38	ITA00224	3
ITA000025455	39.216667000	9.116667000	0	38	ITA00224	157
ITA000026916	39.216667000	9.116667000	0	38	ITA00224	233
ITA000025187	39.216667000	9.116667000	1	38	ITA00224	2529
ITA000024574	39.216667000	9.116667000	0	38	ITA00224	273
ITA000026585	39.216667000	9.116667000	0	38	ITA00224	844
ITA000025003	39.216667000	9.116667000	0	38	ITA00224	306
ITA000024829	39.216667000	9.116667000	0	38	ITA00224	47
ITA000026149	39.216667000	9.116667000	0	38	ITA00224	148
ITA000026876	39.216667000	9.116667000	0	38	ITA00224	87
ITA000027535	39.216667000	9.116667000	0	38	ITA00224	9
ITA000027551	39.216667000	9.116667000	0	38	ITA00224	5
ITA000026517	37.283333000	13.533333000	1	38	ITA00268	1394
ITA000001227	37.283333000	13.533333000	1	38	ITA00268	1518
ITA000002686	37.283333000	13.533333000	1	38	ITA00268	1136
ITA000023539	37.283333000	13.533333000	0	38	ITA00268	103
ITA000006950	37.283333000	13.533333000	1	38	ITA00268	1933
ITA000010609	37.283333000	13.533333000	1	38	ITA00268	1609
ITA000013994	37.283333000	13.533333000	0	38	ITA00268	439
ITA000018886	37.283333000	13.533333000	1	38	ITA00268	1218
ITA000000137	37.283333000	13.533333000	1	38	ITA00268	2066
ITA000025110	37.283333000	13.533333000	1	38	ITA00268	1526
ITA000024580	37.283333000	13.533333000	1	38	ITA00268	2321
ITA000010678	37.100000000	13.933333000	0	38	ITA00269	770
ITA000010697	37.100000000	13.933333000	0	38	ITA00269	895
ITA000007148	37.100000000	13.933333000	0	38	ITA00269	300
ITA000018172	37.100000000	13.933333000	0	38	ITA00269	859
ITA000007360	37.100000000	13.933333000	0	38	ITA00269	247
ITA000026788	37.100000000	13.933333000	0	38	ITA00269	95
ITA000010731	37.100000000	13.933333000	1	38	ITA00269	1130
ITA000018261	37.100000000	13.933333000	1	38	ITA00269	1077
ITA000010807	37.100000000	13.933333000	0	38	ITA00269	52
ITA000015031	37.100000000	13.933333000	0	38	ITA00269	444
ITA000010727	37.100000000	13.933333000	0	38	ITA00269	420
ITA000026653	37.100000000	13.933333000	1	38	ITA00269	1524
ITA000018143	37.100000000	13.933333000	0	38	ITA00269	666
ITA000011069	35.500000000	12.600000000	0	38	ITA00272	932
ITA000008124	35.500000000	12.600000000	1	38	ITA00272	1040
ITA000001626	35.500000000	12.600000000	1	38	ITA00272	1320
ITA000011079	35.500000000	12.600000000	1	38	ITA00272	1249
ITA000010780	35.500000000	12.600000000	1	38	ITA00272	1236
ITA000015074	35.500000000	12.600000000	1	38	ITA00272	1184
ITA000011016	35.500000000	12.600000000	1	38	ITA00272	1212
ITA000012809	35.500000000	12.600000000	1	38	ITA00272	1075
ITA000017806	35.500000000	12.600000000	1	38	ITA00272	1172
ITA000011091	35.500000000	12.600000000	0	38	ITA00272	509
ITA000026778	35.500000000	12.600000000	1	38	ITA00272	1027
ITA000009807	37.65	12.583333	0	38	ITA00273	146
ITA000025303	37.65	12.583333	0	38	ITA00273	123
ITA000015065	37.65	12.583333	0	38	ITA00273	145
ITA000000488	37.65	12.583333	0	38	ITA00273	90
ITA000027710	37.65	12.583333	1	38	ITA00273	1651
ITA000026696	37.65	12.583333	0	38	ITA00273	5
ITA000007035	37.65	12.583333	1	38	ITA00273	1915
ITA000018870	37.65	12.583333	0	38	ITA00273	905
ITA000025004	37.65	12.583333	1	38	ITA00273	1681
ITA000025097	37.65	12.583333	0	38	ITA00273	43
ITA000001033	37.65	12.583333	1	38	ITA00273	1637
ITA000016182	37.65	12.583333	1	38	ITA00273	1523
ITA000008146	37.65	12.583333	1	38	ITA00273	2537
ITA000023640	37.65	12.583333	0	38	ITA00273	576
ITA000026745	37.65	12.583333	0	38	ITA00273	656
ITA000011072	37.65	12.583333	1	38	ITA00273	1440
ITA000024935	37.65	12.583333	0	38	ITA00273	122
ITA000014325	37.65	12.583333	0	38	ITA00273	479
ITA000025312	37.65	12.583333	1	38	ITA00273	1554
ITA000024891	37.65	12.583333	0	38	ITA00273	222
ITA000017155	37.65	12.583333	1	38	ITA00273	2184
ITA000008090	37.65	12.583333	0	38	ITA00273	599
ITA000025191	37.65	12.583333	0	38	ITA00273	404
ITA000007984	37.65	12.583333	0	38	ITA00273	477
ITA000026177	37.65	12.583333	0	38	ITA00273	484
ITA000026392	37.65	12.583333	0	38	ITA00273	18
ITA000003181	37.65	12.583333	0	38	ITA00273	730
ITA000007114	37.65	12.583333	0	38	ITA00273	824
ITA000026976	37.65	12.583333	1	38	ITA00273	1239
ITA000014321	37.65	12.583333	0	38	ITA00273	819
ITA000026655	37.65	12.583333	0	38	ITA00273	315
ITA000007941	37.65	12.583333	0	38	ITA00273	233
ITA000027915	37.65	12.583333	0	38	ITA00273	810
ITA000007915	37.65	12.583333	0	38	ITA00273	686
ITA000008123	37.65	12.583333	0	38	ITA00273	402
ITA000017168	37.65	12.583333	0	38	ITA00273	307
ITA000016089	37.65	12.583333	1	38	ITA00273	1555
ITA000026064	37.65	12.583333	0	38	ITA00273	382
ITA000025271	37.65	12.583333	0	38	ITA00273	366
ITA000025310	37.65	12.583333	0	38	ITA00273	462
ITA000027014	37.65	12.583333	1	38	ITA00273	1504
ITA000007938	37.65	12.583333	0	38	ITA00273	768
ITA000027185	37.65	12.583333	0	38	ITA00273	203
ITA000019146	37.65	12.583333	0	38	ITA00273	249
ITA000025201	37.65	12.583333	0	38	ITA00273	514
ITA000019426	37.65	12.583333	0	38	ITA00273	264
ITA000025108	37.65	12.583333	1	38	ITA00273	1986
ITA000026359	37.65	12.583333	1	38	ITA00273	5600
ITA000026676	37.65	12.583333	0	38	ITA00273	489
ITA000026786	37.65	12.583333	0	38	ITA00273	5
ITA000025490	37.65	12.583333	0	38	ITA00273	103
ITA000007909	37.65	12.583333	1	38	ITA00273	1222
ITA000008143	37.65	12.583333	0	38	ITA00273	702
ITA000007879	37.65	12.583333	0	38	ITA00273	173
ITA000018754	37.65	12.583333	0	38	ITA00273	333
ITA000009966	37.65	12.583333	1	38	ITA00273	3606
ITA000011717	37.65	12.583333	0	38	ITA00273	380
ITA000025464	37.65	12.583333	0	38	ITA00273	290
ITA000026547	37.65	12.583333	0	38	ITA00273	221
ITA000024837	37.65	12.583333	0	38	ITA00273	359
ITA000023411	37.65	12.583333	0	38	ITA00273	771
ITA000018503	37.65	12.583333	1	38	ITA00273	2576
ITA000017571	37.65	12.583333	0	38	ITA00273	536
ITA000018504	37.65	12.583333	0	38	ITA00273	288
ITA000007908	37.65	12.583333	1	38	ITA00273	1017
ITA000007845	37.65	12.583333	0	38	ITA00273	134
ITA000007825	37.65	12.583333	0	38	ITA00273	170
ITA000007898	37.65	12.583333	0	38	ITA00273	727
ITA000007835	37.65	12.583333	0	38	ITA00273	46
ITA000007914	37.65	12.583333	0	38	ITA00273	74
ITA000007831	37.65	12.583333	0	38	ITA00273	105
ITA000007862	37.65	12.583333	0	38	ITA00273	89
ITA000011715	37.65	12.583333	1	38	ITA00273	1060
ITA000007876	37.65	12.583333	1	38	ITA00273	1277
ITA000007826	37.65	12.583333	0	38	ITA00273	868
ITA000007889	37.65	12.583333	0	38	ITA00273	18
ITA000007918	37.65	12.583333	0	38	ITA00273	276
ITA000019669	37.65	12.583333	0	38	ITA00273	972
ITA000018212	37.65	12.583333	1	38	ITA00273	2947
DEU500680110	54.693333330	8.575000000	0	45	DEU0110	2
DEU500740110	54.693333330	8.575000000	0	45	DEU0110	755
DEU500760110	54.693333330	8.575000000	0	45	DEU0110	952
DEU500960110	54.693333330	8.575000000	0	45	DEU0110	112
DEU501000110	54.693333330	8.575000000	0	45	DEU0110	115
NLD200402703	51.663261400	4.095345100	1	45	NLDBRU	2040
NLD198800933	51.663261400	4.095345100	1	45	NLDBRU	3117
NLD197100076	51.663261400	4.095345100	1	45	NLDBRU	2378
NLD192300110	51.663261400	4.095345100	0	45	NLDBRU	5
NLD191500109	51.663261400	4.095345100	1	45	NLDBRU	2726
NLD198000063	51.663261400	4.095345100	1	45	NLDBRU	2287
NLD193700858	51.663261400	4.095345100	1	45	NLDBRU	2187
NLD198900072	51.663261400	4.095345100	1	45	NLDBRU	2444
NLD198900073	51.663261400	4.095345100	1	45	NLDBRU	2959
NLD193500997	51.663261400	4.095345100	1	45	NLDBRU	1936
NLD192200030	51.663261400	4.095345100	0	45	NLDBRU	776
NLD198300680	51.663261400	4.095345100	1	45	NLDBRU	2816
NLD198901021	51.663261400	4.095345100	1	45	NLDBRU	3322
NLD197900775	51.663261400	4.095345100	1	45	NLDBRU	2564
NLD199501938	51.663261400	4.095345100	1	45	NLDBRU	2512
NLD199501967	51.663261400	4.095345100	1	45	NLDBRU	1867
NLD199802118	51.663261400	4.095345100	1	45	NLDBRU	3175
NLD199001041	51.663261400	4.095345100	1	45	NLDBRU	3062
NLD191700783	51.663261400	4.095345100	1	45	NLDBRU	2213
NLD199702089	51.663261400	4.095345100	0	45	NLDBRU	9
NLD198300725	51.6501218	3.9184977	1	45	NLDZZ	3949
NLD198800531	51.6501218	3.9184977	1	45	NLDZZ	2711
NLD198900802	51.6501218	3.9184977	1	45	NLDZZ	3160
NLD197600541	51.6501218	3.9184977	1	45	NLDZZ	3999
NLD198901083	51.6501218	3.9184977	1	45	NLDZZ	2160
NLD200002601	51.6501218	3.9184977	1	45	NLDZZ	2753
PRT000019167	40.635658330	-8.733077778	1	46	PRTA	1313
PRT000019300	40.635658330	-8.733077778	1	46	PRTA	1630
PRT000019156	40.635658330	-8.733077778	1	46	PRTA	5054
PRT000019301	40.635658330	-8.733077778	0	46	PRTA	568
PRT000019414	40.635658330	-8.733077778	0	46	PRTA	32
PRT000001712	40.635658330	-8.733077778	0	46	PRTA	541
PRT000000123	40.635658330	-8.733077778	0	46	PRTA	286
PRT000018673	40.635658330	-8.733077778	0	46	PRTA	61
PRT000020934	40.635658330	-8.733077778	1	46	PRTA	6403
PRT000021508	40.635658330	-8.733077778	0	46	PRTA	137
PRT000020224	40.635658330	-8.733077778	1	46	PRTA	2591
PRT000022722	40.635658330	-8.733077778	1	46	PRTA	1064
PRT000019696	40.635658330	-8.733077778	1	46	PRTA	2053
PRT000019421	40.635658330	-8.733077778	1	46	PRTA	5139
PRT000020848	40.635658330	-8.733077778	1	46	PRTA	1441
PRT000022471	40.635658330	-8.733077778	1	46	PRTA	4549
PRT000019412	40.635658330	-8.733077778	0	46	PRTA	271
PRT000020622	40.635658330	-8.733077778	0	46	PRTA	1000
PRT000020835	40.635658330	-8.733077778	1	46	PRTA	2772
PRT000022690	40.635658330	-8.733077778	0	46	PRTA	17
PRT000022670	40.635658330	-8.733077778	1	46	PRTA	2291
PRT000023047	40.635658330	-8.733077778	0	46	PRTA	157
PRT000001337	40.635658330	-8.733077778	1	46	PRTA	2285
PRT000019075	40.635658330	-8.733077778	0	46	PRTA	936
PRT000023094	40.635658330	-8.733077778	0	46	PRTA	310
PRT000000101	40.635658330	-8.733077778	1	46	PRTA	2569
PRT000000095	40.635658330	-8.733077778	0	46	PRTA	282
PRT000000100	40.635658330	-8.733077778	1	46	PRTA	1507
PRT000001474	40.142266670	-8.858400000	1	46	PRTFF	2544
PRT000001459	40.142266670	-8.858400000	1	46	PRTFF	1440
PRT000021378	40.142266670	-8.858400000	0	46	PRTFF	339
PRT000020261	39.354341670	-9.373480556	0	46	PRTPE	227
PRT000022005	39.354341670	-9.373480556	1	46	PRTPE	3594
PRT000021250	39.354341670	-9.373480556	1	46	PRTPE	1199
PRT000021148	39.354341670	-9.373480556	1	46	PRTPE	3451
PRT000020586	39.354341670	-9.373480556	1	46	PRTPE	2919
PRT000020584	39.354341670	-9.373480556	0	46	PRTPE	797
PRT000020537	39.354341670	-9.373480556	0	46	PRTPE	18
PRT000022526	39.354341670	-9.373480556	0	46	PRTPE	239
PRT000020572	39.354341670	-9.373480556	0	46	PRTPE	393
PRT000021762	39.354341670	-9.373480556	1	46	PRTPE	5049
PRT000022622	39.354341670	-9.373480556	0	46	PRTPE	813
PRT000021369	39.354341670	-9.373480556	1	46	PRTPE	1288
PRT000000770	39.354341670	-9.373480556	1	46	PRTPE	1279
PRT000020349	39.354341670	-9.373480556	1	46	PRTPE	4038
PRT000019726	39.354341670	-9.373480556	1	46	PRTPE	3715
PRT000019385	39.354341670	-9.373480556	0	46	PRTPE	345
PRT000019321	39.354341670	-9.373480556	1	46	PRTPE	2373
PRT000001743	37.133219440	-8.528025000	1	46	PRTPM	1096
PRT000001052	37.133219440	-8.528025000	1	46	PRTPM	1034
PRT000020231	37.133219440	-8.528025000	1	46	PRTPM	4349
PRT000001576	37.133219440	-8.528025000	1	46	PRTPM	5714
PRT000020051	37.133219440	-8.528025000	1	46	PRTPM	6056
PRT000022745	37.133219440	-8.528025000	1	46	PRTPM	6603
PRT000019630	37.067067000	-8.099914000	1	46	PRTQ	1937
PRT000000948	37.067067000	-8.099914000	0	46	PRTQ	906
PRT000020352	37.006031000	-8.933987000	1	46	PRTSA	4913
PRT000020498	37.006031000	-8.933987000	0	46	PRTSA	845
PRT000020499	37.006031000	-8.933987000	1	46	PRTSA	2219
PRT000020243	37.006031000	-8.933987000	0	46	PRTSA	69
PRT000020047	38.438750000	-9.111652778	0	46	PRTSB	499
PRT000020596	38.438750000	-9.111652778	1	46	PRTSB	1615
PRT000001289	38.438750000	-9.111652778	1	46	PRTSB	2418
PRT000020104	38.438750000	-9.111652778	1	46	PRTSB	3572
PRT000000142	38.438750000	-9.111652778	1	46	PRTSB	2354
PRT000019361	38.438750000	-9.111652778	1	46	PRTSB	5256
PRT000018703	38.438750000	-9.111652778	1	46	PRTSB	6299
PRT000020072	38.438750000	-9.111652778	1	46	PRTSB	3438
PRT000019884	38.438750000	-9.111652778	1	46	PRTSB	3427
PRT000020591	38.438750000	-9.111652778	1	46	PRTSB	3639
PRT000020208	38.438750000	-9.111652778	1	46	PRTSB	3367
PRT000021161	38.438750000	-9.111652778	0	46	PRTSB	511
PRT000019475	38.438750000	-9.111652778	1	46	PRTSB	3081
PRT000019582	38.438750000	-9.111652778	1	46	PRTSB	4774
PRT000020103	38.438750000	-9.111652778	1	46	PRTSB	1449
PRT000020341	38.438750000	-9.111652778	0	46	PRTSB	269
PRT000019515	37.95256944	-8.871313889	1	46	PRTSN	3031
PRT000022479	37.95256944	-8.871313889	0	46	PRTSN	993
PRT000000799	37.95256944	-8.871313889	1	46	PRTSN	1751
PRT000023044	37.95256944	-8.871313889	1	46	PRTSN	5120
PRT000023187	37.95256944	-8.871313889	0	46	PRTSN	25
PRT000019501	37.95256944	-8.871313889	1	46	PRTSN	3637
PRT000019601	37.95256944	-8.871313889	0	46	PRTSN	386
PRT000023138	37.95256944	-8.871313889	1	46	PRTSN	1885
PRT000022477	37.95256944	-8.871313889	1	46	PRTSN	3350
PRT000019698	37.95256944	-8.871313889	1	46	PRTSN	5470
PRT000022478	37.95256944	-8.871313889	1	46	PRTSN	2916
PRT000023577	37.95256944	-8.871313889	0	46	PRTSN	947
PRT000022824	37.95256944	-8.871313889	1	46	PRTSN	5910
PRT000023033	37.95256944	-8.871313889	1	46	PRTSN	1958
PRT000021920	37.95256944	-8.871313889	1	46	PRTSN	1685
PRT000023708	41.688836110	-8.833527778	1	46	PRTV	1896
PRT000021970	41.688836110	-8.833527778	0	46	PRTV	250
PRT000018893	41.688836110	-8.833527778	1	46	PRTV	2438
PRT000001036	41.688836110	-8.833527778	1	46	PRTV	5033
POL023401044	54.586666670	16.853333330	1	49	POL0234	1164
POL023401017	54.586666670	16.853333330	0	49	POL0234	755
POL023401074	54.586666670	16.853333330	1	49	POL0234	6357
POL023200771	54.586666670	16.853333330	1	49	POL0234	6242
POL023401087	54.586666670	16.853333330	1	49	POL0234	1106
POL023401030	54.586666670	16.853333330	1	49	POL0234	5265
POL023401076	54.586666670	16.853333330	0	49	POL0234	268
POL023401088	54.586666670	16.853333330	0	49	POL0234	782
POL023401762	54.586666670	16.853333330	1	49	POL0234	4664
POL023401018	54.586666670	16.853333330	1	49	POL0234	5710
POL023401080	54.586666670	16.853333330	1	49	POL0234	5126
POL023400993	54.586666670	16.853333330	0	49	POL0234	576
POL023401036	54.586666670	16.853333330	1	49	POL0234	7619
POL023400226	54.586666670	16.853333330	1	49	POL0234	7564
POL023400202	54.586666670	16.853333330	1	49	POL0234	7426
POL023400228	54.586666670	16.853333330	1	49	POL0234	3682
POL023400215	54.586666670	16.853333330	1	49	POL0234	7053
POL023400209	54.586666670	16.853333330	1	49	POL0234	2577
POL023600941	54.760117000	17.556312000	1	49	POL0236	7675
POL023600922	54.760117000	17.556312000	1	49	POL0236	2008
POL023600925	54.760117000	17.556312000	1	49	POL0236	1505
POL023600945	54.760117000	17.556312000	1	49	POL0236	7451
POL023600853	54.760117000	17.556312000	1	49	POL0236	7904
ESP000026007	36.837043820	-2.481619090	1	12	ESP42200	2504
ESP000023596	36.837043820	-2.481619090	1	12	ESP42200	2383
ESP000021549	36.837043820	-2.481619090	1	12	ESP42200	2663
ESP000023742	36.837043820	-2.481619090	1	12	ESP42200	2256
ESP000026731	36.837043820	-2.481619090	1	12	ESP42200	1626
ESP000024983	36.837043820	-2.481619090	1	12	ESP42200	3348
ESP000026294	36.837043820	-2.481619090	1	12	ESP42200	2147
ESP000026649	36.837043820	-2.481619090	1	12	ESP42200	2556
ESP000025772	36.837043820	-2.481619090	1	12	ESP42200	3388
ESP000023906	36.837043820	-2.481619090	1	12	ESP42200	1035
ESP000026857	36.837043820	-2.481619090	1	12	ESP42200	2452
ESP000025969	36.837043820	-2.481619090	1	12	ESP42200	2021
ESP000024252	36.837043820	-2.481619090	1	12	ESP42200	6188
ESP000027059	36.837043820	-2.481619090	1	12	ESP42200	4046
ESP000026981	36.837043820	-2.481619090	1	12	ESP42200	1783
ESP000025743	36.837043820	-2.481619090	1	12	ESP42200	2004
ESP000026645	36.837043820	-2.481619090	1	12	ESP42200	4403
ESP000026733	36.837043820	-2.481619090	1	12	ESP42200	2664
ESP000024974	36.837043820	-2.481619090	1	12	ESP42200	3032
ESP000025021	36.756535640	-2.604893600	1	12	ESP42210	2393
ESP000024638	36.723760070	-3.519920360	1	12	ESP42300	2902
ESP000026049	36.723760070	-3.519920360	1	12	ESP42300	2222
ESP000026657	36.723760070	-3.519920360	0	12	ESP42300	799
ESP000023743	36.723760070	-3.519920360	1	12	ESP42300	2161
ESP000025510	36.723760070	-3.519920360	0	12	ESP42300	417
ESP000025761	36.723760070	-3.519920360	0	12	ESP42300	158
ESP000000689	36.723760070	-3.519920360	0	12	ESP42300	7
ESP000023722	36.723760070	-3.519920360	1	12	ESP42300	2170
ESP000024958	36.723760070	-3.519920360	0	12	ESP42300	263
ESP000025083	36.723760070	-3.519920360	1	12	ESP42300	2565
ESP000026672	36.723760070	-3.519920360	1	12	ESP42300	2553
ESP000023797	36.723760070	-3.519920360	1	12	ESP42300	2154
ESP000025958	36.723760070	-3.519920360	1	12	ESP42300	1393
ESP000025630	36.723760070	-3.519920360	1	12	ESP42300	1065
ESP000022146	37.183612230	-1.818009840	1	12	ESP51100	2238
ESP000026972	37.183612230	-1.818009840	1	12	ESP51100	2153
ESP000026053	37.183612230	-1.818009840	1	12	ESP51100	2244
ESP000026642	37.183612230	-1.818009840	1	12	ESP51100	2420
ESP000026103	37.183612230	-1.818009840	1	12	ESP51100	2125
ESP000025787	37.183612230	-1.818009840	1	12	ESP51100	2066
ESP000024999	37.183612230	-1.818009840	1	12	ESP51100	2278
ESP000026292	37.183612230	-1.818009840	1	12	ESP51100	2168
ESP000024649	36.992733010	-1.897428370	1	12	ESP51110	3931
ESP000022293	36.992733010	-1.897428370	1	12	ESP51110	2751
ESP000023652	36.992733010	-1.897428370	1	12	ESP51110	4549
ESP000024171	36.992733010	-1.897428370	1	12	ESP51110	3742
ESP000026673	36.992733010	-1.897428370	1	12	ESP51110	1968
ESP000026019	36.992733010	-1.897428370	1	12	ESP51110	5219
ESP000024544	36.992733010	-1.897428370	1	12	ESP51110	1009
ESP000024906	36.992733010	-1.897428370	1	12	ESP51110	1413
ESP000024347	36.992733010	-1.897428370	0	12	ESP51110	118
ESP000023358	36.992733010	-1.897428370	1	12	ESP51110	4390
ESP000022746	36.992733010	-1.897428370	1	12	ESP51110	1917
ESP000026845	36.992733010	-1.897428370	1	12	ESP51110	3179
ESP000026273	36.992733010	-1.897428370	1	12	ESP51110	4087
ESP000024130	36.992733010	-1.897428370	1	12	ESP51110	5173
ESP000021976	36.992733010	-1.897428370	0	12	ESP51110	836
ESP000024446	36.992733010	-1.897428370	1	12	ESP51110	6029
ESP000025408	36.992733010	-1.897428370	1	12	ESP51110	1962
ESP000025344	36.992733010	-1.897428370	1	12	ESP51110	3042
ESP000024067	36.992733010	-1.897428370	1	12	ESP51110	4758
ESP000024364	36.992733010	-1.897428370	0	12	ESP51110	993
ESP000022616	36.992733010	-1.897428370	1	12	ESP51110	3945
ESP000025859	36.992733010	-1.897428370	1	12	ESP51110	1305
ESP000011873	37.405213460	-1.577269940	0	12	ESP51200	104
ESP000026680	37.405213460	-1.577269940	1	12	ESP51200	1993
ESP000011813	37.405213460	-1.577269940	1	12	ESP51200	2344
ESP000023196	37.405213460	-1.577269940	1	12	ESP51200	2427
ESP000022853	37.405213460	-1.577269940	1	12	ESP51200	2326
ESP000026261	37.405213460	-1.577269940	0	12	ESP51200	567
ESP000026849	37.405213460	-1.577269940	0	12	ESP51200	995
ESP000024823	37.564402100	-1.255584140	1	12	ESP51300	2185
ESP000022775	37.564402100	-1.255584140	1	12	ESP51300	2032
ESP000023359	37.564402100	-1.255584140	0	12	ESP51300	256
ESP000026387	37.564402100	-1.255584140	1	12	ESP51300	1202
ESP000023887	37.564402100	-1.255584140	0	12	ESP51300	366
ESP000025263	37.564402100	-1.255584140	1	12	ESP51300	1775
ESP000025256	37.564402100	-1.255584140	1	12	ESP51300	1420
ESP000026216	37.564402100	-1.255584140	1	12	ESP51300	1511
ESP000026848	37.600334850	-0.974906790	1	12	ESP51400	6380
ESP000024086	37.600334850	-0.974906790	1	12	ESP51400	1861
ESP000025739	37.600334850	-0.974906790	1	12	ESP51400	2034
ESP000025781	37.600334850	-0.974906790	1	12	ESP51400	2205
ESP000023498	37.600334850	-0.974906790	1	12	ESP51400	5862
ESP000024079	37.600334850	-0.974906790	1	12	ESP51400	1456
ESP000025328	37.600334850	-0.974906790	1	12	ESP51400	2262
ESP000024363	37.600334850	-0.974906790	1	12	ESP51400	6138
ESP000003158	37.975611280	-0.678941790	0	12	ESP52100	425
ESP000026354	37.975611280	-0.678941790	0	12	ESP52100	519
ESP000026110	37.975611280	-0.678941790	1	12	ESP52100	1399
ESP000027312	37.975611280	-0.678941790	0	12	ESP52100	140
ESP000024795	37.975611280	-0.678941790	1	12	ESP52100	1647
ESP000015994	38.189629210	-0.556531080	0	12	ESP52200	541
ESP000015788	38.189629210	-0.556531080	1	12	ESP52200	1139
ESP000020238	38.189629210	-0.556531080	0	12	ESP52200	937
ESP000022626	38.189629210	-0.556531080	1	12	ESP52200	3096
ESP000026456	38.189629210	-0.556531080	1	12	ESP52200	2260
ESP000025305	38.189629210	-0.556531080	0	12	ESP52200	553
ESP000023560	38.189629210	-0.556531080	1	12	ESP52200	1595
ESP000024189	38.189629210	-0.556531080	1	12	ESP52200	1228
ESP000024181	38.189629210	-0.556531080	1	12	ESP52200	2442
ESP000021741	38.189629210	-0.556531080	1	12	ESP52200	1127
ESP000023811	38.189629210	-0.556531080	0	12	ESP52200	200
ESP000024575	38.189629210	-0.556531080	0	12	ESP52200	910
ESP000025491	38.189629210	-0.556531080	1	12	ESP52200	2299
ESP000026736	38.189629210	-0.556531080	1	12	ESP52200	2503
ESP000023373	38.189629210	-0.556531080	1	12	ESP52200	2347
ESP000023537	38.189629210	-0.556531080	1	12	ESP52200	1069
ESP000025048	38.189629210	-0.556531080	0	12	ESP52200	277
ESP000026156	38.189629210	-0.556531080	1	12	ESP52200	1728
ESP000021676	38.508488450	-0.216905680	0	12	ESP52400	592
ESP000022857	38.508488450	-0.216905680	1	12	ESP52400	1591
ESP000023372	38.508488450	-0.216905680	1	12	ESP52400	1666
ESP000024035	38.508488450	-0.216905680	1	12	ESP52400	1929
ESP000024188	38.508488450	-0.216905680	1	12	ESP52400	1947
ESP000027067	38.508488450	-0.216905680	1	12	ESP52400	1695
ESP000026275	38.508488450	-0.216905680	1	12	ESP52400	1462
ESP000025590	38.508488450	-0.216905680	1	12	ESP52400	3261
ESP000023909	38.508488450	-0.216905680	1	12	ESP52400	1992
ESP000026154	38.508488450	-0.216905680	1	12	ESP52400	2016
ESP000024076	38.508488450	-0.216905680	1	12	ESP52400	3587
ESP000023901	38.508488450	-0.216905680	1	12	ESP52400	2292
ESP000023279	38.508488450	-0.216905680	1	12	ESP52400	3341
ESP000026524	38.508488450	-0.216905680	1	12	ESP52400	1628
ESP000025884	38.508488450	-0.216905680	1	12	ESP52400	3865
ESP000025340	38.508488450	-0.216905680	1	12	ESP52400	3373
ESP000026328	38.508488450	-0.216905680	1	12	ESP52400	3570
ESP000024594	38.508488450	-0.216905680	1	12	ESP52400	1884
ESP000026497	38.508488450	-0.216905680	1	12	ESP52400	1827
ESP000024263	38.590244600	-0.051994060	1	12	ESP52500	1673
ESP000014692	38.590244600	-0.051994060	1	12	ESP52500	5081
ESP000014933	38.590244600	-0.051994060	1	12	ESP52500	2404
ESP000021751	38.590244600	-0.051994060	1	12	ESP52500	6051
ESP000021759	38.590244600	-0.051994060	1	12	ESP52500	5072
ESP000015511	38.590244600	-0.051994060	1	12	ESP52500	3571
ESP000022650	38.590244600	-0.051994060	1	12	ESP52500	4194
ESP000023524	38.590244600	-0.051994060	1	12	ESP52500	1836
ESP000026655	38.590244600	-0.051994060	1	12	ESP52500	2416
ESP000022843	38.590244600	-0.051994060	1	12	ESP52500	2572
ESP000024993	38.590244600	-0.051994060	1	12	ESP52500	2848
ESP000025483	38.590244600	-0.051994060	1	12	ESP52500	3304
ESP000004372	38.640075010	0.070011520	1	12	ESP52510	1948
ESP000023374	38.640075010	0.070011520	1	12	ESP52510	2100
ESP000026740	38.640075010	0.070011520	1	12	ESP52510	1820
ESP000021814	38.640075010	0.070011520	1	12	ESP52510	2439
ESP000022009	38.640075010	0.070011520	1	12	ESP52510	1992
ESP000026391	38.640075010	0.070011520	1	12	ESP52510	1756
ESP000025008	38.640075010	0.070011520	1	12	ESP52510	2014
ESP000024706	38.640075010	0.070011520	1	12	ESP52510	3165
ESP000026132	38.640075010	0.070011520	1	12	ESP52510	1880
ESP000026946	38.640075010	0.070011520	1	12	ESP52510	1618
ESP000025956	38.640075010	0.070011520	1	12	ESP52510	1735
ESP000025119	38.640075010	0.070011520	1	12	ESP52510	1996
ESP000005823	38.84549451	0.113096830	1	12	ESP52600	1896
ESP000015800	38.84549451	0.113096830	1	12	ESP52600	1850
ESP000021657	38.84549451	0.113096830	1	12	ESP52600	1894
ESP000026260	38.84549451	0.113096830	1	12	ESP52600	2044
ESP000027125	38.84549451	0.113096830	1	12	ESP52600	2163
ESP000025445	38.84549451	0.113096830	1	12	ESP52600	6084
ESP000025330	38.84549451	0.113096830	1	12	ESP52600	6234
ESP000026555	38.84549451	0.113096830	1	12	ESP52600	4902
ESP000023220	38.84549451	0.113096830	1	12	ESP52600	4508
ESP000024874	38.84549451	0.113096830	1	12	ESP52600	2140
ESP000023718	38.84549451	0.113096830	1	12	ESP52600	2283
ESP000023955	38.797971440	0.185458260	1	12	ESP52610	1955
ESP000026248	38.797971440	0.185458260	1	12	ESP52610	1850
ESP000026974	38.797971440	0.185458260	1	12	ESP52610	1975
ESP000025518	38.797971440	0.185458260	1	12	ESP52610	2273
ESP000025481	38.797971440	0.185458260	1	12	ESP52610	1843
ESP000024801	38.797971440	0.185458260	0	12	ESP52610	119
ESP000027005	38.797971440	0.185458260	1	12	ESP52610	2428
ESP000024240	38.994631850	-0.158369720	1	12	ESP61100	1636
ESP000025022	38.994631850	-0.158369720	1	12	ESP61100	1559
ESP000024349	38.994631850	-0.158369720	1	12	ESP61100	1632
ESP000025668	38.994631850	-0.158369720	1	12	ESP61100	1772
ESP000025972	38.994631850	-0.158369720	1	12	ESP61100	6627
ESP000024037	39.162912520	-0.253923420	1	12	ESP61110	1257
ESP000022553	39.162912520	-0.253923420	1	12	ESP61110	1688
ESP000022733	39.162912520	-0.253923420	1	12	ESP61110	3336
ESP000024764	39.162912520	-0.253923420	0	12	ESP61110	875
ESP000015368	39.162912520	-0.253923420	1	12	ESP61110	1480
ESP000007329	39.162912520	-0.253923420	1	12	ESP61110	2009
ESP000022382	39.162912520	-0.253923420	1	12	ESP61110	1704
ESP000026490	39.162912520	-0.253923420	1	12	ESP61110	1970
ESP000002831	39.162912520	-0.253923420	1	12	ESP61110	6266
ESP000026412	39.162912520	-0.253923420	1	12	ESP61110	2093
ESP000025436	39.85503421	-0.065407430	1	12	ESP62100	1728
ESP000024011	39.85503421	-0.065407430	1	12	ESP62100	1627
ESP000024313	39.85503421	-0.065407430	1	12	ESP62100	2444
ESP000024163	39.85503421	-0.065407430	1	12	ESP62100	2301
ESP000024619	39.85503421	-0.065407430	1	12	ESP62100	1582
ESP000027264	39.85503421	-0.065407430	0	12	ESP62100	248
ESP000024620	39.565662970	2.640028760	1	12	ESP71200	4891
[truncated: 39,124 more rows]
