# Supplementary material for: Where did the vessels go? An analysis of the EU fishing fleet gravitation between home ports, fishing grounds, landing ports and markets
Source: PLoS One. 2020 May 21;15(5):e0230494. doi: 10.1371/journal.pone.0230494 (PMC7241779; doi:10.1371/journal.pone.0230494)
Supplement: S1 Data — (ZIP) [file pone.0230494.s001.zip › Figure_3_-_Country_specific_effects_data.csv]

Calculation1	Calculation2	Calculation3	Number of Records	Cluster	Cor	Country	Latitude	Longitude	Name	Nobs	Node	sc.SumSMR	scSumAvgR	Sc	Sumavg20112014
DRAGOR	DRAGOR	DRAGOR	1	5	0.882217105	DK	55.594023	12.660503	DRAGÃ˜R	35	DNK01013	35.255219920	0.009168788	2231	243325.495
KOGE	KOGE	KOGE	1	5	0.882217105	DK	55.457526	12.182181	KÃ˜GE	35	DNK01024	35.463964134	0.009223076	8460	917264.44
RODVIG	RODVIG	RODVIG	1	5	0.882217105	DK	55.256142	12.371851	RÃ˜DVIG	35	DNK06015	2.960231787	0.000769864	1006	1306723.605
KLINTHOLM HAVN	KLINTHOLM HAVN	KLINTHOLM HAVN	1	5	0.882217105	DK	54.954513	12.472556	KLINTHOLM HAVN	35	DNK06017	33.326532386	0.008667197	12213	1409106.125
GEDSER	GEDSER	GEDSER	1	5	0.882217105	DK	54.574422	11.931194	GEDSER	35	DNK06049	15.797459604	0.004108429	1659	403803.99
STUBBEKOBING	STUBBEKOBING	STUBBEKOBING	1	5	0.882217105	DK	54.888258	12.036023	STUBBEKÃ˜BING	35	DNK06055	346.137182463	0.090019538	49908	554412.975
KERTEMINDE	KERTEMINDE	KERTEMINDE	1	5	0.882217105	DK	55.455882	10.654979	KERTEMINDE	35	DNK08018	70.645684885	0.018372750	11553	628811.69
BAGENKOP	BAGENKOP	BAGENKOP	1	5	0.882217105	DK	54.748874	10.67583	BAGENKOP	35	DNK09040	72.524370114	0.018861338	23607	1251607.935
FÃ…BORG	FÃ…BORG	FÃ…BORG	1	5	0.882217105	DK	55.104155	10.228725	FÃ…BORG	35	DNK09061	64.011401811	0.016647379	5624	337830.96
SVENDBORG	SVENDBORG	SVENDBORG	1	5	0.882217105	DK	55.1339285	10.615878	SVENDBORG	35	DNK09067	229.688574506	0.059734869	3495	58508.54
SOBY	SOBY	SOBY	1	5	0.882217105	DK	54.941194	10.259063	SÃ˜BY	35	DNK09083	183.077975865	0.047612899	22495	472456
SKAGEN	SKAGEN	SKAGEN	1	5	0.882217105	DK	57.725004	10.579186	SKAGEN	35	DNK11002	7.584695952	0.001972544	111228	56388095.38
VESTERO	VESTERO	VESTERO	1	5	0.882217105	DK	57.291581	10.924545	VESTERÃ˜	35	DNK12003	4.381462426	0.001139482	674	591496.635
FREDERIKSHAVN	FREDERIKSHAVN	FREDERIKSHAVN	1	5	0.882217105	DK	57.4528125	10.528611	FREDERIKSHAVN	35	DNK12007	176.070056631	0.045790357	3755	82004.165
HALS	HALS	HALS	1	5	0.882217105	DK	56.996636	10.308609	HALS	35	DNK13003	1060.709413891	0.275857598	16509	59846.095
BONNERUP	BONNERUP	BONNERUP	1	5	0.882217105	DK	56.519318	10.720167	BÃ˜NNERUP	35	DNK16004	7.304053622	0.001899558	1465	771232.185
ANHOLT	ANHOLT	ANHOLT	1	5	0.882217105	DK	56.711996	11.554702	ANHOLT	35	DNK16016	92.617738902	0.024086999	12384	514136.27
GRENÃ…	GRENÃ…	GRENÃ…	1	5	0.882217105	DK	56.411808	10.894919	GRENÃ…	35	DNK16026	90.979576824	0.023660964	25426	1074596.95
EGERNSUND	EGERNSUND	EGERNSUND	1	5	0.882217105	DK	54.90638	9.610284	EGERNSUND	35	DNK18028	817.985571286	0.212732660	3174	14920.135
SONDERBORG	SONDERBORG	SONDERBORG	1	5	0.882217105	DK	54.913811	9.792178	SÃ˜NDERBORG	35	DNK18033	707.311697476	0.183949820	27514	149573.4
Ã…ROSUND	Ã…ROSUND	Ã…ROSUND	1	5	0.882217105	DK	55.258829	9.710666	Ã…RÃ˜SUND	35	DNK18043	34.275445803	0.008913980	3368	377833.485
ESBJERG	ESBJERG	ESBJERG	1	5	0.882217105	DK	55.517477	8.3838755	ESBJERG	35	DNK19006	20.414414849	0.005309156	25504	4803776.985
HVIDE SANDE	HVIDE SANDE	HVIDE SANDE	1	5	0.882217105	DK	56.011793	8.127935	HVIDE SANDE	35	DNK20001	16.663194879	0.004333580	64277	14832310.165
THORSMINDE	THORSMINDE	THORSMINDE	1	5	0.882217105	DK	56.4041445	8.161936	THORSMINDE	35	DNK22007	3.553458561	0.000924144	4702	5087950.095
THYBORON	THYBORON	THYBORON	1	5	0.882217105	DK	56.700851	8.229043	THYBORÃ˜N	35	DNK23001	10.726361289	0.002789594	90567	32466018.71
HANSTHOLM	HANSTHOLM	HANSTHOLM	1	5	0.882217105	DK	57.0360145	8.66058	HANSTHOLM	35	DNK27015	6.746866254	0.001754651	115200	65654099.865
AGGER	AGGER	AGGER	1	5	0.882217105	DK	56.784211	8.268394	AGGER	35	DNK27028	1936.245998118	0.503557490	3670	7288.145
HIRTSHALS	HIRTSHALS	HIRTSHALS	1	5	0.882217105	DK	57.486013	10.0404365	HIRTSHALS	35	DNK28001	9.543215845	0.002481894	143617	57865882.025
GILLELEJE	GILLELEJE	GILLELEJE	1	5	0.882217105	DK	56.122828	12.301261	GILLELEJE	35	DNK29011	69.245043235	0.018008487	84800	4708890.97
HUNDESTED	HUNDESTED	HUNDESTED	1	5	0.882217105	DK	55.967747	11.858962	HUNDESTED	35	DNK29015	14.319577541	0.003724078	3188	856050.885
RODBY HAVN	RODBY HAVN	RODBY HAVN	1	83	0.882217105	DK	54.662743	11.356621	RÃ˜DBY HAVN	35	DNK31030	9.239148199	0.002402816	166	69085.615
HASLE	HASLE	HASLE	1	28	0.882217105	DK	55.181935	14.708554	HASLE	35	DNK33017	4.970393796	0.001292645	415	321047.115
NEXO	NEXO	NEXO	1	5	0.882217105	DK	55.063073	15.12499	NEXÃ˜	35	DNK33019	67.779494731	0.017627343	51065	2896919.87
RONNE	RONNE	RONNE	1	5	0.882217105	DK	55.101017	14.708329	RÃ˜NNE	35	DNK33020	52.959189155	0.013773041	17962	1304141.87
TEJN	TEJN	TEJN	1	28	0.882217105	DK	55.247154	14.834316	TEJN	35	DNK33026	174.700656033	0.045434219	16173	355965.185
FUENTERRABIA	FUENTERRABIA	FUENTERRABIA	1	4	0.265691455	FR	43.388051	-1.663055	FUENTERRABIA	7	ESP11110	2.641913408	0.000687080	17120	24917051.78
CONCARNEAU	CONCARNEAU	CONCARNEAU	1	41	0.265691455	FR	47.872834	-3.920734	CONCARNEAU	7	FRACC	0.250584762	6.516931941e-05	1426	21881462.21
DOUARNENEZ	DOUARNENEZ	DOUARNENEZ	1	41	0.265691455	FR	48.093228	-4.328619	DOUARNENEZ	7	FRADZ	4.574752505	0.001189751	5679	4773267.115
GUILVINEC	GUILVINEC	GUILVINEC	1	41	0.265691455	FR	47.815465333	-4.275379667	GUILVINEC	7	FRAGV	0.355977635	9.257873451e-05	9010	97322566.01
LES SABLES D'OLOGNE	LES SABLES D'OLOGNE	LES SABLES D'OLOGNE	1	41	0.265691455	FR	46.5953675	-1.870011	LES SABLES D'OLOGNE	7	FRALS	0.023760025	6.179245067e-06	272	44018322.15
PORT VENDRES	PORT VENDRES	PORT VENDRES	1	32	0.265691455	FR	42.7699145	3.075254	PORT VENDRES	7	FRAPV	0.175132611	4.554655665e-05	239	5247378.015
SAINT-MALO	SAINT-MALO	SAINT-MALO	1	40	0.265691455	FR	48.721328667	-1.825085	SAINT-MALO	7	FRASM	0.060750698	1.579937094e-05	295	18671629.465
ARBROATH	ARBROATH	ARBROATH	1	98	0.832900869	UK	56.273915	-2.578623667	ARBROATH	16	GBRAH	0.211024512	5.488092613e-05	154	2806075.095
CAMPBELTOWN	CAMPBELTOWN	CAMPBELTOWN	1	17	0.832900869	UK	55.646115333	-5.848665778	CAMPBELTOWN	16	GBRCN	1.593277996	0.000414362	2383	5751007.81
CASTLEBAY	CASTLEBAY	CASTLEBAY	1	17	0.832900869	UK	57.274234083	-7.281213333	CASTLEBAY	16	GBRCY	1.753048695	0.000455914	1573	3450215.455
FRASERBURGH	FRASERBURGH	FRASERBURGH	1	17	0.832900869	UK	57.690641	-2.0306955	FRASERBURGH	16	GBRFR	4.134888089	0.001075356	43414	40371744.445
LERWICK	LERWICK	LERWICK	1	17	0.832900869	UK	60.429186211	-1.147771053	LERWICK	16	GBRLK	0.672367232	0.000174862	15256	87246017.855
LOWESTOFT	LOWESTOFT	LOWESTOFT	1	100	0.832900869	UK	52.529769875	1.57787425	LOWESTOFT	16	GBRLT	0.220334317	5.730211737e-05	116	2024358.005
MILFORD HAVEN	MILFORD HAVEN	MILFORD HAVEN	1	26	0.832900869	UK	51.742611857	-4.961487857	MILFORD HAVEN	16	GBRM	1.635989227	0.000425470	3706	8710366.9
PETERHEAD	PETERHEAD	PETERHEAD	1	17	0.832900869	UK	57.464055	-1.803232333	PETERHEAD	16	GBRPD	1.236705830	0.000321629	53063	164982114.415
PLYMOUTH	PLYMOUTH	PLYMOUTH	1	26	0.832900869	UK	50.354236667	-4.372868667	PLYMOUTH	16	GBRPH	1.250370136	0.000325182	5694	17510169.24
PEEL	PEEL	PEEL	1	17	0.832900869	UK	54.07611	-4.739268	PEEL	16	GBRPL	7.011548084	0.001823486	2900	1590360.405
PADSTOW	PADSTOW	PADSTOW	1	26	0.832900869	UK	50.4975736	-4.771202	PADSTOW	16	GBRPW	0.833698608	0.000216819	633	2919484.05
PENZANCE	PENZANCE	PENZANCE	1	26	0.832900869	UK	50.05660975	-5.772395	PENZANCE	16	GBRPZ	0.629499730	0.000163713	3183	19442520.42
STORNOWAY	STORNOWAY	STORNOWAY	1	17	0.832900869	UK	58.0244098	-6.6825462	STORNOWAY	16	GBRSY	1.322680317	0.000343988	1245	3619311.26
ULLAPOOL	ULLAPOOL	ULLAPOOL	1	4	0.832900869	UK	58.157441556	-5.125174444	ULLAPOOL	16	GBRUL	0.031744424	8.255739315e-06	249	30160836.055
WICK	WICK	WICK	1	99	0.832900869	UK	58.4738094	-3.126052	WICK	16	GBRWK	0.348048527	9.051661975e-05	122	1347818.78
WORKINGTON	WORKINGTON	WORKINGTON	1	44	0.832900869	UK	54.643569	-3.542752	WORKINGTON	16	GBRWO	45.477874541	0.011827384	1073	90721.67
AVEIRO	AVEIRO	AVEIRO	1	46	0.680494096	PT	40.640506	-8.653754	AVEIRO	8	PRTA	0.923614968	0.000240204	3202	13330358.78
FIGUEIRA DA FOZ	FIGUEIRA DA FOZ	FIGUEIRA DA FOZ	1	46	0.680494096	PT	40.15214	-8.857583	FIGUEIRA DA FOZ	8	PRTFF	11.516615019	0.002995114	26696	8913182.885
LEIXÃ•ES	LEIX0ES	LEIX0ES	1	4	0.680494096	PT	41.2427355	-8.219256	LEIXÃ•ES	8	PRTL	3.180108156	0.000827047	26709	32294399.305
PENICHE	PENICHE	PENICHE	1	46	0.680494096	PT	39.480772	-9.2288605	PENICHE	8	PRTPE	3.910624924	0.001017032	32695	32147459.01
PORTIMÃƒO	PORTIMÃƒO	PORTIMAO	1	46	0.680494096	PT	37.13617	-8.537693	PORTIMÃƒO	8	PRTPM	8.808071703	0.002290706	24424	10662214.695
SESIMBRA	SESIMBRA	SESIMBRA	1	46	0.680494096	PT	38.444217	-9.10149	SESIMBRA	8	PRTSB	4.209623823	0.001094793	30343	27715754.255
SINES	SINES	SINES	1	46	0.680494096	PT	37.957155	-8.860891	SINES	8	PRTSN	4.971123174	0.001292835	14775	11428373.85
VIANA DO CASTELO	VIANA DO CASTELO	VIANA DO CASTELO	1	46	0.680494096	PT	41.691828	-8.83441	VIANA DO CASTELO	8	PRTV	0.818923550	0.000212977	912	4282160.6
