# Supplementary material for: Where did the vessels go? An analysis of the EU fishing fleet gravitation between home ports, fishing grounds, landing ports and markets
Source: PLoS One. 2020 May 21;15(5):e0230494. doi: 10.1371/journal.pone.0230494 (PMC7241779; doi:10.1371/journal.pone.0230494)
Supplement: S1 Data — (ZIP) [file pone.0230494.s001.zip › Figure_3_Ports_data.csv]

Cor	Country	Latitude	Longitude	Name	Nobs	Node	sc.SumSMR	scSumAvgR	Sc	Sumavg20112014
0.882217105	DK	55.594023	12.660503	DRAGÃ˜R	35	DNK01013	35.255219920	0.009168788	2231	243325.495
0.882217105	DK	55.457526	12.182181	KÃ˜GE	35	DNK01024	35.463964134	0.009223076	8460	917264.44
0.882217105	DK	55.256142	12.371851	RÃ˜DVIG	35	DNK06015	2.960231787	0.000769864	1006	1306723.605
0.882217105	DK	54.954513	12.472556	KLINTHOLM HAVN	35	DNK06017	33.326532386	0.008667197	12213	1409106.125
0.882217105	DK	54.574422	11.931194	GEDSER	35	DNK06049	15.797459604	0.004108429	1659	403803.99
0.882217105	DK	54.888258	12.036023	STUBBEKÃ˜BING	35	DNK06055	346.137182463	0.090019538	49908	554412.975
0.882217105	DK	55.455882	10.654979	KERTEMINDE	35	DNK08018	70.645684885	0.018372750	11553	628811.69
0.882217105	DK	54.748874	10.67583	BAGENKOP	35	DNK09040	72.524370114	0.018861338	23607	1251607.935
0.882217105	DK	55.104155	10.228725	FÃ…BORG	35	DNK09061	64.011401811	0.016647379	5624	337830.96
0.882217105	DK	55.1339285	10.615878	SVENDBORG	35	DNK09067	229.688574506	0.059734869	3495	58508.54
0.882217105	DK	54.941194	10.259063	SÃ˜BY	35	DNK09083	183.077975865	0.047612899	22495	472456
0.882217105	DK	57.725004	10.579186	SKAGEN	35	DNK11002	7.584695952	0.001972544	111228	56388095.38
0.882217105	DK	57.291581	10.924545	VESTERÃ˜	35	DNK12003	4.381462426	0.001139482	674	591496.635
0.882217105	DK	57.4528125	10.528611	FREDERIKSHAVN	35	DNK12007	176.070056631	0.045790357	3755	82004.165
0.882217105	DK	56.996636	10.308609	HALS	35	DNK13003	1060.709413891	0.275857598	16509	59846.095
0.882217105	DK	56.519318	10.720167	BÃ˜NNERUP	35	DNK16004	7.304053622	0.001899558	1465	771232.185
0.882217105	DK	56.711996	11.554702	ANHOLT	35	DNK16016	92.617738902	0.024086999	12384	514136.27
0.882217105	DK	56.411808	10.894919	GRENÃ…	35	DNK16026	90.979576824	0.023660964	25426	1074596.95
0.882217105	DK	54.90638	9.610284	EGERNSUND	35	DNK18028	817.985571286	0.212732660	3174	14920.135
0.882217105	DK	54.913811	9.792178	SÃ˜NDERBORG	35	DNK18033	707.311697476	0.183949820	27514	149573.4
0.882217105	DK	55.258829	9.710666	Ã…RÃ˜SUND	35	DNK18043	34.275445803	0.008913980	3368	377833.485
0.882217105	DK	55.517477	8.3838755	ESBJERG	35	DNK19006	20.414414849	0.005309156	25504	4803776.985
0.882217105	DK	56.011793	8.127935	HVIDE SANDE	35	DNK20001	16.663194879	0.004333580	64277	14832310.165
0.882217105	DK	56.4041445	8.161936	THORSMINDE	35	DNK22007	3.553458561	0.000924144	4702	5087950.095
0.882217105	DK	56.700851	8.229043	THYBORÃ˜N	35	DNK23001	10.726361289	0.002789594	90567	32466018.71
0.882217105	DK	57.0360145	8.66058	HANSTHOLM	35	DNK27015	6.746866254	0.001754651	115200	65654099.865
0.882217105	DK	56.784211	8.268394	AGGER	35	DNK27028	1936.245998118	0.503557490	3670	7288.145
0.882217105	DK	57.486013	10.0404365	HIRTSHALS	35	DNK28001	9.543215845	0.002481894	143617	57865882.025
0.882217105	DK	56.122828	12.301261	GILLELEJE	35	DNK29011	69.245043235	0.018008487	84800	4708890.97
0.882217105	DK	55.967747	11.858962	HUNDESTED	35	DNK29015	14.319577541	0.003724078	3188	856050.885
0.882217105	DK	54.662743	11.356621	RÃ˜DBY HAVN	35	DNK31030	9.239148199	0.002402816	166	69085.615
0.882217105	DK	55.181935	14.708554	HASLE	35	DNK33017	4.970393796	0.001292645	415	321047.115
0.882217105	DK	55.063073	15.12499	NEXÃ˜	35	DNK33019	67.779494731	0.017627343	51065	2896919.87
0.882217105	DK	55.101017	14.708329	RÃ˜NNE	35	DNK33020	52.959189155	0.013773041	17962	1304141.87
0.882217105	DK	55.247154	14.834316	TEJN	35	DNK33026	174.700656033	0.045434219	16173	355965.185
0.265691455	FR	43.388051	-1.663055	FUENTERRABIA	7	ESP11110	2.641913408	0.000687080	17120	24917051.78
0.265691455	FR	47.872834	-3.920734	CONCARNEAU	7	FRACC	0.250584762	6.516931941e-05	1426	21881462.21
0.265691455	FR	48.093228	-4.328619	DOUARNENEZ	7	FRADZ	4.574752505	0.001189751	5679	4773267.115
0.265691455	FR	47.815465333	-4.275379667	GUILVINEC	7	FRAGV	0.355977635	9.257873451e-05	9010	97322566.01
0.265691455	FR	46.5953675	-1.870011	LES SABLES D'OLOGNE	7	FRALS	0.023760025	6.179245067e-06	272	44018322.15
0.265691455	FR	42.7699145	3.075254	PORT VENDRES	7	FRAPV	0.175132611	4.554655665e-05	239	5247378.015
0.265691455	FR	48.721328667	-1.825085	SAINT-MALO	7	FRASM	0.060750698	1.579937094e-05	295	18671629.465
0.832900869	UK	56.273915	-2.578623667	ARBROATH	16	GBRAH	0.211024512	5.488092613e-05	154	2806075.095
0.832900869	UK	55.646115333	-5.848665778	CAMPBELTOWN	16	GBRCN	1.593277996	0.000414362	2383	5751007.81
0.832900869	UK	57.274234083	-7.281213333	CASTLEBAY	16	GBRCY	1.753048695	0.000455914	1573	3450215.455
0.832900869	UK	57.690641	-2.0306955	FRASERBURGH	16	GBRFR	4.134888089	0.001075356	43414	40371744.445
0.832900869	UK	60.429186211	-1.147771053	LERWICK	16	GBRLK	0.672367232	0.000174862	15256	87246017.855
0.832900869	UK	52.529769875	1.57787425	LOWESTOFT	16	GBRLT	0.220334317	5.730211737e-05	116	2024358.005
0.832900869	UK	51.742611857	-4.961487857	MILFORD HAVEN	16	GBRM	1.635989227	0.000425470	3706	8710366.9
0.832900869	UK	57.464055	-1.803232333	PETERHEAD	16	GBRPD	1.236705830	0.000321629	53063	164982114.415
0.832900869	UK	50.354236667	-4.372868667	PLYMOUTH	16	GBRPH	1.250370136	0.000325182	5694	17510169.24
0.832900869	UK	54.07611	-4.739268	PEEL	16	GBRPL	7.011548084	0.001823486	2900	1590360.405
0.832900869	UK	50.4975736	-4.771202	PADSTOW	16	GBRPW	0.833698608	0.000216819	633	2919484.05
0.832900869	UK	50.05660975	-5.772395	PENZANCE	16	GBRPZ	0.629499730	0.000163713	3183	19442520.42
0.832900869	UK	58.0244098	-6.6825462	STORNOWAY	16	GBRSY	1.322680317	0.000343988	1245	3619311.26
0.832900869	UK	58.157441556	-5.125174444	ULLAPOOL	16	GBRUL	0.031744424	8.255739315e-06	249	30160836.055
0.832900869	UK	58.4738094	-3.126052	WICK	16	GBRWK	0.348048527	9.051661975e-05	122	1347818.78
0.832900869	UK	54.643569	-3.542752	WORKINGTON	16	GBRWO	45.477874541	0.011827384	1073	90721.67
0.680494096	PT	40.640506	-8.653754	AVEIRO	8	PRTA	0.923614968	0.000240204	3202	13330358.78
0.680494096	PT	40.15214	-8.857583	FIGUEIRA DA FOZ	8	PRTFF	11.516615019	0.002995114	26696	8913182.885
0.680494096	PT	41.2427355	-8.219256	LEIXÃ•ES	8	PRTL	3.180108156	0.000827047	26709	32294399.305
0.680494096	PT	39.480772	-9.2288605	PENICHE	8	PRTPE	3.910624924	0.001017032	32695	32147459.01
0.680494096	PT	37.13617	-8.537693	PORTIMÃƒO	8	PRTPM	8.808071703	0.002290706	24424	10662214.695
0.680494096	PT	38.444217	-9.10149	SESIMBRA	8	PRTSB	4.209623823	0.001094793	30343	27715754.255
0.680494096	PT	37.957155	-8.860891	SINES	8	PRTSN	4.971123174	0.001292835	14775	11428373.85
0.680494096	PT	41.691828	-8.83441	VIANA DO CASTELO	8	PRTV	0.818923550	0.000212977	912	4282160.6
