# Supplementary material for: Where did the vessels go? An analysis of the EU fishing fleet gravitation between home ports, fishing grounds, landing ports and markets
Source: PLoS One. 2020 May 21;15(5):e0230494. doi: 10.1371/journal.pone.0230494 (PMC7241779; doi:10.1371/journal.pone.0230494)
Supplement: S1 Data — (ZIP) [file pone.0230494.s001.zip › Single_port_centrality_data.csv]

Id	Name	Number of vessels > 15 m	Latitude	Longitude	Strength centrality
DEU0638	ZUDAR	0	54.240000000	13.37333333
DEU0625	ZINNOWITZ	0	54.066666670	13.966666670
DEU0650	ZINGST A. DARSS, OSTSEEBAD	0	54.436890000	12.685440000
NLDZZ	ZIERIKZEE	7	51.6501218	3.9184977	105
DEU0624	ZEMPIN	0	54.066666670	13.966666670
BELZEEBR	ZEEBRUGGE	44	51.333333330	3.200000000	3636
HRV23000	ZADAR	93	44.119392300	15.2329111	6210
SWE67	YXLÖ	0	58.951333	18.015000000
SWE975	YTTERVIK	0	64.665033000	21.114800000
SWE479	YSTAD	0	55.425000000	13.818333000	2858
SWE418	YNGSJÖ	0	55.883167000	14.230000000
GBRYH	YARMOUTH	0	52.71666667	-4.050000000
MLTG1092	XLENDI	0	36.029800000	14.216299800
DEU0110	WYK AUF FOEHR	10	54.693333330	8.575000000	550
DEU0646	WUSTROW	0	54.350000000	12.400000000
DEU0236	WULFEN	0	54.410000000	11.171666670
GRC166	WRWPOS	0	38.324000000	23.792000000
DEU0305	WREMEN	5	53.650000000	8.500000000	0
NLDWK	WORKUM	1	52.980533	5.447116
GBRWO	WORKINGTON	0	54.65	-3.566666667	1073
POL0108	WOLIN	0	53.838333330	14.616666670
DEU0634	WOLGAST	0	54.050000000	13.766666670
POL0345	WLADYSLAWOWO	39	54.155474	19.316315
DEU0604	WISMAR	1	53.896666670	11.453333330
GBRWN	WIGTOWN	1	54.867159000	-4.444234000
DEU0665	WIEK-DARSS	0	54.433333330	12.536666670
DEU0640	WIEK R	0	54.618333330	13.28666667
GBRWK	WICK	6	58.433333330	-3.083333333	122
GBRWA	WHITEHAVEN	0	54.550000000	-3.600000000	0
GBRWY	WHITBY	10	54.486666670	-0.630555556
GBRWH	WEYMOUTH	0	50.600000000	-2.450000000
IRLWD	WEXFORD	37	52.342665380	-6.468826243
DEU0133	WEWELSFLETH	0	53.843333330	9.405000000
IRLWT	WESTPORT	3	53.806349940	-9.551865620
NLDWSW	WESTERSCHOUWEN	0	51.6773584	3.7137937
DEU0237	WESTERMARKELSDORF	0	54.531666670	11.081666670
NLDWL	WESTDONGERADEEL	11	52.132633	5.291266
DEU0240	WENDTORF	0	54.425000000	10.29166667
DEU0603	WARNEMUENDE	0	53.548333330	9.838333333
DEU0666	WAASE	0	54.420000000	13.136666670
SWE728	VRÅNGÖ	2	57.572730000	11.783050000	0
ESTV21	VÕSU	0	59.576398400	25.964023900
DNK06040	VORDINGBORG	0	55.003682390	11.915011260
ESTV11	VÕISTE	0	58.206241	24.482344800
ESTV12	VÕIDU	0	58.146408500	24.5678448
HRV22211	VODICE	0	43.761112200	15.7787599
NLDVLI	VLISSINGEN	5	51.450000000	3.583333333	2965
NLDVLL	VLIELAND	0	53.296858900	5.074790100
ESP21200	VIVERO	5	43.666020160	-7.593730200	226
MLTM1481	VITTORIOSA (KALKARA CREEK)	0	35.880833000	14.498889000
DEU0617	VITTE	0	54.500000000	13.16666667
DEU0670	VITT-ARKONA	0	54.679467	13.4330524
SWE417	VITEMÖLLA	0	55.700000000	14.211667000
SWE333	VISBY	0	57.65	18.283333000
HRV21480	VIS	0	43.0602104	16.1828781	11563
ESTV02	VIRTSU	0	58.575000000	23.510000000	22825
SWE279	VINÖ	0	57.511917000	16.689833000
DNK09063	VINDEBY	0	55.0429	10.609100000
ESP62300	VINAROZ	15	40.467066810	0.477472130	5000
ESP64100	VILLANUEVA Y GELTRU	29	41.224151000	1.725568000
ESP23340	VILLANUEVA	0	42.56524112	-8.831225070
ESP23330	VILLAJUAN	0	42.590391480	-8.787399360	1142
ESP52400	VILLAJOYOSA	29	38.508488450	-0.216905680	22067
ESP23300	VILLAGARCIA	0	42.5953513	-8.7659082
ITA00131	VILLA SAN GIOVANNI	1	38.216667000	15.633333000
PRTVF	VILA FRANCA DO CAMPO	0	37.7157269	-25.4345063	0
PRTVP	VILA DO PORTO	3	36.93333333	-25.133333330	101
PRTVV	VILA DA PRAIA DA VITÓRIA	3	38.7339162	-27.0646976
SWE478	VIKHÖG	0	55.728333000	12.96
SWE727	VIKEN	0	56.1516284	12.5751855
SWE477	VIKEN	0	56.145021000	12.574871000
SWE416	VIK	0	55.616667000	14.291667000
ESP24500	VIGO	117	42.242391160	-8.717736430
ITA00108	VIETRI SUL MARE	0	40.672899000	14.728055000
ITA00170	VIESTE	4	41.883333000	16.166667000
SWE541	VIDEBERGSHAMN	0	57.250000000	12.116667000	986
ITA00100	VICO EQUENSE	0	40.662322000	14.426397000
ESP21250	VICEDO	0	43.739168570	-7.673982270	133
ITA00117	VIBO VALENTIA	9	38.666667000	16.100000000
ESP14830	VIAVELEZ	1	43.565416370	-6.838485800	291
ITA00044	VIAREGGIO	20	43.866667000	10.233333000	269
PRTV	VIANA DO CASTELO	15	41.68883611	-8.833527778	912
DNK12003	VESTERØ	3	57.292800000	10.923200000	674
ESTV03	VERGI	0	59.597333	26.103000000
LVAVP	VENTSPILS	8	57.327841000	21.576650000
ITA00003	VENTIMIGLIA	0	43.783333000	7.600000000
ITA00211	VENEZIA	2	45.438611	12.326667
NLDIJM	VELSEN-IJMUIDEN	3	52.460920000	4.612858000
ESP41500	VELEZ-MALAGA	27	36.750482040	-4.067840710	2816
PRTVE	VELAS	0	38.66666667	-28.200000000	105
HRV20270	VELA LUKA	0	42.959236500	16.7191104	8111
SWE415	VEJBYSTRAND	0	56.316667000	12.766667
SWE429	Vegeholm	0	56.215	12.786667000
ESTV01	VEERE	0	58.461666670	22.0505	92562
DNK01004	VEDBÆK	0	55.857300000	12.564100000
SWE283	VÄSTRA EKNÖ	0	57.59	16.695000000
ITA00175	VASTO	7	42.116667000	14.7
SWE282	VÄSTERVIK	0	57.756667	16.653333000	926
BGRBGVAR	VARNA	19	43.183333330	27.900000000	0
ESTV13	VARESE	0	58.572897100	22.3721821
DEU0312	VAREL	1	53.410000000	8.183333333	0
DNK08002	VARBJERG	0	55.515100000	9.955200000
SWE539	VARBERG	0	57.100000000	12.250000000
ITA00007	VARAZZE	0	44.366667000	8.566667000
FRAVA	VANNES	0	47.666667000	-2.750000000
DNK06069	VÅLSE	0	54.929136	11.777894
SWE812	VALLVIK	0	61.178800000	17.179517000
SWE280	VÅLLÖ	1	57.110000000	16.596333000
MLTM1333	VALLETTA (PIXKERIJA)	2	35.937496	14.375416
MLTM1271	VALLETTA (MARSAMXETT)	0	35.900984000	14.511653000
MLTM1301	VALLETTA (grand harbour)	15	35.896131000	14.513407000	27888
ESP81116	VALLE GUERRA	0	28.528140020	-16.406542380
ESP81301	VALLE DE GRAN REY	0	28.123567000	-17.325755000
SWE982	VALJE	0	56.061667000	14.539167000
ESP61200	VALENCIA	6	39.45217433	-0.308766680
SWE220	VALDEMARSVIK	0	58.2024514	16.6013626
SWE729	VÄJERN	1	58.380000000	11.263333
ESTV10	VAISTE	0	58.355934300	23.850486900
ESTV18	VAINUPEA	0	59.578380500	26.274679600
ESTV22	VAHTREPA	0	58.894515200	23.002979100
SWE281	VÄDERSKÄR	0	57.942317	16.824200000
ITA00053	VADA	0	43.352430000	10.458614000
FINV	VAASA	6	63.095141000	21.616513000
FINU	UUSIMAA	4	60.299118000	25.043593000
ESTU03	UULU	0	58.274407000	24.5798111
SWE809	UTVALNÄS	0	60.750200000	17.348183000
SWE391	UTLÄNGAN, STENSHAMN	0	56.0166667	15.7833333
POL0226	USTRONIE MORSKIE	0	54.2167	15.75
POL0234	USTKA	26	54.586666670	16.853333330	1109
NLDUQ	USQUERT	6	53.404171	6.610838
DEU0633	USEDOM	0	53.855000000	13.936666670
DNK31044	URNE	0	54.951449000	11.284204
NLDUK	URK	60	52.666666670	5.600000000	23256
POL0230	UNIESTY	0	53.9015569	14.2582798	1376
SWE384	UNGSKÄR	0	56.041667000	15.805000000
DEU0639	UMMANZ	0	54.456666670	13.178333330
SWE900	UMEÅ	0	63.825847000	20.263035000
HRV52470	UMAG (UMAGO)	0	45.437206200	13.5257205
SWE862	ULTRÅ	0	63.2698	19.080933000
NLDLO	ULRUM-LAUWERSOOG	12	53.36135	6.326056
GBRUL	ULLAPOOL	12	57.9	-5.166666667	249
SWE724	ULEBERGSHAMN	1	58.453	11.297167000	0
DEU0120	UETERSEN	0	53.678333330	9.670000000
DEU0609	UECKERMUENDE	1	53.753333330	14.073333330
DEU0621	UECKERITZ	0	54.016666670	14.073333330
SWE723	UDDEVALLA	0	58.350000000	11.933333000
DNK15002	UDBYHØJ SYD	0	56.597500000	10.313
DNK15006	UDBYHØJ NORD	0	56.611900000	10.300900000
HRV20289	UBLI	0	42.744100000	16.8280363	866
BGRBGTZA	TZAREVO	0	42.166666670	27.85
SWE231	TYRISLÖT	0	58.321667000	16.900000000
DNK08005	TVEDE SKOV	0	54.978000000	10.653000000
FINT	TURKU	18	60.449249000	22.259239
ESTT09	TURJA	0	58.338026200	22.922775500
ESTT03	TURBUNEEME	0	59.622067800	25.773849100
POL0106	TRZEBIEZ	0	53.655000000	14.518333330
GBRTO	TRURO	2	50.261666670	-5.043333333
HRV20245	TRSTENIK	0	42.9177873	17.3995938	347
HRV20240	TRPANJ	0	43.0079248	17.2698433	0
SWE168	TROSA	0	58.891667	17.555000000
ITA00127	TROPEA	0	38.683333000	15.900000000
SWE807	TROLLHAREN	0	61.093383000	17.196867000
HRV21220	TROGIR	0	43.516387000	16.2501894
DNK09064	TROENSE	0	55.0338	10.6468
ESTT10	TRIIGI	0	58.591666670	22.720000000
ITA00221	TRIESTE	1	45.648611000	13.780000000
ITA00535	TRICASE	0	39.933333000	18.366667000
SWE475	TRELLEBORG	1	55.371300000	13.146450000	125
ESTT08	TREIMANI	0	57.918809800	24.388524000
ITA00151	TREBISACCE	2	39.866667000	16.533333000
DEU0203	TRAVEMUENDE	0	53.954000000	10.858000000
SWE534	TRÄSLÖVSLÄGE	11	57.050000000	12.283333000
ITA00274	TRAPANI	26	38.016667	12.483333000	120
ITA00164	TRANI	12	41.283333000	16.416667000
IRLT	TRALEE	10	52.2628611	-9.718202902
PRTTR	TRAFARIA	0	38.6696556	-9.238849300
ITA00290	TRABIA	0	37.995246000	13.654402000
FRATL	TOULON	0	43.116667000	5.933333000
ESP64430	TOSSA DE MAR	0	41.722138070	2.936878520
ITA00077	TORVAIANICA	0	41.633333000	12.466667000
ITA00180	TORTORETO	15	42.800000000	13.916667000
SWE719	TORSLANDA	0	57.726167000	11.771167
ESP52100	TORREVIEJA	7	37.975611280	-0.678941790	54601
ESP63330	TORREDEMBARRA	1	41.135288430	1.401351110
ITA00517	TORRE SAN GIOVANNI	0	39.066667000	16.083333
ITA00093	TORRE GAVETA	0	40.816667000	14.050000000
ITA00094	TORRE DEL GRECO	7	40.783333000	14.366667000	354
ITA00533	TORRE CESAREA	2	40.256944000	17.891667000
ITA00097	TORRE ANNUNZIATA	5	40.750000000	14.45	0
DNK09007	TORØ HUSE	0	55.245900000	9.896000000
SWE61	TORÖ	0	58.827667000	17.840500000
SWE381	TORHAMN	0	56.093333000	15.826667
SWE413	TOREKOV	0	56.433333000	12.616667000	286
ESTT05	TOPU	0	58.8575424	23.5200467
ROMTO	TOMIS	0	44.173333000	28.638333000
GRC157	TOLO	0	37.516000000	22.856000000
POL0372	TOLMICKO	0	54.3166667	19.5166667
ESTT04	TOILA	0	59.426666670	27.533333330
DEU0105	TOENNING	15	54.316666670	8.950000000
SWE717	TJÄRNÖ	0	58.875000000	11.146500000
HRV22240	TISNO	0	43.797466400	15.6421092
SWE295	TIMMERNABBEN	0	56.966667000	16.448333000
DEU0653	TIMMENDORF(ER) STRAND	0	53.996941000	10.781845
DEU0215	TIMMENDORF	0	53.906666670	10.813333330
DNK23001	THYBORØN	30	56.703800000	8.212700000	90567
DNK09058	THURØ	0	55.048100000	10.674500000
DNK27023	THORUP STRAND	0	57.139400000	9.126100000
DNK22007	THORSMINDE	5	56.367562850	8.120493812	4702
NLDTH	THOLEN	12	51.532358000	4.221804600	0
DEU0612	THIESSOW	0	54.266666670	13.716666670
NLDTX	TEXEL	25	53.071906000	4.821375000
NLDTS	TERSCHELLING	6	53.391354000	5.315270000
ITA00285	TERRASINI	17	38.150000000	13.083333	0
ITA00075	TERRACINA	19	41.283333000	13.250000000	0
NLDTM	TERMUNTEN	2	53.296157500	7.041733600	210
ITA00174	TERMOLI	25	42.000000000	15.000000000	2898
ITA00283	TERMINI IMERESE	1	37.983333000	13.700000000	193
DNK33026	TEJN	2	55.248367720	14.836540610	16173
GBRTH	TEIGNMOUTH	2	50.546000000	-3.499000000
ESP14310	TAZONES	0	43.547558260	-5.397881110
ESP81280	TAZACORTE	1	28.644664770	-17.944377140	434
PRTT	TAVIRA	1	37.125419440	-7.647205556
DNK31020	TÅRS	0	54.882900000	11.037400000
ESP63300	TARRAGONA	33	41.107569940	1.240653730	3031
DEU0654	TARNEWITZ	0	53.966666670	11.21666667
ESTT12	TÄRKMA	0	58.699569700	22.6042771
ESP34100	TARIFA	0	36.010804700	-5.604392580
GBRTT	TARBERT	7	55.850000000	-5.400000000
ITA00152	TARANTO	2	40.476111	17.229722
ESTT02	TAPURLA	0	59.610666670	25.574333330
ESP14840	TAPIA DE CASARIEGO	2	43.57439199	-6.943781130	545
DNK27020	TAMBOHUSE	0	56.633100000	8.594100000
ESP82103	TALIARTE	2	27.989764000	-15.374341000
ITA00062	TALAMONE	0	42.550000000	11.133333000
MLTM1211	TA' XBIEX (MSIDA CREEK)	0	35.8978429	14.4954847	2415
POL0363	SZTUTOWO	0	54.3258333	19.1788889
POL0101	SZCZECIN-STOLCZYN	0	53.518333330	14.621666670
SWE331	SYSNE	0	57.390000000	18.881667000
SWE713	SYD-KOSTER	0	58.871667000	11.030000000
POL0116	SWINOUJSCIE-PRZYTOR	0	53.8885593	14.3419466
POL0117	SWINOUJSCIE-KARSIBOR	0	53.800846000	14.368383000
POL0118	SWINOUJSCIE	3	53.800846000	14.368383000
POL0358	SWIBNO	0	54.3346723	18.9345104
POL0343	SWARZEWO	0	54.7616958	18.3976897
GBRSA	SWANSEA	0	51.633333330	-3.966666667
DNK06061	SVINØ	0	55.1054	11.748600000
HRV53284	SVETI JURAJ	0	44.9283423	14.920183
DNK09067	SVENDBORG	0	55.059600000	10.6065	3495
SWE290	SVARTÖ	0	57.088333	16.573667000
SWE474	SVANSHALL	0	56.250000000	12.666667000
SWE740	SVANESUND	0	58.138167000	11.8325
DNK33021	SVANEKE	0	55.1364	15.140500000
ESTS01	SUURSADAM	0	58.97683333	22.908333330	0
ESTS08	SUUNA	0	59.4405711	24.7431953
HRV51561	SUSAK	0	44.5076764	14.3038411
HRV21400	SUPETAR	0	43.3832709	16.5563564	569
SWE814	SUNNÄS	0	61.116667000	17.116667000
GBRSD	SUNDERLAND	0	54.911944440	-1.383333333
HRV21426	SUMARTIN	0	43.2856329	16.8726709	3042
ROMSL	SULINA	0	45.159444000	29.652778000
HRV21469	SUĆURAJ	1	43.1265922	17.187691
POL0371	SUCHACZ	0	54.2864536	19.4466093
ESP13510	SUANCES	1	43.432800690	-4.033838130	1264
SWE712	STYRSÖ	5	57.615854000	11.776160000
SWE400	STURKÖ, STURKÖ	2	56.1127253	15.67853
SWE378	STURKÖ, EKENABBEN	1	56.100000000	15.650000000
GRC064	STULIDA	4	38.906830000	22.61666
DNK17024	STUDSTRUP	0	56.24642363	10.343524010
DNK31036	STUBBERUP	0	55.216900000	11.406600000
DNK06055	STUBBEKØBING	0	54.890200000	12.0372	49908
DNK09079	STRYNØ	0	54.903800000	10.6133
SWE277	STRUPÖ	0	57.5332886	16.7302291
DEU0238	STRUKKAMP	0	54.403333330	11.120000000
DNK22012	STRUER	0	56.491200000	8.594700000
SWE711	STRÖMSTAD	1	58.933333000	11.166667000	9835
SWE931	STRÖHAMN	0	65.737917	23.090933000
DNK01030	STRØBY LADEPLADS	0	55.403200000	12.292300000
DNK10007	STRIB	0	55.538100000	9.771100000
GRC148	STRATWNI	2	40.5141742	23.8254879
GBRSR	STRANRAER	0	55.91666667	-5.033333333
DNK32032	STRANDHUSE	0	55.878400000	11.670500000
DEU0252	STRANDE	0	54.436666670	10.171666670
DNK12001	STRANDBY (NORDJYLLAND)	14	57.4933	10.497100000	114532
DEU0605	STRALSUND	0	54.318333330	13.098333330
SWE884	STORÖN, BURVIK	0	64.583333	21.35
SWE902	STORÖN	0	65.733333000	23.083333
GBRSY	STORNOWAY	16	58.2	-6.383333333	1245
SWE930	STORBRÄNDÖN	0	65.510000000	22.516667000
SWE124	STORA RISTEN	0	60.290000000	18.635
SWE300	STORA ASKÖ	0	57.986150000	16.752983000
HRV20230	STON	0	42.8386685	17.6963235
GRC230	STOMIO	0	39.871	22.744000000
SWE703	STOCKEN	0	58.151667	11.415000000
SWE801	STOCKA	1	61.896667	17.343333000
DNK09082	STJOVL	0	54.959300000	10.6092
DNK08003	STIGE	0	55.437200000	10.410800000
POL0107	STEPNICA	0	53.65	14.61833333
SWE702	STENUNGSUND	0	58.066667000	11.816667000	134
SWE428	STENSHUVUD	0	55.658333000	14.276667000
DNK27012	STENBJERG	0	56.918500000	8.364200000
DEU0246	STEINBERGHAFF	0	54.771666670	9.821666667
DEU0221	STEIN	0	54.425000000	10.29166667
POL0362	STEGNA	0	54.3263889	19.1122222
DNK06039	STEGE	0	54.985500000	12.287500000
SWE822	STEDSHOLMEN	0	57.8658	16.818117000
DNK06058	STAVREBY (SYDSJÆLLAND)	0	55.084600000	12.140800000
NLDST	STAVEREN	2	52.8829456	5.3607068	0
GRC153	STAUROS (QESSALONIKHS)	0	40.664541000	23.701620000
SWE720	STÄTTEN	0	58.208500000	11.488000000
HRV23244	STARIGRAD PAKLENICA	0	44.296009	15.4386463
HRV21460	STARI GRAD	0	43.1839958	16.5992505	495
DEU0611	STAHLBRODE	0	54.205	13.265
DNK20022	STADIL	0	56.198500000	8.214900000
ESP81100	STA CRUZ TENERIFE	10	28.469810000	-16.254856000
MLTM2062	St. THOMAS BAY	0	35.851859000	14.566256000
MLTM4302	St. PAUL's BAY (XEMXIJA)	0	35.952638000	14.386399000	1644
MLTM4392	St. PAUL's BAY (IL-GILLIERU)	0	35.949536	14.406779
MLTM1061	St. JULIANS BAY	0	35.917992000	14.494896000
MLTM1032	St. GEORGE's BAY	0	35.831768000	14.531664000
DEU0114	ST. -PETER-ORDING	1	54.300000000	8.650000000
GBRSS	ST IVES	1	50.208611110	-5.487500000
DNK09037	SPODSBJERG	1	54.932500000	10.829800000	0
HRV21000	SPLIT	93	43.5081323	16.4401935	610
DEU0303	SPIEKA-NEUFELD	3	53.790000000	8.548333333	0
GRC034	SPETSES	1	37.266667000	23.166667000
ITA00303	SPERLONGA	0	41.250000000	13.433333000	101
ITA00250	SPADAFORA	0	38.221922000	15.377196000
BGRBGSOS	SOZOPOL	0	42.416666670	27.683333330	170
ITA00541	SOVERATO	1	38.683333000	16.550000000
GBRSU	SOUTHAMPTON	0	50.9	-1.400000000
GBRSSS	SOUTH SHIELDS	0	54.98777778	-1.421388889
GRC175	SOUDA	0	35.487723000	24.073195000	0
ESTS06	SÕRU	0	58.691666670	22.525000000	4901
DNK06045	SORTSØ	0	54.917300000	11.968800000
ITA00099	SORRENTO	4	40.616667000	14.366667000
SWE944	SÖREN	0	65.866267000	22.746083000
POL0354	SOPOT	0	54.441581	18.5600956
DNK31041	SØNDERSØ (VED MARIBO)	0	54.772177000	11.496162000
DNK09072	SØNDERSKOV HUSE	0	55.023700000	10.5478
DNK18033	SØNDERBORG	2	54.910000000	9.789900000	27514
DNK33001	SØMARKEN	0	55.006500000	14.9867
ESP71260	SOLLER	4	39.765826000	2.714238000
DNK29017	SØLAGER	0	55.948283000	11.901456
ESTS11	SOELA	0	58.6162086	22.591506400
SWE804	SÖDERHAMN	0	61.306667000	17.070000000
SWE127	SÖDERBODA	0	60.448000000	18.387500000
DNK09083	SØBY	3	54.941100000	10.259400000	22495
HRV92004	SOBRA	0	42.7366918	17.5996568
DNK33002	SNOGEBÆK	0	55.026700000	15.109600000
DNK09050	SNØDE HESSELBJERG	0	55.041200000	10.556300000
DNK29014	SNEKKERSTEN	0	56.007700000	12.585100000
DNK17001	SNAPTUN	2	55.8203	10.046800000
SWE699	SMÖGEN	3	58.353333000	11.225000000	29470
SWE329	SLITE	1	57.7075	18.808333000	7346
IRLSO	SLIGO	39	54.277026910	-8.482319088
DNK27004	SLETTESTRAND	0	57.148900000	9.363600000
DNK29005	SLETTEN	0	55.9541	12.535000000
HRV20232	SLANO	0	42.7872022	17.8925994	8399
SWE123	SKUTSKÄR	0	60.650833000	17.406667000
GRC152	SKUROS	0	38.906405000	24.564355000
LVASE	SKULTE	0	57.31666667	24.43333333
DNK29032	SKULDELEV STRAND	0	55.790900000	12.0508
GRC151	SKOPELOS	0	39.121970000	23.725558000
SWE197	SKOGSHOLMEN	0	58.006967	16.739717000
DNK16021	SKØDSHOVED STRAND	0	56.181600000	10.377000000
SWE411	SKILLINGE	2	55.473333000	14.285000000
DNK29031	SKIBBY	0	55.750300000	11.959400000
IRLS	SKIBBEREEN	43	51.562083320	-9.283158183
SWE844	SKEPPSMALEN	0	63.191667000	19.016667
SWE895	SKELLEFTEHAMN	0	64.679500000	21.246333
SWE800	SKÄRSÅ	0	61.378333000	17.110000000
SWE697	SKÄRHAMN	0	57.988167000	11.547167000	511
SWE471	SKÅRE	0	55.376	13.053500000
SWE469	SKANÖR	0	55.416667000	12.850000000
GRC226	SKALA KALLONIS	0	39.200000000	26.226000000
DNK11002	SKAGEN	16	57.7247	10.595800000	111228
DNK10032	SKÆRBÆK	0	55.514600000	9.633600000
DNK04016	SKÆLSKØR	0	55.255800000	11.288700000
SWE330	SJAUSTRA	0	57.373833	18.802000000
ESP64110	SITGES	0	41.235747870	1.827433520
ITA00223	SISTIANA	0	45.772892000	13.639112000
ESTS07	SIRGALA	0	59.323847	27.805277
ITA00263	SIRACUSA	13	37.066667000	15.300000000
ITA00233	SINISCOLA	5	40.762500000	8.205278000
PRTSN	SINES	18	37.95256944	-8.871313889	14775
SWE410	SIMRISHAMN	3	55.558333000	14.358333000	32442
ITA00178	SILVI	0	42.566667000	14.083333
HRV51515	ŠILO	0	45.1456036	14.6622562
SWE867	SILLVIKEN	0	63.763667000	20.441667000
HRV23295	SILBA	0	44.3997441	14.6843429
SWE799	SIKVIK	0	60.669533000	17.290383000
SWE943	SIKNÄS	0	65.843167000	22.688017000
GRC150	SIGRH	0	39.218000000	25.848000000	0
DEU0228	SIERKSDORF	0	54.061666670	10.765
ITA00132	SIDERNO MARINA	2	38.266667	16.300000000
HRV22000	ŠIBENIK	21	43.735019600	15.8952045	1098
GBRSM	SHOREHAM	0	51.316666670	1.016666667
BGRBGSHA	SHABLA	0	43.536237000	28.532155000
PRTS	SETÚBAL	1	38.519136110	-8.899522222
FRAST	SÉTE	77	43.402150000	3.696624000	0
ITA00018	SESTRI LEVANTE	5	44.266667	9.400000000
SWE929	SESKARÖ	0	65.7421	23.742583000
PRTSB	SESIMBRA	20	38.438750000	-9.111652778	30343
GRC149	SERIFOS	0	37.156156000	24.505766000
SWE376	SENOREN	0	56.125500000	15.750000000
HRV53270	SENJ	1	44.9893604	14.9036052	246
ITA00188	SENIGALLIA	3	43.716667000	13.216667000
MLTM1421	SENGLEA (DOCKYARDS CREEK)	0	35.937496	14.375416
SWE692	SELÄTER	0	58.959000000	11.127500000
DNK32024	SEJERØ	0	55.881100000	11.1373
DEU0109	SEESTER	0	53.716666670	9.566666667
ITA00543	SCOGLITTI	13	36.883333000	14.433333000
ITA00136	SCILLA	2	38.250000000	15.716667000
ITA00271	SCIACCA	96	37.516667	13.050000000
DEU0250	SCHUBY	0	54.605691000	9.982171000
DEU0222	SCHOENBERGER STRAND	0	54.415000000	10.415000000
DEU0241	SCHOENBERG	0	54.392899000	10.374110000
ITA00531	SCARIO	1	40.050000000	15.483333000
ITA00210	SCARDOVARI	2	44.899044000	12.453959000
GBRSH	SCARBOROUGH	4	54.287222220	-0.414166667
ITA00129	SCALEA	0	39.816667000	15.783333000
ITA00005	SAVONA	5	44.283333000	8.500000000
ESTS09	SAULEPA	0	58.365747000	24.264000800
DEU0602	SASSNITZ	11	54.511666670	13.643333330	4860
ESTS03	SARVE	0	58.838386400	23.044059700
ITA00116	SAPRI	2	40.066667000	15.633333000
ESP12320	SANTURCE	4	43.332616000	-3.029469590	4932
ESP13300	SANTOÑA	15	43.446381700	-3.461056110	21025
ITA00247	SANTO STEFANO DI CAMASTRA	1	38.016667	14.350000000
ESP71250	SANTANY	4	39.332620450	3.171199280
ESP13400	SANTANDER	17	43.454439970	-3.821589710	9894
ITA00545	SANTA TERESA DI GALLURA	2	41.233333000	9.183333000
ESP52200	SANTA POLA	34	38.189629210	-0.556531080	18563
ITA00259	SANTA MARIA LA SCALA	12	37.617478000	15.172458000
ITA00110	SANTA MARIA DI CASTELLABATE	3	40.283333000	14.95
ITA00015	SANTA MARGHERITA LIGURE	10	44.333333000	9.200000000
ESP81200	SANTA CRUZ DE LA PALMA	0	28.67509807	-17.768864740	244
PRTSF	SANTA CRUZ DA FLORES	0	39.4474713	-31.193945
ESP24455	SANTA CRISTINA DE COBRES	0	42.3313689	-8.6469327
ITA00226	SANT'ANTIOCO	11	39.066389000	8.452222000
ITA00149	SANT'ANGELO DI ROSSANO	0	39.610998000	16.638864000
ITA00248	SANT'AGATA DI MILITELLO	2	38.066667000	14.633333000
ESP32100	SANLUCAR DE BARRAMEDA	40	36.790084210	-6.351706770	525
ESP24110	SANJENJO	0	42.39987082	-8.804999030	527
SWE941	SANGIS	0	65.8438	23.494233000
SWE272	SANDVIK	0	57.071909000	16.865699000
DNK06021	SANDVIG (SYDSJÆLLAND)	0	55.059800000	12.118400000
SWE904	SANDÖN	0	65.531667000	22.254833000
ESTS10	SANDLA	0	58.3041	22.8229999
SWE375	SANDHAMN	0	56.100000000	15.850000000
SWE49	SANDHAMN	0	59.283333000	18.916667000
SWE648	SANDEN	0	57.736883	11.724683000
SWE828	SANDBY	0	56.883333000	16.816667000
DNK09071	SANDAGER (FYN)	0	54.882000000	9.567300000
SWE374	SANDA	0	56.120000000	15.655000000
SWE179	SAND	0	58.748367000	17.114367000
ITA00280	SAN VITO LO CAPO	2	38.166667000	12.750000000
ITA00055	SAN VINCENZO	0	43.093926000	10.541889000
ESP11200	SAN SEBASTIAN	5	43.325116520	-1.986544300
ITA00002	SAN REMO	7	43.816667000	7.766667000
ESP64340	SAN POL DE MAR	0	41.601890360	2.626848220
ESP51500	SAN PEDRO DEL PINATAR	4	37.835040000	-0.791586000
ESP82102	SAN NICOLAS DE TOLENTINO	0	27.990216000	-15.781179000
ESP81560	SAN MIGUEL DE TAJAO	0	28.109449990	-16.46997476
ITA00125	SAN LUCIDO	0	39.309956000	16.051827000
ESP14720	SAN JUAN DE LA ARENA	0	43.558054270	-6.076018990
ESP33400	SAN FERNANDO	0	36.441159550	-6.205891920
ESP64400	SAN FELIU DE GUIXOLS	9	41.78130732	3.038050420	556
ITA00301	SAN FELICE CIRCEO	0	41.233333000	13.083333
ESP82104	SAN CRISTOBAL	0	28.093999340	-15.42399939
ESP21240	SAN CIPRIAN	3	43.72026272	-7.470208890	423
ITA00532	SAN CATALDO	0	40.390333000	18.302037000
ITA00182	SAN BENEDETTO DEL TRONTO	49	42.95	13.883333000	1204
ESP72200	SAN ANTONIO ABAB	2	38.979835460	1.303995300	31894
ESP81119	SAN ANDRES	1	28.504556600	-16.189290430
ESP24450	SAN ADRIAN	0	42.30316694	-8.654874490
GRC033	SAMOS	8	37.756000000	26.974000000	506
GRC147	SAMH	0	38.252012000	20.648768000	0
SWE684	SALTÖ	0	58.878000000	11.125333000
ESTS18	SALMISTU	0	59.493346400	25.375047500
SWE936	SALMIS	0	65.797167000	24.010717000
ESTS14	SALME	0	58.163959500	22.250911300
DNK06060	SALLERUP	0	55.085100000	11.824900000
ESTS04	SALINÕMME	0	58.8320009	22.938196
MLTM4482	SALINA	0	35.9384422	14.4318992
ITA00255	SALINA	0	38.567419000	14.833788000
HRV23281	SALI	0	43.937528200	15.162899	8791
ITA00103	SALERNO	18	40.683333	14.783333000
GBRSE	SALCOMBE	2	50.233333330	-3.783333333
GRC181	SALAMINA	0	37.959000000	23.489000000	0
LVASG	SALACGRIVA	0	57.75	24.350000000	1444
FRASN	SAINT-NAZAIRE	28	47.283333000	-2.200000000
FRASM	SAINT-MALO	15	48.650000000	-2.016667000	295
FRASB	SAINT-BRIEUC	9	48.516667	-2.783333000
ESP61300	SAGUNTO	0	39.65538659	-0.216570400
PRTSA	SAGRES	7	37.006031000	-8.933987000	5983
GRC221	SAGIADA	0	39.623493000	20.194149000
DNK12009	SÆBY	0	57.334200000	10.519700000
ESP22100	SADA	7	43.363216930	-8.247029700	4301
ESTS13	SAASTNA	0	58.730435000	23.563849000
ESP13600	S. VINCENTE BARQUERA	12	43.389836450	-4.394949140	151
ESP63100	S. CARLOS DE LA RAPITA	45	40.620204000	0.592892000	200
GBRRX	RYE	0	50.950000000	0.733333333
SWE270	RUNNÖ	0	57.164167000	16.528667
DNK09066	RUDKØBING	0	54.935300000	10.7163
POL0235	ROWY	0	54.6646017	17.0518294
SWE986	ROVÖGERN	0	63.734717000	20.536333000
HRV52210	ROVINJ (ROVIGNO)	0	45.081166100	13.6387067	5016
GBRRO	ROTHESAY	0	55.833333330	-5.033333333
ESP33100	ROTA	1	36.616974620	-6.354999000	576
DEU0601	ROSTOCK	4	54.093333330	12.12333333
DNK32040	RØSNÆS	0	55.742700000	10.872700000
ITA00179	ROSETO DEGLI ABRUZZI	0	42.683333000	14.016667
ESP64600	ROSES	28	42.262968000	3.174805000	2008
SWE542	RÖRVIK	0	57.188667000	12.198317000
DNK32020	RØRVIG	0	55.943400000	11.7539
SWE689	RÖRÖ	4	57.773530000	11.624870000	0
SWE66	RÖRBÄCK	0	65.8	22.583333
ESP42210	ROQUETAS DE MAR	2	36.756535640	-2.604893600	7900
ESTR02	ROOMASSAARE	0	58.200000000	22.500000000
SWE373	RONNEBY	0	56.176667000	15.303333000
DNK33020	RØNNE	0	55.099300000	14.697600000	17962
SWE687	RÖNNÄNG	1	57.938333000	11.560167000
SWE326	RONEHAMN	2	57.173333000	18.493333000	55733
LVARA	ROJA	0	57.503931700	22.811746100	6836
ESTR04	ROHUNEEME	0	59.558500000	24.793166670
HRV22203	ROGOZNICA	0	43.5336647	15.9679479	18087
DNK06015	RØDVIG	3	55.255900000	12.377600000	1006
GRC010	RODOS	4	36.447060000	28.233140000	470
SWE94	RÖDLÖGA MUNKVIK	0	60.128161	18.643501
SWE40	RÖDLÖGA	0	59.5919721	19.1653529
ITA00168	RODI GARGANICO	0	41.916667000	15.883333000
DNK28006	RØDHUS	0	57.206900000	9.543800000
DNK31030	RØDBY HAVN	0	54.663000000	11.358600000	166
GBRRR	ROCHESTER	0	51.388000000	0.506721000
ITA00143	ROCCELLA IONICA	1	38.316667000	16.400000000
ITA00030	RIVA TRIGOSO	0	44.260833000	9.423889000
ESTR05	RISTNA	0	59.271000000	23.744833330
DNK09034	RISTINGE	0	54.8248	10.634200000
ITA00257	RIPOSTO	13	37.733333000	15.2
ITA00069	RIO MARINA	0	42.816667	10.416667000
ITA00193	RIMINI	38	44.063333000	12.580833000
HRV51000	RIJEKA	48	45.3270631	14.442176	4816
ITA00200	RICCIONE	1	43.983333000	12.650000000
DEU0645	RIBNITZ	0	54.29333333	12.440000000
DNK19017	RIBE	0	55.329700000	8.765600000
ESP14200	RIBADESELLA	0	43.466007000	-5.057154420
ESP21100	RIBADEO	2	43.533329980	-7.037276600	9383
ESP23320	RIANJO	0	42.648412880	-8.820491580
POL0121	REWAL	0	54.083333330	15.016666670
POL0348	REWA	0	54.6326333	18.5094288
SWE679	RESÖ	2	58.800000000	11.166667000	112
DEU0651	RERIK	0	54.350000000	12.400000000
SWE870	RENHOLMEN	0	65.014333000	21.381367000
ITA00130	REGGIO CALABRIA	2	38.100000000	15.650000000
DNK09027	REFSØRE	0	55.125200000	10.486800000
DNK04001	REERSØ	0	55.520800000	11.1144
ESP24800	REDONDELA	4	42.295746630	-8.614368940	0
SWE681	RÅSSÖ	0	58.854000000	11.175333000
HRV52223	RAŠA	0	45.0804254	14.0845863
ITA00028	RAPALLO	0	44.350000000	9.233333000
ESTR13	RANNAMETSA	0	58.125943	24.4926949
DEU0635	RANKWITZ	0	53.950000000	13.93333333
SWE677	RAMSÖ	0	58.831667000	11.07
GBRR	RAMSGATE	0	51.333333330	1.433333333
GBRRY	RAMSEY	0	51.933333330	1.216666667
MLTM4182	RAMLA tat-TORRI	0	35.937496	14.375416
MLTM4092	RAMLA tal-QORTIN	0	35.9886323	14.3504611	177
ESP24120	RAJO	0	42.404275980	-8.753461970
ESTR12	RAEKÜLA	0	58.347583000	24.577436000
DEU0230	RADELAND	0	54.388333330	10.485000000
HRV52221	RABAC	0	45.0781668	14.1617033	755
HRV51280	RAB	0	44.756909600	14.759967500	726
SWE467	RÅÅ	0	55.991650000	12.746667000
PRTQ	QUARTEIRA	2	37.067067000	-8.099914000	921
MLTG1152	QBAJJAR	0	36.0762	14.2560172
MLTM4452	QAWRA	0	35.881602000	14.449040000
GRC190	QASSOS	0	40.778884000	24.710565000
ESTP10	PUULAID	0	58.8023201	22.7466635
DEU0258	PUTTGARDEN	0	54.488333330	11.191666670
ESTP03	PURTSE	0	59.435431000	26.991820000
GRC146	PUQAGOREIO	0	37.691329000	26.941136000	1013
ESP31310	PUNTA UMBRIA	28	37.183528410	-6.958586830	4897
ESP81114	PUNTA HIDALGO	0	28.577774860	-16.323177370
HRV51521	PUNAT	0	45.020739	14.6315962	302
ESTP21	PULLAPÄÄ	0	58.930624000	23.470332000
HRV52100	PULA	40	44.866623200	13.8495788	13819
ESTP02	PUISE	0	58.765182000	23.452725000
ESP33210	PUERTO REAL	0	36.529122000	-6.191895000
ESP22720	PUERTO DEL SON	1	42.72855086	-9.001841040
ESP82200	PUERTO DEL ROSARIO	0	28.496509980	-13.85600374
ESP82302	PUERTO DEL CARMEN	1	28.916666670	-13.666666670	136
ESP14810	PUERTO DE VEGA	5	43.56588902	-6.644353930	394
ESP81540	PUERTO DE SANTIAGO	0	28.23678972	-16.843497980
ESP33200	PUERTO DE SANTA MARIA	15	36.590424940	-6.230024820	11982
ESP64700	PUERTO DE LA SELVA	7	42.336593000	3.203688000
ESP81113	PUERTO DE LA CRUZ	0	28.417638600	-16.54996373
ESP21440	PUENTEDEUME	2	43.41137562	-8.172621690
POL0344	PUCK	0	54.7180477	18.4086339
DEU0661	PRUCHTEN	0	54.358333330	12.708333330
ITA00086	PROCIDA	10	40.766667000	14.033333000	772
HRV23233	PRIVLAKA (DALMACIJA)	0	44.262375	15.118586
GRC145	PRINOS	0	40.723219000	24.607413000
HRV22202	PRIMOŠTEN	0	43.586316	15.9230156	12325
BGRBGPRI	PRIMORSKO	0	42.266628000	27.755178000
DEU0649	PREROW A. DARSS, OSTSEEBAD	0	54.4004217	13.6110104
ESP64250	PREMIA DE MAR	0	41.489579000	2.356536000	495
HRV23273	PREKO	0	44.080330200	15.187347800	3493
GRC030	PREBEZA	2	38.950000000	20.750000000
SWE797	PRÄSTGRUNDET	0	61.345800000	17.330683000
ITA00120	PRAIA A MARE	0	40.423611000	17.233611000
DNK06038	PRÆSTØ	0	55.122400000	12.043500000
ITA00085	POZZUOLI	5	40.816667000	14.116667000	796
ITA00258	POZZILLO	4	37.661321000	15.193780000
ITA00542	POZZALLO	4	36.726052000	14.845702000
PRTPV	PÓVOA DO VARZIM	43	41.402088000	-8.776839000
ITA00105	POSITANO	0	40.633333000	14.483333000
GBRP	PORTSMOUTH	3	50.797000000	-1.108000000
ESP22710	PORTOSIN	16	42.762157630	-8.945663660	9689
ITA00228	PORTOSCUSO	1	39.204722000	8.378889000
ITA00265	PORTOPALO DI CAPO PASSERO	41	37.566667000	12.900000000
ESP24100	PORTONOVO	4	42.395605370	-8.821052700	1790
ITA00027	PORTOFINO	0	44.300000000	9.200000000
ITA00064	PORTOFERRAIO	7	42.816667000	10.316667000	0
GRC049	PORTO-LAGOS	6	40.968000000	25.194000000
ITA00040	PORTO VENERE	0	44.050000000	9.850000000
ITA00237	PORTO TORRES	12	40.835	8.397222000
ITA00208	PORTO TOLLE	25	44.933333000	12.366667000
ITA00050	PORTO SANTO STEFANO	18	42.433333000	11.116667000	0
ITA00186	PORTO SAN GIORGIO	17	43.183333	13.800000000
ITA00190	PORTO RECANATI	0	43.433333000	13.666667000
ITA00218	PORTO NOGARO	0	45.82	13.217222
ITA00209	PORTO LEVANTE	0	45.046111000	12.364722000
GRC143	PORTO GERMENO	0	38.151808000	23.225502000
ITA00203	PORTO GARIBALDI	18	44.677778000	12.244444	0
ITA00056	PORTO ERCOLE	6	42.383333000	11.200000000
ITA00268	PORTO EMPEDOCLE	20	37.283333000	13.533333000	5683
ESP71240	PORTO CRISTO	0	39.540470700	3.334704600
ITA00534	PORTO CONTE (FERTILIA)	0	40.600000000	8.200000000
ESP71230	PORTO COLOM	1	39.42897043	3.268368820	689
ITA00236	PORTO CERVO	0	41.133333000	9.533333000
ITA00068	PORTO AZZURRO	1	42.766667000	10.400000000
GBRPO	PORTLAND	0	50.600000000	-2.450000000
PRTPM	PORTIMÃO	14	37.133219440	-8.528025000	24424
ITA00095	PORTICI	5	40.816667000	14.333333	393
ITA00289	PORTICELLO	37	38.100000000	13.533333000
FRAPV	PORT VENDRES	19	42.516667000	3.116667000	239
GBRPT	PORT TALBOT	0	51.600000000	-3.783333333
GRC142	POROS (KEFALLHNIAS)	0	37.504250000	23.446130000
HRV52440	POREČ	1	45.2271652	13.5947399
GBRPE	POOLE	0	50.71666667	-2.000000000
ITA00080	PONZA	9	40.9	12.966667000	1343
ESP24210	PONTEVEDRA	0	42.436993340	-8.647414590
BGRBGPOM	POMORIE	1	42.550000000	27.63333333
ESP71310	POLLENSA	1	39.905157990	3.084178830
DEU0317	POGUM	1	53.321666670	7.255000000
GBRPH	PLYMOUTH	5	50.364000000	-4.134000000	5694
GRC140	PLWMARI	0	38.971000000	26.368000000	181
HRV20340	PLOČE	1	43.0563106	17.4310249
ESP12350	PLENCIA	0	43.409356980	-2.945461970
ESP81302	PLAYA SANTIAGO	0	28.031998870	-17.20700016
ESP81591	PLAYA SAN MARCOS	0	28.377687190	-16.723394620
ESP81530	PLAYA DE SAN JUAN	1	28.181263000	-16.817626000
ESP82310	PLAYA BLANCA	0	28.916247750	-13.704563710	190
GRC139	PLATAMWNAS	0	39.990000000	22.628	145
ITA00118	PIZZO	0	38.733333000	16.166667000
SWE908	PITEÅ	0	65.320000000	21.496667000
SVNPI	PIRAN	0	45.533333000	13.566667000
ITA00049	PIOMBINO	1	42.916667000	10.533333000	526
ESP64330	PINEDA	0	41.26677255	2.015679420
ESTP12	PIHLASPEA	0	59.604666600	26.05911
MLTM1251	PIETA	3	35.881602000	14.449040000
ITA00101	PIANO DI SORRENTO	1	40.633333000	14.383333000	0
GRC138	PETRIAI (PARALIA PETRIWN)	0	38.201244000	21.720260000
GBRPD	PETERHEAD	45	57.502000000	-1.778000000	53063
ITA00549	PESCHICI	0	41.95	16.016667
ITA00172	PESCARA	55	42.466000000	14.230000000	353
ITA00194	PESARO	1	43.9	12.916667000
GRC137	PERAMA (GERAS LESBOU)	0	39.042782000	26.506477000
GBRPZ	PENZANCE	24	50.113611110	-5.547777778	3183
ESP62320	PENISCOLA	22	40.358083440	0.404849920	0
ESTP13	PENIJÕE	0	58.715018000	23.816010000
PRTPE	PENICHE	26	39.354341670	-9.373480556	32695
DEU0108	PELLWORM	3	54.521666670	8.688333333	2219
ITA00212	PELLESTRINA	0	45.240778000	12.293268000	5850
ITA00137	PELLARO	0	38.016667	15.650000000
ESTP07	PEERNI	0	58.2540777	24.132084600
GBRPL	PEEL	5	54.222442000	-4.691417000	2900
ITA00185	PEDASO	0	43.100000000	13.833333
LVAPO	PAVILOSTA	0	56.886652	21.1951809
ITA00249	PATTI MARINA	2	38.133333000	14.966667000
GRC008	PATRA	22	38.254465000	21.737066000	1122
GRC057	PATMOS	2	37.311	26.529000000
ESP11100	PASAJES	8	43.325239920	-1.924513560	19634
ESTP01	PÄRNU	4	58.347583000	24.577436000
GRC136	PARGA	0	39.281000000	20.341000000
GRC135	PARALION ASTROS	0	37.4152314	22.7647506
CYP1	PARALIMNI	0	35.033000000	34.033000000
ITA00124	PAOLA	0	39.350000000	16.033333000
ITA00276	PANTELLERIA	0	36.833333000	11.95	1535
ESP24610	PANJON	0	42.143673300	-8.823697660
ESTP17	PANGA	0	58.831189000	23.581474000
GRC134	PALOUKI	0	37.796114000	21.350612000
ESP31320	PALOS DE LA FRONTERA	1	37.228193000	-6.893426000
ITA00134	PALMI	1	38.350000000	15.850000000
ESP23130	PALMEIRA	0	42.580298270	-8.956723120
ESP71200	PALMA DE MALLORCA	9	39.565662970	2.640028760	6409
ITA00113	PALINURO	0	40.033333000	15.283333000
ITA00282	PALERMO	11	38.116667000	13.366667000	239
SWE926	PÅLÄNGE	0	65.802067000	22.901250000
ESP64500	PALAMOS	31	41.846029590	3.126928860	184
GRC131	PALAIA FWKAIA	0	37.704000000	23.914000000
FRAPL	PAIMPOL	20	48.766667	-3.050000000
HRV23250	PAG	0	44.467217000	14.9916797
GBRPW	PADSTOW	2	50.533333330	-4.933333333	633
ESTP08	PÄDASTE	0	58.550579800	23.2788422
GRC130	P EPIDAUROS	0	37.633320000	23.160060000
SWE705	OXEVIK	0	58.266667000	11.507667000
SWE164	OXELÖSUND	0	58.657467000	17.109167000	118
ESP14730	OVINANA	1	43.586080090	-6.223312310
GRC173	OURANOUPOLH	0	40.318000000	23.984000000
FINO	OULU	11	65.012057000	25.465186000
ITA00156	OTRANTO	2	40.150000000	18.500000000	364
SWE481	ÖSTRA TORP	0	55.346667000	13.356333000
SWE286	ÖSTRA EKNÖ	0	57.610000000	16.716667000
SWE868	OSTÖN	0	63.823667000	20.704667000
DNK12002	ØSTERBY	7	54.951400000	11.4319
DNK14009	ØSTER HURUP	0	56.803600000	10.271200000
SWE269	OSKARSHAMN	0	57.266667	16.458333
ESP82340	ORZOLA	0	29.2226873	-13.4533444
ITA00173	ORTONA	16	42.350000000	14.400000000	180
ESP14820	ORTIGUEIRA	0	43.56192624	-6.739043830
DEU0235	ORTH	0	54.446666670	11.051666670
DNK32017	ORØ HAVN	1	55.756800000	11.802300000
SWE285	ÖRÖ	0	57.5686738	16.7585202
SWE42	ORNÖ	0	59.052667	18.430500000
SWE420	ÖRNAHUSEN	0	55.450000000	14.260833000
SWE118	ORMÖN	0	60.270333000	18.658333000
ESTO03	ORJAKU	0	58.797388000	22.763353100
ITA00227	ORISTANO	6	39.903056000	8.591944000
ESP11210	ORIO	7	43.27767262	-2.125842220	5638
DNK06048	OREHOVED	0	54.952800000	11.854200000
SWE132	ÖREGRUND	0	60.34	18.445000000
ITA00063	ORBETELLO	0	42.45	11.216667000
HRV51410	OPATIJA	0	45.3376197	14.305196	113
BELOOSTE	OOSTENDE	25	51.200008000	2.870797000
NLDOL	OOSTDONGERADEEL	4	52.132633	5.291266
NLDBR	OOSTBURG-BRESKEN	5	51.352723000	3.556899000
SWE520	ONSALA	0	57.364333000	12.003216000
ESTO04	ONNI	0	59.4350613	24.9546353
SWE738	ÖNNERED	0	57.636667000	11.873333000	0
ESTO05	ÕNGU	0	58.849747700	22.456423
ESP12400	ONDARROA	28	43.32547042	-2.421034220	60423
DNK04009	OMØ	0	55.170700000	11.159200000
DNK09078	OMMEL	0	54.872300000	10.488000000
HRV51513	OMIŠALJ	0	45.2110039	14.5569253	10707
HRV21310	OMIŠ	1	43.4433559	16.6929175
SWE796	OLMEN	0	61.626633000	17.382350000
SWE519	ÖLMANÄS	0	57.363500000	12.081667
ITA00230	OLBIA	0	40.916667000	9.516667000
POL0351	OKSYWIE	0	54.5478972	18.5446613
GRC129	OINOUSES	0	38.5193772	26.2363678
DEU0247	OHRFELDHAFF	0	54.760000000	9.838333333
ITA00261	OGNINA	5	36.980611000	15.255632000
DNK08019	ODENSE	0	55.403756000	10.402370000
SWE733	ÖDDÖ	0	58.910000000	11.139500000
DNK27018	ODDESUND SYD	0	56.573200000	8.564800000
DNK27019	ODDESUND NORD	3	56.582400000	8.542100000
DNK32014	ODDEN	0	55.971700000	11.368400000
SWE732	ÖCKERÖ	1	57.70675	11.657167000	53214
POL0350	OBLUZE	0	54.5498138	18.5195404
SWE882	OBBOLA	0	63.689000000	20.3035
GBROB	OBAN	21	56.400000000	-5.466666667
DNK31029	NYSTED	0	54.667200000	11.729800000
DNK06022	NYORD	0	55.041500000	12.1955
SWE41	NYNÄSHAMN	0	58.9	17.956667	128
DNK20021	NYMINDEGAB	0	55.817200000	8.193700000
DNK06054	NYKØBING F	0	54.769300000	11.867900000
DNK08027	NYBORG	0	55.3112	10.7924
ITA00191	NUMANA	0	43.516667	13.616667000
GRC128	NUDRI	0	38.706646000	20.640730000
ESP22700	NOYA	0	42.785252000	-8.888309000
POL0105	NOWE WARPNO	0	53.721666670	14.283333330
POL0374	NOWA PASLEKA	0	54.4275536	19.7593176
HRV23312	NOVIGRAD (DALMACIJA)	0	45.1856	13.3343
HRV52466	NOVIGRAD (CITTANOVA)	0	45.3156571	13.5619471	2029
HRV51250	NOVI VINODOLSKI	0	45.1285255	14.7897992
HRV53291	NOVALJA	0	44.556181100	14.8854242	1123
ESTN04	NÕVA	0	59.221873000	23.679895000
GBRSN	NORTH SHIELDS	1	55.004722220	-1.472777778
DNK17016	NORSMINDE	0	56.023900000	10.2607
SWE795	NORRSUNDET	0	60.931483000	17.147800000	109375
SWE948	NORRFJÄRDEN	0	65.4215137	21.4963761
SWE842	NORRFÄLLSVIKEN	0	62.976667000	18.525000000
DNK27005	NØRRE VORUPØR	0	56.956600000	8.368100000
DNK20002	NØRRE LYNGVIG	0	56.053700000	8.119700000
DNK28002	NØRRE LYNGBY	0	57.411200000	9.746000000
SWE515	NORRA NÄS	0	57.1405	12.216500000
SWE726	NORRA GRUNDSUND	0	58.305717000	11.418000000
DEU0126	NORDSTRAND	1	54.49833333	8.808333333	372
DEU0304	NORDDEICH	10	53.625000000	7.158333333	11096
SWE672	NORD-KOSTER	2	58.893333	11.013333000	0
FRANO	NOIRMOUTIER	8	47.001143000	-2.247107000
SWE370	NOGERSUND	4	56.003333000	14.738333000	0
SWE924	NIKKALA	0	65.793333000	23.933333000
BELNIEUW	NIEUWPOORT	6	51.133333330	2.750000000	0
NLDNB	NIEUW-BEIJERLAND	1	51.811906700	4.335669300
DEU0204	NIENDORF	1	53.99333333	10.813333330
POL0122	NIECHORZE	0	54.091666670	15.075
ITA00128	NICOTERA MARINA	0	38.546871000	15.933035000
FRANI	NICE	0	43.700000000	7.250000000
DNK33019	NEXØ	12	55.064100000	15.134900000	51065
GBRNT	NEWPORT	0	51.581773334	-2.978168830
GBRNN	NEWHAVEN	0	50.78333333	5.565970693e-14
DEU0205	NEUSTADT (HOLSTEIN)	0	54.105000000	10.811666670
DEU0309	NEUHARLINGERSIEL	9	53.700000000	7.703333333	632
DEU0131	NEUFELD	0	53.9	9.016666667
DEU0637	NEUENDORF H	0	54.505000000	13.071666670
BGRBGNES	NESSEBAR	1	42.650000000	27.71666667
LTUN	NERINGA	0	55.3074889	21.005812
GRC126	NEA STURA	0	38.163000000	24.209000000
GRC054	NAXOS	14	37.107190000	25.37199	389
SWE163	NÄVEKVARN	0	58.626667000	16.801667000
GRC029	NAUPLIO	1	37.568180000	22.808665000
GRC125	NAUPAKTOS	0	38.388	21.831000000
ESTN02	NASVA	6	58.213333330	22.396666670
ESTN05	NARVA-KULGU	0	59.3483999	28.1711999
ESTN01	NARVA-JÕESUU	3	59.46	28.05833333
ESTN06	NARVA	1	59.376723	28.1920715
SWE324	NÄRSHAMN	0	57.226667000	18.666667000	405
DNK16018	NAPPEDAM	0	56.276911	10.494347000
ITA00082	NAPOLI	9	40.833333	14.250000000	0
DNK31028	NAKSKOV	0	54.833000000	11.1359
DNK06037	NÆSTVED	0	55.231500000	11.754300000
DNK09073	NABBE	0	55.061000000	10.323600000
HRV22243	MURTER	0	43.808355300	15.6002024
ESP22600	MUROS	9	42.776823640	-9.051960170	16512
ESTM09	MURATSI	0	58.230762	22.575624500
ESP12210	MUNDACA	0	43.409552550	-2.696186490
GRC053	MUKONOS	0	37.456540000	25.32336
ESP22420	MUGIA	12	43.107794730	-9.214068500	4543
ITA00222	MUGGIA	0	45.603056	13.767222000
ESP21430	MUGARDOS	0	43.46569035	-8.254887740
MLTM1241	MSIDA (MSIDA CREEK)	1	35.899799000	14.486614000
POL0123	MRZEZYNO	0	54.1429325	15.2949905
GRC124	MOUDROS	0	39.874651000	25.271769000
DNK13012	MOU BRO	0	56.966700000	10.225400000
ESP42300	MOTRIL	24	36.723760070	-3.519920360	0
ESP11320	MOTRICO	2	43.309114070	-2.380307490	867
DNK01019	MOSEDE	0	55.566600000	12.284900000
HRV51417	MOŠĆENIČKA DRAGA	0	45.2392298	14.2533736	113
SWE188	MORSHOLMEN	0	58.2	16.8997222
ESP82202	MORRO JABLE	1	28.047640430	-14.361360330	3069
FRAMX	MORLAIX	24	48.583333	-3.833333000
SWE996	MÖRBYLÅNGA	0	56.530000000	16.376667000
ESP52520	MORAIRA	0	38.687369900	0.135911900
ESTM02	MÕNTU	0	57.949000000	22.127166670	4329
GBRME	MONTROSE	1	56.700000000	-2.466666667
ITA00037	MONTEROSSO AL MARE	1	44.15	9.650000000
ITA00092	MONTE DI PROCIDA	0	40.802056000	14.052833000
SWE288	MÖNSTERÅS	0	57.0415797	16.44312
ITA00158	MONOPOLI	24	40.95	17.300000000	0
ITA00216	MONFALCONE	0	45.807222000	13.534167000
GRC123	MONEMBASIA	0	36.682000000	23.040000000	0
ITA00031	MONEGLIA	0	44.238317000	9.491261000
ITA00091	MONDRAGONE	0	41.116667000	13.883333000
ITA00287	MONDELLO	0	38.2	13.333333
ITA00144	MONASTERACE MARINA	0	38.443970000	16.578229000
DNK18018	MOMMARK	0	54.926100000	10.039500000
SWE669	MOLLÖSUND	0	58.073333	11.471667000	2969
SWE485	MÖLLE	0	56.280240000	12.503080000
ITA00162	MOLFETTA	37	41.200000000	16.600000000	0
ITA00159	MOLA DI BARI	17	41.066667000	17.083333
SWE37	MÖJA	0	59.399956000	18.849428000
ESP82110	MOGAN	0	27.815731800	-15.766586400	190
DEU0632	MOENKEBUDE	0	53.783333330	13.966666670
ESP24420	MOAÑA	0	42.27520631	-8.735580570	105
GRC214	MITIKAS	0	38.6676093	20.944772	315
MLTM4242	MISTRA BAY	0	35.958258000	14.391922000
ESP22110	MIÑO	0	43.352692980	-8.214931670
HRV21405	MILNA	0	43.327073	16.4492436	7351
GBRM	MILFORD HAVEN	5	51.716666670	-5.033333333	3706
ITA00243	MILAZZO	3	38.216667000	15.233333000
POL0360	MIKOSZEWO	0	54.3331464	18.9666303
ESTM01	MIIDURANNA	1	59.500000000	24.816666670	88759
POL0119	MIEDZYZDROJE	0	53.936666670	14.455
POL0112	MIEDZYWODZIE	0	54.005000000	14.688333330
GBRMH	MIDDLESBROUGH	0	54.566666670	-1.150000000
NLDMS	MIDDENSCHOUWEN	0	51.5913945	4.9990883
DNK10008	MIDDELFART	0	55.503000000	9.741700000
MLTG1062	MGARR ix-XINI	0	36.0182476	14.2724819
MLTG1031	MGARR	4	36.023069000	14.298334000	0
ESTM11	METSAPOOLE	0	57.903181700	24.3757335
HRV20350	METKOVIĆ	0	43.0532801	17.6493431
ITA00098	META DI SORRENTO	0	40.65	14.400000000	198
ITA00241	MESSINA	2	38.183333000	15.566667000	0
LVAMR	MERSRAGS	0	57.333333330	23.100000000
GRC109	MERICAS (KUQNOS)	0	37.428000000	24.458000000
ESP22220	MERA-OLEIROS	0	43.378255460	-8.336110710
GRC119	MEQANA	0	37.581233000	23.390201000
GRC120	MENIDI	0	39.043062000	21.117997000
DNK33010	MELSTED	0	55.200800000	14.980900000
ITA00138	MELITO DI PORTO SALVO	1	37.916667000	15.783333000
DEU0130	MELDORF, STADT	0	54.089982000	9.075488000
ESP24440	MEIRA	0	42.282738380	-8.717978580
GRC118	MEGISTH (KASTELORIZO)	0	36.1427836	29.5832593
GRC170	MEGARA	0	37.994845000	23.344591000
POL0349	MECHELINKI	0	54.6104676	18.5050974
ESP51300	MAZARRON	19	37.564402100	-1.255584140	12967
ITA00273	MAZARA DEL VALLO	130	37.65	12.583333	6713
SWE864	MATTJÄL	0	63.220600000	18.956433000
ESTM06	MATSI	0	58.371528900	23.742831400
ESTM14	MATSALU	0	58.7337351	23.694590500
ESP64310	MATARO	0	41.530981780	2.444842180
ITA00102	MASSALUBRENSE	0	40.600000000	14.333333
DNK06041	MASNEDSUND	0	55.0017992	11.8721446
GBRMT	MARYPORT	1	54.700000000	-3.500000000
ITA00539	MARUGGIO	0	40.316667000	17.566667000
ITA00181	MARTINSICURO	12	42.883333000	13.916667000
FRAMT	MARTIGUES	7	43.4	5.050000000
SWE668	MARSTRAND	0	57.887667000	11.596167
DNK09065	MARSTAL	0	54.854400000	10.521200000
SWE240	MARSÖ	0	57.470582000	16.690836000
FRAMA	MARSEILLE	14	43.300000000	5.400000000
MLTM2151	MARSAXLOKK (KAVALLERIZZA)	3	35.837202000	14.541986000	15545
MLTM2121	MARSAXLOKK (IX-XATT)	10	35.864382000	14.562288000	0
MLTM2031	MARSASCALA	1	35.862500000	14.567500000
MLTG1181	MARSALFORN	0	36.071500000	14.2592999
ITA00275	MARSALA	17	37.800000000	12.433333000	882
MLTM1361	MARSA	1	35.883333000	14.494722000
ITA00198	MAROTTA	0	43.766667000	13.133333000
GRC189	MARONEIA	0	40.863000000	25.585
ESTM10	MARKSA	0	58.298042700	24.2744711
ITA00177	MARINA DI SAN VITO	0	42.308110000	14.445290000
ITA00112	MARINA DI PISCIOTTA	0	40.100000000	15.233333000
ITA00052	MARINA DI PISA	0	43.666667000	10.266667
ITA00061	MARINA DI GROSSETO	0	42.716667000	10.983333000
ITA00045	MARINA DI CARRARA	0	44.033333000	10.033333000	123
ITA00067	MARINA DI CAMPO	1	42.733333000	10.233333000
ITA00114	MARINA DI CAMEROTA	3	40.000000000	15.366667000
ESP24200	MARIN	24	42.396562300	-8.693428910	14515
ITA00169	MARGHERITA DI SAVOIA	1	41.366667000	16.150000000
MLTM4062	MARFA	0	35.890833000	14.396944000
ITA00278	MARETTIMO	0	37.966667000	12.066667000	117
FRAMN	MARENNES	12	45.816667000	-1.116667000
ITA00066	MARCIANA MARINA	1	42.800000000	10.2
ESP41200	MARBELLA	7	36.50956053	-4.871376520	718
ITA00219	MARANO LAGUNARE	13	45.766389000	13.169167000
ESTM08	MANIJA	0	58.21401	24.119824000
ROMMG	MANGALIA	0	43.817222000	28.582778000
ITA00167	MANFREDONIA	42	41.633333	15.916667000	0
GRC127	MANDRAKI (NISUROS)	0	36.6107151	27.1320962
ROMMM	MAMAIA	0	44.211470000	28.644321000
ESP22320	MALPICA DE BERGANTINOS	12	43.324182870	-8.804444890	8445
SWE974	MALMÖ	0	57.816833000	16.697791000
SWE463	MALMÖ	0	55.604981000	13.003822000
HRV51511	MALINSKA	0	45.1250642	14.5288239
HRV51550	MALI LOŠINJ	0	44.5315814	14.4720423	1362
ESP64360	MALGRAT	0	41.646548000	2.741634000
GBRMN	MALDON	0	51.716666670	0.683333333
ESP41400	MALAGA	4	36.710695940	-4.420888800	12908
HRV21300	MAKARSKA	2	43.2937769	17.0215239	2854
ITA00106	MAIORI	0	40.65	14.633333000
ESP73200	MAHON	3	39.897290640	4.260134230	214
DEU0210	MAASHOLM	1	54.683333330	9.993333333	532
SWE662	LYSEKIL	0	58.275	11.443333000	3605
DNK09039	LYØ	0	55.0451	10.151300000
DNK01022	LYNDBY	0	55.672648000	11.932697000
DNK29016	LYNÆS	1	55.942600000	11.864900000	0
SWE725	LUNNEVIKEN	0	59.0535	11.170000000
DNK31035	LUNDEHØJE	0	54.647300000	11.518200000
DNK09041	LUNDEBORG	0	55.139600000	10.782700000
DNK06016	LUND	0	55.241800000	12.301300000
SWE920	LULEÅ	0	65.580000000	22.168333000
POL0114	LUBIN	0	53.866666670	14.42166667
ESP14800	LUARCA	4	43.546605980	-6.532143530	134
ESP14500	LUANCO	1	43.617547150	-5.787469640
GBRLT	LOWESTOFT	5	52.483333330	1.750000000	116
SWE922	LÖVSKÄR	0	65.541667000	22.373333000
SWE988	LÖVSELE HAMN	0	64.302233000	21.251150000
SWE907	LÖVGRUNDET	0	65.518533000	22.358317
ESP81500	LOS CRISTIANOS	3	28.048769660	-16.719294470	343
ESP81551	LOS ABRIGOS	4	28.027	-16.657000630
SWE838	LÖRUDDEN	0	62.233333000	17.658333000
FRALO	LORIENT	38	47.750000000	-3.366667000
SWE96	LÖRBY KLAD	0	56.095000000	14.715667000
ESP22120	LORBE	2	43.391650210	-8.296953250	1479
HRV51281	LOPAR	0	44.8311328	14.7299603
DNK28004	LØNSTRUP	0	57.472700000	9.797200000
SWE462	LOMMA	0	55.675000000	13.066667000
ESTL16	LÕMALA	0	58.185258200	22.132128900
ESTL03	LOKSA	0	59.583500000	25.698833330
DNK28007	LØKKEN	0	57.370400000	9.715900000
DNK09048	LOHALS	0	55.134000000	10.904200000
ESTL19	LOBINEEM	0	59.6288889	25.9691667
DEU0627	LOBBE	0	54.316666670	13.730000000
ITA00009	LOANO	0	44.133333000	8.250000000
ESP64420	LLORET DE MAR	0	41.705132120	2.882067860
ESP64710	LLANSA	10	42.374923020	3.165599700
ESP14100	LLANES	0	43.423063720	-4.746653800
GBRLA	LLANELLI	0	51.676111110	-4.156666667
SWE811	LJUSNE	0	61.206667	17.145000000
ITA00048	LIVORNO	11	43.550000000	10.316667000
GBRLL	LIVERPOOL	0	53.416666670	-3.000000000
ESTL09	LIU	0	58.277636700	24.254957000
GBRLI	LITTLEHAMPTON	0	50.800000000	-0.533333333
DNK33023	LISTED	0	55.145933330	15.110328190
DEU0104	LIST AUF SYLT	0	55.018333330	8.441666667
PRTLX	LISBOA	0	38.7	-9.100000000
ESP22530	LIRA-CARNOTA	0	42.806977530	-9.135422970
GRC217	LIPSI	0	37.2953169	26.7685803	482
DEU0234	LIPPE	0	54.333333330	10.650000000
ITA00242	LIPARI	2	38.466667000	14.950000000
ESTL04	LINDI	0	58.321365300	24.284555900
GRC113	LIMNH (EUBOIA)	0	38.763860000	23.321458000
SWE461	LIMHAMN	0	55.586500000	12.923667000
IRLL	LIMERICK	0	52.659726	-8.639545000
GRC168	LIMENARIA (QASOU)	0	40.660550000	24.631166000
CYP10	LIMASSOL	14	34.707130000	33.022617000
GRC121	LIMANI MESTWN (CIOU)	0	37.943709000	23.634895000
DNK27024	LILD STRAND	0	57.150700000	8.963900000
ESTL10	LIIVA	0	58.430190400	24.279649800
ITA00220	LIGNANO SABBIADORO	0	45.692222000	13.148056000
DEU0656	LIETZOW	0	54.440000000	13.540000000
LVALA	LIEPAJA	23	56.516666670	21.016666670	341
ITA00269	LICATA	23	37.100000000	13.933333000	3026
GRC112	LHXOURI	0	38.201295000	20.436957000
GRC111	LEWNIDIO	0	37.156000000	22.900000000
ITA00279	LEVANZO	0	37.983333000	12.333333
ITA00036	LEVANTO	0	44.166667000	9.633333000
GRC050	LEUKADA	11	38.850000000	20.697000000
ITA00537	LEUCA	2	39.800000000	18.350000000
ITA00171	LESINA	0	41.866667000	15.350000000
FRALS	LES SABLES D'OLOGNE	17	46.500000000	-1.783333000	272
GBRLK	LERWICK	34	60.166666670	-1.150000000	15256
SWE518	LERKIL	0	57.453833	11.916667000	117
ITA00042	LERICI	1	44.066667	9.916667000
ESP12100	LEQUEITIO	3	43.367789720	-2.498627360	217
ESP31210	LEPE	27	37.226492650	-7.172737470	114
DNK22011	LEMVIG	1	56.550500000	8.307400000
NLDLE	LEMSTERLAND-LEMMER	0	52.847122	5.710604
DEU0259	LEMKENHAFEN	0	54.445000000	11.09166667
PRTL	LEIXÕES	24	41.181138890	-8.702463889	26709
GBRLH	LEITH	9	55.966666670	-3.166666667
ESTL01	LEHTMA	7	59.068333330	22.698333330	30777
POL0236	LEBA	10	54.760117000	17.556312000	3686
FRALH	LE HAVRE	4	49.500000000	0.133333000
ITA00041	LE GRAZIE	1	44.067056000	9.834222000
ITA00029	LAVAGNA	0	44.300000000	9.333333000
DEU0607	LAUTERBACH	0	54.341666670	13.508333330
ESP14300	LASTRES	2	43.516147080	-5.263586720	512
DEU0616	LASSAN	0	53.93333333	13.833333330
ESP82100	LAS PALMAS	48	28.124823000	-15.430007000
ESP81550	LAS GALLETAS	0	28.007488790	-16.658248600	167
GRC110	LARUMNA	0	38.566667000	23.283333000
CYP5	LARNACA	0	34.916667000	33.633333000
ESP13200	LAREDO	12	43.41701478	-3.414562160	28451
SWE977	LAPPVIKEN	0	64.878867000	21.210233000
FINL	LAPPI	1	64.8596951	25.146396900
SWE905	LÅNGÖN	0	65.526500000	22.546667000
DNK31010	LANGØ	0	54.813900000	11.019900000
SWE665	LÅNGÖ	0	58.6176392	11.2949152
SWE287	LÅNGÖ	0	56.783333000	16.416667000
DEU0253	LANGHOLZ	0	54.513333330	9.985000000
DEU0227	LANGBALLIGAU	0	54.821014000	9.653978000
GBRLR	LANCASTER	0	54.066666670	-2.833333333
ITA00272	LAMPEDUSA	18	35.500000000	12.600000000	5593
ESTL14	LALLI	0	58.636726900	23.3146867
ITA00008	LAIGUEGLIA	0	43.979852000	8.158444000
ESTL15	LAHETAGUSE	0	58.1866601	22.090502200
PRTLG	LAGOS	3	37.106600000	-8.672102778
ESP22310	LAGE	4	43.224149510	-8.999023790	2632
DEU0220	LABOE	0	54.403333330	10.218333330	394
ESTL13	LÄÄTSA	0	58.144979400	22.249314700
ITA00032	LA SPEZIA	10	44.116667000	9.833333000
FRALR	LA ROCHELLE	18	46.166667000	-1.150000000
ESP81400	LA RESTINGA	0	27.785279880	-17.979157380
ITA00544	LA MADDALENA	0	39.143056000	9.013611000
ESP34300	LA LINEA	0	36.161179000	-5.348256000
ESP24700	LA GUARDIA	56	41.8997343	-8.876755110
ESP81410	LA ESTACA	0	27.639150710	-17.90032558
ESP64620	LA ESCALA	5	42.121086400	3.151282950	573
ESP22200	LA CORUNA	25	43.354886250	-8.380881710	37767
ESP41310	LA CARIHUELA	0	36.595998910	-4.526999040
SWE426	KYLS STRAND	0	55.437667	14.240500000
GRC025	KWS	0	36.843000000	27.066000000
SWE210	KVARSEBO	0	58.638	16.633333000
SWE261	KVARNVIKEN	0	57.303000000	16.519500000
GRC108	KUPARISSIA	0	37.255000000	21.651000000
SWE650	KUNGSHAMN	3	58.361667000	11.250000000	4586
SWE516	KUNGSBACKA	0	57.486667000	12.075
ESTK28	KUNDA	0	59.521166670	26.541500000	473
GRC115	KUMASIO (H MANTOUDI)	0	38.798983000	23.479082000
SWE521	KULLAVIK	0	57.559090000	11.943020000
DNK29001	KULHUSE	0	55.927000000	11.913700000
ESTK29	KÜLAKÜLA	0	58.781192800	22.499777100
SWE788	KUGGÖREN	0	61.702750000	17.517567
DEU0642	KUEHLUNGSBORN	0	54.153333330	11.771666670
POL0367	KRYNICA MORSKA I	0	54.3799913	19.4441407
POL0366	KRYNICA MORSKA I	0	54.3799913	19.4441407
SWE631	KROSSHOLMEN	0	57.689667000	11.719667000
SWE649	KROSSEKÄRR	2	58.695167000	11.218667	0
DEU0224	KRONSGAARD	0	54.728333330	9.985000000
SWE36	KROKSKÄR	0	58.783333000	17.850000000
SWE365	KROKÅS	0	56.050000000	14.760000000
DEU0672	KROESLIN	0	54.121666670	13.756666670
HRV51500	KRK	0	45.027899500	14.5752114	9085
SWE364	KRISTIANOPEL	0	56.258333000	16.063333000
DNK31007	KRAMNITZE	0	54.703700000	11.263600000
HRV51262	KRALJEVICA	0	45.2746567	14.571723	0
DNK31023	KRAGENÆS	0	54.9156	11.355700000
DEU0623	KOSEROW	0	54.050872000	14.003286000
NLDKG	KORTGENE	2	51.5578335	3.8031359
DNK04015	KORSØR	0	55.329500000	11.1436
DNK08016	KORSHAVN (V. FYNS HOVED)	0	55.6092	10.6137
DNK09035	KORSHAVN (V. AVERNAKØ)	0	55.012400000	10.315000000
GRC102	KORRHSIA (KEA)	0	37.654000000	24.293000000
ESTK32	KÕRKVERE	0	58.4858981	23.231628500
ESTK09	KÕRGESSAARE	1	58.993000000	22.464333330
HRV20260	KORČULA	0	42.958782000	17.1366886
SWE861	KÖPMANHOLMEN	0	63.178333000	18.578333
SVNKP	KOPER	4	45.550000000	13.733333000
DNK16006	KONGSGÅRDE	0	56.148600000	10.520600000
HRV21485	KOMIŽA	0	43.044459600	16.0917932	8808
POL0225	KOLOBRZEG	18	54.186666670	15.55333333	6720
DEU0119	KOLLMAR	0	53.725000000	9.488333333
DNK10036	KOLDING	0	55.486400000	9.473400000
GRC219	KOKKINOS PYRGOS	0	35.08	24.735000000
GRC106	KOILADA	0	37.423000000	23.108000000
ESTK17	KOGUVA	0	58.5966521	23.0817297
DNK01024	KØGE	0	55.455400000	12.182000000	8460
DEU0622	KOELPINSEE	0	54.043333330	14.033333330
DNK01011	KØBENHAVN	0	55.676300000	12.569300000
SWE643	KNIPPLA	0	57.749667000	11.6545
DNK16012	KNEBEL	0	56.213300000	10.486800000
NLDKL	KLUNDERT	1	51.666667000	4.533333000
DNK20025	KLOSTER	0	56.126500000	8.177800000
DEU0660	KLOSTER	0	54.575000000	13.105000000
DNK06074	KLODSKOV	0	54.819400000	11.825300000
DNK27026	KLITMØLLER	0	57.039900000	8.494000000
DNK06017	KLINTHOLM HAVN	2	54.953400000	12.4704	12213
SWE318	KLINTEHAMN	0	57.390000000	18.193333000
DNK32011	KLINT	0	55.952500000	11.5956
DEU0663	KLEIN-ZICKER	0	54.280000000	13.691666670
LTUK	KLAIPEDA	36	55.71666667	21.116666670	245
SWE456	KLAGSHAMN	0	55.533333000	12.916667000
SWE642	KLÄDESHOLMEN	0	57.947392000	11.543143000	2445
SWE407	KIVIK	1	55.688333000	14.230000000
GRC100	KISSAMOS (KASTELI-CANIWN)	0	35.499000000	23.653000000
GBRK	KIRKWALL	10	58.983333330	-2.950000000
GBRKY	KIRKCALDY	5	56.100000000	-3.150000000
DEU0652	KIRCHDORF	0	53.995000000	11.440000000
ESTK18	KIPI	0	58.246407700	22.031561500
GBRLN	KINGS LYNN	6	52.75	0.383333333
DNK06063	KINDVIG	0	55.045300000	12.110600000
GRC105	KIMWLOS	0	36.7970857	24.5599015
ESTK25	KIIDEVA	0	58.773099000	23.548918000
ESTK14	KIHNU	0	58.141666670	24.020333330	747
DEU0201	KIEL	2	54.333333330	10.15666667
GRC104	KIATO	0	37.970000000	22.793000000
DNK18035	KETTING NOR	0	54.9668	9.899100000
DNK08018	KERTEMINDE	5	55.450700000	10.660100000	11553
GRC006	KERKURA	11	39.617000000	19.924000000
GRC103	KERAMWTH	0	40.857000000	24.697000000	644
DEU0239	KELLENHUSEN	0	54.191666670	11.08
GRC101	KAYALI	0	40.936499000	24.409477000	768
ESTK12	KAVARU	0	58.279194200	24.212612400
BGRBGKAV	KAVARNA	1	43.434549000	28.338903000
ESTK02	KAUNISPEA	0	58.029016900	22.092407800
POL0364	KATY RYBACKIE I	0	54.3393948	19.2299495
SWE317	KATTHAMMARSVIK	0	57.436667000	18.856667000
GRC098	KATAPOLLA	0	36.83	25.865000000
DNK01005	KASTRUP	0	55.635900000	12.654400000
GRC224	KASTRI VIANNOU	0	34.983000000	25.296000000
ESTK16	KASTNA	0	58.3492209	23.9123208
HRV21213	KAŠTEL GOMILICA	0	43.5492998	16.3963197
ESTK20	KASSARI	0	58.785276500	22.828551000
ESTK33	KÄSMU	0	59.611209	25.916408800
SWE987	KASHOLMEN	0	63.746683000	20.385083000
SWE457	KÅSEBERGA	0	55.383333000	14.066667000
GRC097	KARUSTOS	4	38.009000000	24.419000000	0
ESTK31	KÄRSA	0	58.238874300	22.7359319
DNK06002	KARREBÆKSMINDE	0	55.177900000	11.646400000
SWE686	KÅRÖD	0	58.202000000	11.840000000
SWE113	KARLSHOLMSBRUK	0	60.526000000	17.643833000
SWE362	KARLSHAMN, VÄGGA	0	56.166667000	14.883333000
SWE966	KARLSHAMN	1	56.168333000	14.865000000
DEU0606	KARLSHAGEN	2	54.108333330	13.813333330	0
SWE919	KARLSBORGSVERKEN	0	65.791667000	23.308333000
HRV53288	KARLOBAG	0	44.5284238	15.0728705
SWE655	KÄRINGÖN	0	58.113333000	11.368333000
ESTK27	KAREPA	0	59.5407762	26.406419100
SWE262	KÅREHAMN	1	56.956667000	16.891667
ESTK04	KÄRDLA	0	58.998152000	22.7468676
GRC095	KARDAMAINA	0	36.7822585	27.1435227
SWE316	KAPPELSHAMN	1	57.848333000	18.791667000	7029
DEU0209	KAPPELN	0	54.658333330	9.935000000	243
SWE654	KÄMPERSVIK	0	58.646333000	11.285833000
DEU0630	KAMMINKE	0	53.867000000	14.206000000
POL0370	KAMIENCIA ELBlASKA	0	54.2622222	19.4052778
POL0111	KAMIEN POMORSKI	0	53.971666670	14.768333330
GRC154	KAMARES (SIFNOS)	0	36.988314000	24.676778000
DNK06011	KALVEHAVE	0	54.996600000	12.161400000
DNK32028	KALUNDBORG	0	55.679700000	11.093400000
GRC022	KALUMNOS	27	36.950000000	26.983333000	1492
GRC094	KALOI LIMENES	0	34.931535000	24.801629000
SWE260	KALMAR	0	56.660000000	16.373333000	192
SWE976	KALLVIKEN	0	64.330000000	21.375000000
SWE206	KALLSÖ	0	58.371333	16.885
SWE211	KÄLLSKÄR	0	61.25	17.183333
ESTK26	KALLASTE	0	58.665897000	23.2462093
ESTK08	KALLASTE	0	58.665897000	23.2462093
SWE263	KÄLLAHAMN	0	57.109333	16.996333
MLTM1511	KALKARA (KALKARA CREEK)	0	35.880833000	14.498889000	19957
SWE934	KALIX-NYBORG	0	65.792717000	23.189417000
SWE918	KALIX	0	65.852683000	23.140783000
ESTK30	KALANA	0	58.940709900	22.0550578
GRC021	KALAMATA	6	37.023000000	22.105000000	1482
ESTK15	KABLI	0	57.996968000	24.4408473
ESTK01	KABERNEEME	0	59.518160500	25.2720449
ESTK19	KAAVI	0	57.9909739	22.168826
DNK01018	JYLLINGE	0	55.751000000	12.1099
ROMJR	JURILOVCA	0	44.759646000	28.874852000
SWE916	JUNKÖN	0	65.456667000	22.406667000
SWE837	JUNISKÄR	0	62.296667000	17.460000000
SWE836	JUNIBOSAND	0	62.239600000	17.611317
DNK06073	JUNGSHOVED KIRKEHAVN	0	55.101400000	12.138700000
DNK17004	JUELSMINDE	0	55.7136	10.014400000
SWE487	JONSTORP	0	56.236667000	12.675333000
SWE221	JONSBERG	0	58.523667	16.841333000
GBRJ	JERSEY	5	49.213776000	-2.135766000
HRV21465	JELSA	0	43.1617132	16.6926372
POL0355	JELITKOWO	0	54.4228491	18.6025225
SWE917	JÄVREBODARNA	0	65.093167	21.510767
ESP52610	JAVEA	10	38.797971440	0.185458260	25870
POL0338	JASTARNIA	14	54.690000000	18.67166667	2902
POL0233	JAROSLAWIEC	0	54.5398945	16.5424756
POL0361	JANTAR	0	54.3359493	19.0331883
HRV53287	JABLANAC	0	44.7066141	14.8980117
ESTJ02	JAAGUPI	0	58.035527700	24.461458700
SWE68	IVARSBODA	0	63.857000000	20.690333000
GRC044	ITEA	1	38.433407000	22.424297000
HRV23293	IST	0	44.2735183	14.7659818
ITA00286	ISOLA DELLE FEMMINE	4	38.200000000	13.250000000
ESP52210	ISLA DE TABARCA	0	38.167952680	-0.477259230
ESP23510	ISLA DE AROSA	1	42.566838340	-8.866398800
ESP31200	ISLA CRISTINA	56	37.205246860	-7.328172880	39078
ITA00084	ISCHIA	1	40.733333000	13.95
GBRIE	IRVINE	0	55.600000000	-4.683333333
GBRIH	IPSWICH	0	52.083333330	1.166666667
GRC092	IOS	0	36.719150000	25.267530000
GBRINS	INVERNESS	16	57.483333330	-4.216666667
ITA00001	IMPERIA	7	43.883333000	8.050000000
DNK18046	ILLER STRAND	0	54.870400000	9.662900000
FRAYE	ÎLE D'YEU	10	46.705037000	-2.340670000
ITA00215	IESOLO	0	45.539444000	12.649444000
GRC019	IERISSOS	30	40.401	23.879
GRC093	IERAPETRA	1	35.005000000	25.745000000	609
ESP72100	IBIZA	5	38.916743010	1.438380490	22270
DNK20001	HVIDE SANDE	29	56.002200000	8.128300000	64277
HRV21450	HVAR	0	43.1541875	16.6527099
SWE963	HUSUM	0	63.33	19.141667
DEU0102	HUSUM	12	54.475000000	9.045000000	4168
DNK22005	HUSBY	0	56.280600000	8.175700000
SWE623	HUNNEBOSTRAND	0	58.441667000	11.296667000	108
DNK29015	HUNDESTED	3	55.958500000	11.8531	3188
SWE158	HUMMELVIK	0	58.640883000	17.029617000
DNK22017	HUMLUM	0	56.5397	8.551000000
DNK29006	HUMLEBÆK	0	55.961500000	12.533900000
GBRH	HULL	8	53.716666670	-0.333333333
ESP31300	HUELVA	38	37.258728060	-6.959473910	1566
DEU0231	HUBERTSBERG	0	54.375000000	10.523333330
GRC003	HRAKLEIO	3	35.346860000	25.146450000	1144
DNK20004	HOVVIG	0	56.092400000	8.070000000
DNK31038	HØVÆNGE	0	54.659800000	11.611
DNK13004	HOU (NORDJYLLAND)	0	57.059800000	10.3669
SWE361	HÖRVIK	0	56.041667000	14.771667	7189
DNK18036	HØRUPHAV	0	54.910500000	9.892500000
DEU0330	HORUMERSIEL	0	53.685000000	8.021666667
SWE455	HÖRTE	0	55.386114000	13.549658000
PRTH	HORTA	15	38.516666670	-28.616666670	242
DNK17009	HORSENS	0	55.862100000	9.843200000
DNK29012	HORNBÆK	0	56.090000000	12.455700000
DNK32042	HØRBY	0	55.741100000	11.703000000
NLDHN	HOORN	0	52.645505	5.057526
DEU0310	HOOKSIEL	4	53.641666670	8.083333333	4054
DEU0124	HOOGE	2	54.576666670	8.533333333
NLDHON	HONTENISSE	2	51.2979287	4.0525099
SWE636	HÖNÖ-RÖD	0	57.697778000	11.640833000
SWE634	HÖNÖ-KLÅVA	0	57.6823993	11.6444158	1837
SWE632	HÖNÖ	6	57.687669000	11.656797000
SWE874	HOLMSUND	0	63.694433000	20.359850000
SWE783	HÖLICK	0	61.626667000	17.440000000
DNK32027	HOLBÆK	0	55.7179	11.710100000
DEU0233	HOHWACHT	0	54.316666670	10.685000000
SWE453	HÖGANÄS	0	56.198333000	12.550000000
DEU0125	HOERNUM/SYLT	0	54.758333330	8.296666667	6459
SWE619	HJUVIK	0	57.712167000	11.7145
DNK09014	HJORTØ	0	54.963228000	10.485849000
DNK28001	HIRTSHALS	15	57.588500000	9.960000000	143617
SWE915	HINDERSÖN	0	65.586000000	22.601667000
DEU0139	HETLINGEN	0	53.603333330	9.600000000
DNK06057	HESNÆS	0	54.823400000	12.134700000
SWE315	HERRVIK	0	57.423333000	18.918333000	176
DEU0620	HERINGSDORF	0	53.960000000	14.166666670
SWE618	HENÅN	0	58.241667000	11.680000000
DNK29024	HELSINGØR	0	56.033500000	12.6133
SWE451	HELSINGBORG	0	56.046667000	12.718333000
POL0339	HEL	8	54.605000000	18.79666667	52798
DNK18038	HEJLSMINDE	0	55.3708	9.599900000
DEU0207	HEILIGENHAFEN	9	54.37333333	10.983333330	1676
DEU0219	HEIKENDORF	0	54.375000000	10.196666670
SWE617	HEESTRAND	0	58.516667000	11.283333000
SWE616	HAVSTENSSUND	2	58.755000000	11.180000000	0
DNK32003	HAVNSØ	0	55.7501	11.336600000
DNK19009	HAVNEBY	5	55.087300000	8.554500000
DNK20006	HAURVIG	0	55.563800000	8.100700000
SWE137	HÄSTSKÄR	0	60.535500000	17.730000000
SWE358	HASSLÖ	1	56.101667000	15.473333000	1785
SWE615	HASSELÖSUND	0	58.366667000	11.243333000	1972
DNK06050	HASSELØ	0	54.7242	11.887000000
SWE255	HASSELÖ	0	57.833333000	16.741667000
DNK33017	HASLE	0	55.183100000	14.7066	415
GBRHH	HARWICH	0	51.950000000	1.300000000
GBRHL	HARTLEPOOL	1	54.683333330	-1.216666667
SWE189	HARSTENA	0	58.2527778	17.0083333
SWE203	HARSTENA	0	58.2527778	17.0083333
SWE629	HÄRÖN	0	58.022167000	11.497500000
NLDHA	HARLINGEN	30	53.183333330	5.416666667	31302
DEU0314	HARLESIEL	2	53.706666670	7.808333333	274
SWE779	HARKSKÄR	0	60.767917000	17.31165
SWE614	HARESTAD	0	57.817333000	11.840000000
DNK23002	HARBOØRE	0	56.618900000	8.177700000
DNK06007	HÅRBØLLEBRO	0	54.883600000	12.145400000
DNK27015	HANSTHOLM	27	57.116000000	8.606600000	115200
DEU0500	HANSESTADT HAMBURG	4	53.54859	9.94657
SWE357	HANÖ	1	56.010000000	14.838333000
DNK31025	HANDERMELLE	0	54.658500000	11.5709
SWE257	HÄNDELÖP	1	57.675000000	16.750000000
SWE612	HAMBURGSUND	1	58.551667000	11.27
DNK13003	HALS	2	56.994800000	10.308700000	16509
SWE513	HALMSTAD	0	56.666667000	12.866667000	109
SWE627	HÄLLEVIKSTRAND	0	58.123333000	11.445
SWE359	HÄLLEVIK	0	56.011667000	14.703333
SWE482	HÄLJARÖD	0	56.230000000	12.735833000
DEU0211	HAFFKRUG	0	54.04166667	10.811666670
DNK14005	HADSUND	0	56.715100000	10.115900000
DNK18003	HADERSLEV	0	55.2505	9.488000000
ESTH01	HAAPSALU	1	58.963333330	23.516666670	15044
MLTM1151	GZIRA (SLIEMA CREEK)	0	35.880833000	14.498889000
MLTM1181	GZIRA (LAZZARETTO CREEK)	0	35.937496	14.375416
SWE98	GUSSÖN	0	65.75	22.2833333
SWE893	GUMBODA HAMN	0	64.218333000	21.083333
SWE607	GULLNÄSHOLMEN	0	58.894667000	11.173500000
DNK06046	GULDBORG	0	54.868200000	11.740600000
ESP81118	GUIMAR	0	28.317227000	-16.413254000
FRAGV	GUILVINEC	111	47.783333330	-4.283333333	9010
ESP81580	GUIA ISORA	1	28.179708960	-16.815418600	785
ESP11310	GUETARIA	18	43.308410920	-2.198734510	12657
SWE108	GUDINGE	0	60.508333000	18.011667000
DNK33009	GUDHJEM	0	55.206700000	14.9731
ESP52110	GUARDAMAR DEL SEGURA	0	38.111342230	-0.643667950
SWE194	GRYT	0	58.192000000	16.851667000
SWE603	GRUNDSUND	1	58.216667000	11.418333000	0
ITA00183	GROTTAMMARE	0	42.991294000	13.867958000
DEU0216	GROSSENBRODE	0	54.480000000	11.120000000
SWE409	GROPAHÅLET	0	55.858333000	14.234167000
SWE998	GRÖNHÖGEN	0	56.266667000	16.401667000
HRV21430	GROHOTE	0	43.3913996	16.2868173
DEU0214	GROEMITZ	0	54.133333330	10.95
DEU0664	GRISTOW	0	54.166666670	13.333333330
SWE16	GRISSLEHAMN	0	60.103333000	18.805000000	130
GBRGY	GRIMSBY	22	53.533333330	5.247915224e-14
DNK16026	GRENÅ	5	56.416000000	10.926600000	25426
DEU0608	GREIFSWALD	0	54.083333330	13.383333330
DEU0308	GREETSIEL	36	53.500000000	7.100000000	5150
GBRGK	GREENOCK	0	55.93333333	-4.733333333
SWE602	GREBBESTAD	3	58.683333000	11.256667	16391
DNK18015	GRÅSTEN	0	54.921200000	9.591900000
SWE107	GRÄSÖ	0	60.346333000	18.460833000
SWE252	GRÄSGÅRD	0	56.316667000	16.533000000
SWE201	GRÄNSÖ	0	58.517333000	16.916667000
SWE825	GRANKULLAVIK	0	57.337600000	17.097483000
GBRGH	GRANGEMOUTH	0	56.000000000	-3.666666667
ESP82210	GRAN TARAJAL	0	28.208507780	-14.023686040
ITA00217	GRADO	5	45.678611	13.386944000
SWE510	GOTTSKÄR	0	57.388333000	12.021667
SWE610	GÖTEBORG	3	57.691317000	11.901383000	358
ITA00206	GORO	9	44.852222	12.304167000
POL0356	GORKI ZACHODNIE	4	54.36	18.76	0
ITA00234	GOLFO ARANCI	5	41.000000000	9.616667000
NLDGOE	GOES	0	51.507191	3.89167
DEU0628	GOEHREN	0	54.342149000	13.743210000
NLDSL	GOEDEREEDE-STELLENDAM	6	51.8047222	4.0241667
NLDOD	GOEDEREEDE-OUDDORP	7	51.811951	3.933197
SWE314	GNISVÄRD	0	57.500000000	18.116667000
MLTM3092	GNEJNA	0	35.920942000	14.342461000
GRC193	GLWSSA SKOPELOU	0	39.165000000	23.615000000
DEU0103	GLUECKSTADT	0	53.783333330	9.416666667	214
DEU0243	GLUECKSBURG (OSTSEE), STADT	0	54.834996000	9.551909000
DEU0668	GLOWE	0	54.573554000	13.468552000
SWE509	GLOMMEN	7	56.933333000	12.350000000	1432
SWE978	GLADAVIKEN	0	64.303333000	21.316667000
ITA00176	GIULIANOVA	13	42.750000000	13.95
SWE450	GISLÖVS LÄGE	0	55.355000000	13.231667000
ITA00165	GIOVINAZZO	0	41.183333000	16.666667000
ITA00133	GIOIA TAURO	6	38.416667000	15.900000000
DNK29011	GILLELEJE	8	56.123400000	12.3087	84800
ESP14400	GIJON	3	43.54528816	-5.680488620	142
ITA00057	GIGLIO	1	42.366667000	10.900000000
ITA00254	GIARDINI	3	39.1104814	16.114537
MLTM3062	GHAR LAPSI	0	35.827050000	14.424480000
SWE508	GETTERÖN	0	57.113333000	12.233333000
DNK01023	GERSHØJ	0	55.715200000	11.971600000
DNK29029	GERLEV	0	55.8216	12.0132
GRC083	GERAKINH	0	40.2788321	23.4441253
GRC234	GEORGIOUPOLI	0	35.362890000	24.259882000
ITA00014	GENOVA	6	44.407062000	8.933989000
ITA00270	GELA	0	37.066667000	14.250000000
DNK06049	GEDSER	0	54.5764	11.928900000	1659
POL0352	GDYNIA	3	54.5188898	18.5305409	1191
POL0359	GDANSK	4	54.3520252	18.6466384
SWE778	GÄVLE, ENGESBE	1	60.128161	18.643501
SWE816	GÄVLE	0	60.679367000	17.172117000
SWE777	GÅSHOLMA	0	61.007650000	17.244950000
ESP51100	GARRUCHA	14	37.183612230	-1.818009840	2594
SWE109	GÅRDSKÄR	0	60.626333000	17.612000000
ESP81140	GARACHICO	0	28.383999230	-16.776000370
ESP61100	GANDIA	7	38.994631850	-0.158369720	28811
SWE866	GAMMELLANDET	0	62.760000000	17.951667000
DNK10029	GAMMEL ÅLBO	0	55.469513000	9.670715000
IRLG	GALWAY	20	53.269936000	-9.051876000
SWE507	GALTABÄCK	0	57.016667	12.333333
ITA00153	GALLIPOLI	2	40.055556000	17.976389000
GRC081	GALAXIDI	0	38.357000000	22.388000000
GRC080	GAIOS	0	39.206000000	20.189000000
DEU0615	GAGER	0	54.310189	13.684845000
ITA00078	GAETA	16	41.200000000	13.583333	332
ITA00199	GABICCE MARE	5	43.966667000	12.766667
DNK06047	GÅBENSE	0	54.941400000	11.8644
PRTFN	FUNCHAL	13	32.642388890	-16.916358330	202
ESP11110	FUENTERRABIA	27	43.388360310	-1.791050380	17120
ESP41300	FUENGIROLA	7	36.541022940	-4.616645820	6198
GRC099	FRU (KASOS)	0	35.401053	26.9263671
POL0373	FROMBORK	0	54.357	19.681
DEU0229	FRIEDRICHSORT	0	54.381666670	10.16833333
DEU0107	FRIEDRICHSKOOG	20	54.012409000	8.902016000
DNK31037	FREJLEV	0	54.702300000	11.763800000
DEU0614	FREEST	0	54.116666670	13.766666670
DNK29023	FREDERIKSVÆRK	0	55.979	12.019500000
DNK29022	FREDERIKSSUND	0	55.837100000	12.0662
DNK12007	FREDERIKSHAVN	3	57.439700000	10.5363	3755
DNK10034	FREDERICIA	0	55.566400000	9.759100000
GBRFR	FRASERBURGH	64	57.683333330	-2.000000000	43414
ITA00548	FRANCAVILLA A MARE	0	42.416667000	14.283333000
ESP21110	FOZ	4	43.566850610	-7.254887110	612
GRC160	FOURNOI	0	37.609	26.491
SWE598	FOTÖ	6	57.666667000	11.656667000	8616
ITA00047	FORTE DEI MARMI	0	43.950000000	10.166667000
ESP73210	FORNELLS	0	40.055787780	4.131488320
ITA00079	FORMIA	8	41.250000000	13.616667000	104
ESP72300	FORMENTERA	3	38.733577470	1.420499100	31575
ITA00090	FORIO D'ISCHIA	0	40.733333000	13.850000000
DNK10004	FØNSSKOV	0	55.467700000	9.718300000
ITA00051	FOLLONICA	0	42.916667000	10.750000000
GBRFE	FOLKESTONE	0	51.083333330	1.150000000
GRC159	FOLEGANDROS	0	36.6287384	24.9206651
ITA00043	FOCE DI MAGRA	0	44.05	9.983333300
DEU0213	FLENSBURG	1	54.801666670	9.430000000
GBRFD	FLEETWOOD	14	53.91666667	-3.000000000
SWE250	FLATHOLMEN	0	57.616667000	16.666667000
DNK16001	FJELLERUP STRAND	0	56.512400000	10.588500000
DNK22014	FJAND	0	56.322300000	8.126000000
SWE596	FJÄLLBACKA	0	58.598333000	11.281667000	305
DNK09086	FJÆLLEBROEN	0	55.059900000	10.381200000
SWE595	FISKETÅNGEN	2	58.356167000	11.268333	867
SWE594	FISKEBÄCKSKIL	0	58.245000000	11.463333000
SWE593	FISKEBÄCK	15	57.644667000	11.850333000	24619
GRC158	FISKARDO	0	38.382000000	20.541000000
NLDFL	FINTERWOLDE	0	53.195851	7.100073
ESP22520	FINISTERRE	4	42.907648850	-9.259531010	1164
ITA00011	FINALE LIGURE	0	44.166667000	8.333333000
ESP14850	FIGUERAS	0	43.53944411	-7.022820150
PRTFF	FIGUEIRA DA FOZ	14	40.142266670	-8.858400000	26696
DNK31001	FEJØ	0	54.938	11.377200000
SWE12	FEJAN	0	59.739167000	19.1635
DEU0311	FEDDERWARDERSIEL	4	53.600000000	8.358333333
FRAFC	FECAMP	11	49.755601000	0.380774000
ITA00277	FAVIGNANA	1	37.933333000	12.333333
GBRF	FAVERSHAM	0	51.316666670	0.900000000
SWE313	FÅRÖSUND	1	57.866667000	19.066667	17532
PRTF	FARO	2	37.016958000	-7.928719000
ITA00195	FANO	17	43.833333	13.016667
DNK09053	FALSLED	0	55.147700000	10.153400000
DEU0248	FALSHOEFT	0	54.763333330	9.973333333
SWE106	FÄLÖN	0	60.217733000	18.654783000
GBRFH	FALMOUTH	6	50.152570785	-5.066269430
SWE504	FALKENBERG	0	56.916667000	12.500000000
DNK06009	FAKSE LADEPLADS	0	55.219300000	12.167500000
SWE104	FAGERVIKEN	0	60.5435	17.743000000
SWE105	FÅGELSUNDET	0	60.601667000	17.935833000
DNK09061	FÅBORG	0	55.095100000	10.238000000	5624
GBRE	EXETER	2	50.700000000	-3.533333333
ESP41100	ESTEPONA	9	36.417627350	-5.153790780	7185
ESP64510	ESTARTIT	0	42.053719180	3.205707110
SWE661	ESSVIK	0	58.283333000	11.533333000
ESP21330	ESPASANTE	0	43.72363411	-7.811038020
DNK19006	ESBJERG	15	55.471500000	8.424000000	25504
ESTE02	ERU	0	59.564354700	25.837471100
DNK31034	ERRINDLEV HAVN	0	54.668400000	11.4964
GRC089	ERMIONH	5	37.403000000	23.321000000
PRTE	ERICEIRA	0	38.962949800	-9.415464200
GRC088	ERETRIA	0	38.387000000	23.789000000
NLDEH	ENKHUIZEN	1	52.705301	5.2932629	347
LVAEE	ENGURE	0	57.160677400	23.2245352
SWE772	ENÅNGER, FJÄLE	0	61.516667000	17.083333000
DEU0302	EMDEN	5	53.366666670	7.200000000
SWE592	ELLÖS	0	58.175330000	11.494990000
GRC002	ELEUSINA	0	38.033000000	23.547000000
ESP81130	EL PRIX	0	28.509058000	-16.418936000
ESP22510	EL PINDO	0	42.899222710	-9.133255310
ESP81570	EL MEDANO	0	28.043600820	-16.536031140	157
ESP64240	EL MASNOU	0	41.477803260	2.313711960
ESP23400	EL GROVE	6	42.4968215	-8.859728200	2025
ESP21400	EL FERROL	0	43.488387000	-8.222509000
ESP82240	EL COTILLO	0	28.682955000	-14.009827000
SWE821	EKÖ	0	57.400000000	16.650000000
SWE309	EKEVIKEN	0	57.971833000	19.250000000
SWE294	EKENÄS	0	58.8942131	11.0515326
SWE80	EKENÄS	0	56.510500000	16.182000000	409
DNK13035	EJSTRUP STRAND	0	57.101700000	9.251300000
DNK01021	EJBY BRO	0	55.5027176	9.995979000
ESTE01	EISMA	0	59.563145300	26.288600600
DNK18028	EGERNSUND	0	54.905000000	9.605200000	3174
DNK13010	EGENSE	0	56.980600000	10.300900000
SWE591	EDSVIK	1	58.713667000	11.231667000	24582
NLDVD	EDAM-VOLENDAM	2	52.5045411	5.045998
DEU0208	ECKERNFOERDE	1	54.475000000	9.838333333	16119
DNK16029	EBELTOFT	0	56.1998	10.677900000
POL0224	DZWIRZYNO	0	54.15666667	15.390000000
POL0120	DZIWNOW	6	54.020000000	14.723333330	168
SWE589	DYRÖN	2	57.926667000	11.621667000
DNK09031	DYREBORG	0	55.070900000	10.204900000
MLTG1122	DWEJRA	0	36.0469091	14.1909124
FRADK	DUNKERQUE	3	51.050000000	2.366667000
GBRDE	DUNDEE	0	56.466666670	-2.916666667
IRLDK	DUNDALK	0	54.005518660	-6.347337586
GBRDS	DUMFRIES	4	55.066666670	-3.600000000
HRV20000	DUBROVNIK	17	42.6506606	18.0944238	164
IRLD	DUBLIN	24	53.349117	-6.199894000
IRLDA	DROGHEDA	29	53.705985970	-6.379845930
DNK09016	DREJØ	0	54.970400000	10.420500000
DEU0641	DRANSKE R	0	54.618333330	13.28666667
DNK01013	DRAGØR	0	55.593800000	12.670400000	2231
DNK27006	DOVERODDE	0	56.721600000	8.468100000
GBRDR	DOVER	0	51.122000000	1.313000000
FRADZ	DOUARNENEZ	0	48.100000000	-4.333333000	5679
DEU0306	DORUM	4	53.738333330	8.533333333
SWE587	DONSÖ	1	57.599000000	11.794500000	51022
SWE447	DOMSTEN	0	56.116667000	12.606667000
SWE308	DJUPVIK	0	57.300000000	18.150000000
DEU0315	DITZUM	5	53.308333330	7.275000000
ESTD01	DIRHAMI	1	59.210000000	23.501000000	15540
DEU0647	DIERHAGEN	0	54.295000000	12.365000000
FRADP	DIEPPE	26	49.933333000	1.083333000	0
ITA00121	DIAMANTE	0	39.683333000	15.816667000
ESP52600	DENIA	15	38.84549451	0.113096830	1873
NLDHD	DEN HELDER	12	52.966666670	4.766666667	1383
ESP63240	DELTEBRE	0	40.767627890	0.738677840
SWE913	DEGERÖN	0	65.553333000	22.666667000
POL0340	DEBKI	0	54.8297046	18.0872283
DEU0655	DASSOW	0	53.9	10.966666670
GBRDH	DARTMOUTH	6	50.350000000	-3.583333333
POL0232	DARLOWO	10	54.433333000	16.416667000
DEU0322	DANGAST	0	53.4462669	8.1188696	162
DEU0254	DAHME	0	54.218333330	11.090000000
POL0231	DABKI	0	54.3824304	16.3192873
GRC163	CWRA SFAKEIWN	0	35.199000000	24.119000000
DEU0301	CUXHAVEN	20	53.866666670	8.700000000	14636
ITA00184	CUPRA MARITTIMA	4	43.016667000	13.850000000
ESP61110	CULLERA	13	39.162912520	-0.253923420	0
ESP14710	CUDILLERO	4	43.568352370	-6.150478230	3723
ITA00145	CROTONE	13	39.083333	17.133333000
HRV51260	CRIKVENICA	0	45.173583	14.6915049
HRV51557	CRES	0	44.94794	14.4074	715
GBRCS	COWES	0	50.766666670	-1.300000000
ESP23120	CORRUBEDO	0	42.57396062	-9.071089530
ESP82201	CORRALEJO	0	28.740123010	-13.863214510
ESP22300	CORME	6	43.264990330	-8.963777890	10962
IRLC	CORK	14	51.878309530	-8.389141807
ITA00150	CORIGLIANO CALABRO	8	39.600000000	16.516667000
ESP22500	CORCUBION	3	42.945691050	-9.189448990	5230
ROMCT	CONSTANTA	1	44.173333000	28.638333000
ESP33510	CONIL	0	36.29569395	-6.136024100	4029
FRACC	CONCARNEAU	39	47.866667000	-3.916667000	1426
MLTG1272	COMINO	0	36.012600100	14.3325998
ESP13610	COMILLAS	1	43.394947090	-4.288154380	297
ESP24130	COMBARRO	0	42.429254050	-8.705277670
ESP71220	COLONIA SAN JORGE	0	39.31676236	3.000441290
ESP13210	COLINDRES	15	43.396944770	-3.460057270	34071
GBRCE	COLERAINE	1	55.133333330	-6.666666667
GBRCK	COLCHESTER	1	51.883333330	0.900000000
ITA00071	CIVITAVECCHIA	18	42.100000000	11.800000000
ITA00189	CIVITANOVA MARCHE	51	43.316667000	13.666667000
ESP73100	CIUDADELA	4	40.00147537	3.832389420
ITA00147	CIRO' MARINA	1	39.366667000	17.133333000	0
ESP21230	CILLERO	46	43.681652410	-7.594421710	32076
ESP12370	CIERVANA	2	43.354795440	-3.079886740
POL0229	CHLOPY	0	54.2514238	15.9850649
POL0342	CHLAPOWO	0	54.80342	18.37338
ESP32110	CHIPIONA	1	36.746943020	-6.430426810	8757
ITA00207	CHIOGGIA	81	45.225556	12.288889	377
ITA00017	CHIAVARI	0	44.316667000	9.316667000
GBRCH	CHESTER	0	53.208353320	-2.861839825
FRACH	CHERBOURG	42	49.650000000	-1.650000000
POL0346	CHALUPY	0	54.75916	18.50896
ESP43100	CEUTA	10	35.890817750	-5.310653440
ITA00123	CETRARO	5	39.516667000	15.933333000
ITA00107	CETARA	3	40.65	14.7	1080
ITA00197	CESENATICO	14	44.198333	12.411667000
ITA00204	CERVIA	0	44.261667	12.358889000
ITA00291	CEFALU'	0	38.033333000	14.016667
ESP21320	CEDEIRA	15	43.658795430	-8.068741970	4616
ITA00054	CECINA	0	43.316667000	10.516667
ESP22210	CAYON	1	43.320913930	-8.602613320
HRV20210	CAVTAT	0	42.5812683	18.2175941	2177
ITA00070	CAVO	0	42.850000000	10.416667000
ITA00196	CATTOLICA	5	37.433333000	13.400000000
ITA00146	CATANZARO MARINA	1	38.819702000	16.610455000
ITA00256	CATANIA	28	37.500000000	15.100000000	101
ESP13100	CASTRO URDIALES	1	43.38452326	-3.216167170	1580
ITA00154	CASTRO	0	40.008148000	18.426574000
GBRCT	CASTLETOWN	3	58.600000000	-3.383333333
GBRCY	CASTLEBAY	9	57	-7.400000000	1573
ESP82401	CASTILLO DEL ROMERAL	0	27.795380070	-15.4630707
ITA00060	CASTIGLIONE DELLA PESCAIA	7	42.766667000	10.883333000
ITA00059	CASTIGLIONCELLO	0	43.404122000	10.428963000
ITA00239	CASTELSARDO	0	40.915278000	8.710278000
ESP62200	CASTELLON	33	39.986068000	-0.036024000
ITA00096	CASTELLAMMARE DI STABIA	1	40.700000000	14.483333000	0
ITA00281	CASTELLAMMARE DEL GOLFO	1	38.016667	12.883333
ESP63110	CASAS DE ALCANAR	3	40.55297899	0.531654150	152
ITA00089	CASAMICCIOLA	0	40.750000000	13.883333000
ESP51400	CARTAGENA	12	37.600334850	-0.974906790	23488
ESP23310	CARRIL	0	42.615178630	-8.775948750
ESP23110	CARREIRA-AGUIÑO	4	42.520987000	-9.017738720	1568
ITA00225	CARLOFORTE	1	39.145000000	8.305833000
ESP21310	CARIÑO	10	43.73897299	-7.864174630	8030
ITA00148	CARIATI	2	39.500000000	16.95	477
GBRCA	CARDIGAN	0	52.083333330	-4.650000000
ESP51110	CARBONERAS	36	36.992733010	-1.897428370	10062
ITA00088	CAPRI	0	40.550000000	14.233333000	103
ITA00065	CAPRAIA	0	43.050000000	9.833333000	141
ITA00538	CAPO D'ORLANDO	0	38.166667000	14.750000000
ITA00115	CAPITELLO	0	40.079074000	15.567037000
ITA00214	CAORLE	13	45.599722000	12.883889000
ESP24400	CANGAS	8	42.260002470	-8.783790490	2549
ESP81101	CANDELARIA	0	28.36134015	-16.36514975
ESP14510	CANDAS	0	43.590471280	-5.760638240
ESP24140	CAMPELO	0	42.428099210	-8.684672150
ESP52310	CAMPELLO	1	38.431782390	-0.382210780
GBRCN	CAMPBELTOWN	12	55.416666670	-5.600000000	2383
ITA00016	CAMOGLI	0	44.350000000	9.150000000
PRTC	CAMINHA	2	41.811961000	-8.846744000
ESP22410	CAMELLE	1	43.186435600	-9.088717140
ESP63320	CAMBRILS	22	41.064638300	1.060184370	739
ESP23500	CAMBADOS	12	42.520598170	-8.824882770	3170
ESP22400	CAMARIÑAS	13	43.129352510	-9.181372090	27065
FRACM	CAMARET	0	48.275836000	-4.597114000
ESP52510	CALPE	15	38.640075010	0.070011520	31887
ESP82301	CALETA DEL SEBO	1	29.231204000	-13.503921000	383
ESP64320	CALELLA DE LA COSTA	0	41.615203610	2.668725140
ESP63310	CALAFELL	2	41.188834820	1.608561070
ESP71210	CALA-RATJADA	4	39.711969090	3.466333080	507
ITA00232	CALA GONONE	2	40.300000000	9.633333000
ITA00224	CAGLIARI	27	39.216667	9.116667000	0
GBRCO	CAERNARVON	0	53.133335	-4.250000000
ESP33300	CADIZ	13	36.521162480	-6.272544350
ESP64610	CADAQUES	0	42.28978384	3.281959150
ESP23210	CABO DE CRUZ - BOIRO	0	42.616133240	-8.886208030	0
SWE244	BYXELKROK	1	57.328333000	17.008333000	266
SWE9	BYLEHAMN	0	59.905767000	18.97925
BGRBGBYA	BYALA	0	42.876115000	27.885223000
ESP14110	BUSTIO	2	43.386239220	-4.513152600
ESP62100	BURRIANA	11	39.85503421	-0.065407430	7623
DEU0206	BURGSTAAKEN	8	53.896146000	9.156246000
BGRBGBOJ	BURGAS	20	42.48333333	27.450000000
ESP21220	BURELA	60	43.659952600	-7.351432660	34343
SWE872	BUREÅ	0	64.618333000	21.236667000
ITA00213	BURANO	0	45.485597000	12.414931000
MLTM4422	BUGIBBA	0	35.949963000	14.417225000
ESP24300	BUEU	1	42.329155500	-8.785643820	1570
DEU0101	BUESUM	24	54.133333330	8.850000000
SWE502	BUDSKÄR	0	57.515333000	11.938333000
GBRBCK	BUCKIE	15	57.666666670	-2.950000000
SWE501	BUA	3	57.240000000	12.115000000	0
DNK09010	BRUNSHUSE	0	55.201500000	9.999500000
DEU0128	BRUNSBUETTELKOOG	0	53.895589000	9.125948000
NLDBRU	BRUINISSE	31	51.663261400	4.095345100	4374
DEU0260	BROEK	0	54.309113000	10.791492000
GBRBRD	BROADFORD	1	57.233333330	-5.883333333
GBRBM	BRIXHAM	25	50.383333330	-3.500000000
GBRBL	BRISTOL	0	51.475738501	-2.633819191
ITA00155	BRINDISI	1	40.633333000	17.933333000
GBRBR	BRIDGEWATER	0	51.129722220	-3.000555556
SWE180	BREVIK	0	59.3480945	18.2140248
FRABR	BREST	2	48.400000000	-4.483333000
DEU0402	BREMERHAVEN	3	53.536666670	8.573333333	104
DNK08020	BREGNØR	0	55.4706	10.5954
DEU0613	BREEGE	0	54.613333330	13.35666667
SWE991	BREDSKÄR	0	64.680483000	21.310617
SWE660	BRATTÖN	0	57.921667000	11.738
SWE403	BRANTEVIK	1	55.513333000	14.353333000
SWE911	BRÄNDÖN	0	65.69002	22.32341
ITA00140	BRANCALEONE	0	37.964015000	16.101349000
DEU0316	BRAKE	6	53.333333330	8.483333333	664
HRV23286	BOŽAVA	0	44.1408228	14.9055823	216
SWE579	BOVALLSTRAND	0	58.483333000	11.333333
ITA00139	BOVA MARINA	0	37.933333000	15.916667000
FRABL	BOULOGNE	54	50.725231000	1.613334000
SWE306	BOTVALDEVIK	1	57.585000000	18.808333000	0
GBRBN	BOSTON	0	52.983333330	5.406942958e-14
ITA00240	BOSA	1	40.300000000	8.500000000
SWE444	BORSTAHUSEN	0	55.895	12.805000000
DEU0648	BORN A. DARSS	0	54.389921000	12.537768000
SWE242	BORGHOLM	0	56.881667000	16.650000000
DNK16004	BØNNERUP	6	56.533700000	10.712400000	1465
SWE834	BÖNHAMN	0	62.881667	18.453333
SWE865	BONDHAMN	0	62.501500000	17.700667000
SWE768	BÖNAN	1	60.738850000	17.317933
DNK33011	BØLSHAVN	0	55.154200000	15.0759
HRV21420	BOL	0	43.2622347	16.6541264	2645
SWE578	BOKENÅS	0	58.297000000	11.532
DNK09070	BØJDEN	0	55.104900000	10.106400000
SWE574	BOHUS-BJÖRKÖ	1	57.733333000	11.675000000	0
DNK06035	BOGØ	0	54.9154	12.050700000
DNK06019	BØGESKOVEN	0	55.625200000	9.749900000
DNK08028	BOGENSE	0	55.563800000	10.094300000
DEU0643	BOERGERENDE	0	54.150372000	11.886177000
DNK27007	BODDUM	0	56.706603	8.481202000
SWE245	BÖDA	0	57.240000000	17.08
DEU0244	BOCKHOLMWIK	0	54.831666670	9.615000000
GBRBH	BLYTH	3	55.120555560	-1.514166667
DNK28005	BLOKHUS	0	57.251	9.591700000
SWE241	BLÄSINGE	0	56.620167	16.700333000
DNK31022	BLANS	0	54.861000000	11.423900000
BELBLANK	BLANKENBERGE	4	51.316666670	3.133333333
ESP64410	BLANES	21	41.675450870	2.801950830	6035
SWE48	BJURÖKLUBB	0	64.471667000	21.575500000
SWE79	BJÖRKSKÄR	0	58.104667000	16.857500000
SWE923	BJÖRKHOLMEN	0	56.161477400	15.573357100	65946
SWE572	BJÖRHOLMEN	0	58.053000000	11.521500000
DNK04006	BISSERUP	0	55.206700000	11.497000000
ITA00166	BISCEGLIE	24	41.233333000	16.500000000
MLTM2211	BIRZEBBUGA (St GEORGE''s BAY)	0	35.831768000	14.531664000
MLTM2241	BIRZEBBUGA (PRETTY BAY)	0	35.8248858	14.5292972	0
DNK09017	BIRKHOLM	0	54.930964000	10.504654000
HRV23210	BIOGRAD NA MORU	0	43.9373047	15.4435586	10015
DEU0629	BINZ	0	54.400000000	13.600000000
SWE571	BILLDAL	0	57.575059000	11.941997000
ESP12300	BILBAO	0	43.366821150	-3.103120910	463
DEU0140	BIELENBERG	0	53.743333330	9.443333333
GBRBD	BIDEFORD	0	51.016666670	-4.216666667
ITA00141	BIANCO	0	38.083333000	16.150000000
GBRBK	BERWICK ON TWEED	0	55.770242000	-2.005395000
ESP12200	BERMEO	55	43.419389650	-2.719553380	9124
SWE297	BERGKVARA	0	56.386183000	16.091817000
SWE856	BERGHAMN	0	62.815000000	18.241667000
NLDBZ	BERGEN OP ZOOM	2	51.494576000	4.287162000
DEU0321	BENSERSIEL	1	53.675000000	7.575000000	5188
ESP52700	BENIDORM	0	38.536891460	-0.131186750
ESP62310	BENICARLO	22	40.41422357	0.432649900	285
ITA00122	BELVEDERE MARITTIMO	0	39.616667000	15.866667000
ITA00201	BELLARIA	3	44.151667000	12.469167000
GBRB	BELFAST	43	54.583333330	-5.933333333
DNK16023	BEGTRUP	0	56.1801	10.510100000
GBRBS	BEAUMARIS	1	53.300000000	-4.116666667
FRABA	BAYONNE	53	43.483333000	-1.483333000
ESP24600	BAYONA	0	42.120481040	-8.845085480	942
SWE985	BÅTVIKEN	0	64.187400000	21.047700000
SWE912	BÅTSKÄRSNÄS	0	65.779667000	23.424667000
FRABI	BASTIA	2	42.700000000	9.450000000
SWE404	BÅSTAD	0	56.433333000	12.841667000
DNK06065	BASNÆS	0	55.212200000	11.354400000
SWE401	BASKEMÖLLA	0	55.595000000	14.316667000
HRV51523	BAŠKA	0	44.9710827	14.7522269
DEU0610	BARTH	0	54.371666670	12.726666670
SWE93	BARSTA	0	62.863467000	18.396900000
GBRBW	BARROW	0	54.099908617	-3.182181459
PRTB	BARREIRO	0	38.562537000	-9.063786000
ESP21210	BARQUERO-BARES	0	43.738518970	-7.699735660
GBRBE	BARNSTAPLE	0	51.083333330	-4.066666667
ITA00163	BARLETTA	5	41.316667000	16.283333000
DNK10003	BÅRING	0	55.490900000	9.905800000
ITA00157	BARI	5	41.133333000	16.850000000
ESP64200	BARCELONA	34	41.37551145	2.186879790	13851
ESP33500	BARBATE DE FRANCO	27	36.195019000	-5.917920000
ESP21420	BARALLOBRE	0	43.4711642	-8.185564740
ESP14520	BANUGUES	0	43.634562420	-5.805833000
DEU0619	BANSIN	0	53.976666670	14.143333330
GBRBF	BANFF	55	57.666666670	-2.533333333
DNK31016	BANDHOLM	0	54.836500000	11.4858
DNK17030	BALLEN (SAMSØ)	0	55.489800000	10.385000000
GBRBA	BALLANTRAE	20	55.083333330	-4.983333333
ITA00284	BALESTRATE	0	38.050000000	13.000000000
BGRBGBAL	BALCHIK	3	43.4	28.166666670
HRV51222	BAKAR	0	45.3068046	14.5342464
ITA00087	BAIA	0	40.816667	14.066667000	220
ITA00135	BAGNARA	9	38.288430000	15.808276000
DNK09040	BAGENKOP	6	54.749700000	10.673400000	23607
ESP64210	BADALONA	0	41.450137000	2.247420000
SWE465	BÄCKVIKEN /VEN	0	55.902833000	12.721667000
DEU0673	BAABE	0	54.362458000	13.715744000
GBRAR	AYR	4	55.466666670	-4.633333333
CYP4	AYIA NAPA	0	34.982050000	34.003029000
ESP31100	AYAMONTE	20	37.217200380	-7.408587930	6706
ITA00267	AVOLA	0	36.9	15.133333000
ESP14600	AVILES	25	43.574331460	-5.921412460	46119
PRTA	AVEIRO	45	40.635658330	-8.733077778	3202
GRC207	AVDIRA	0	40.980000000	25.051
FRAAY	AURAY	0	47.666667000	-2.983333000
DNK18034	AUGUSTENBORG	0	54.945900000	9.872800000
ITA00262	AUGUSTA	2	37.216667000	15.216667000	123
ESTA03	AUDRU	0	58.408986	24.336198
FRAAD	AUDIERNE	1	48.016667000	-4.533333000
DNK13032	ATTRUP	0	55.802896	11.63223
GRC079	ASTUPALAIA	0	36.534000000	26.353000000
SWE731	ÅSTOL	0	57.925000000	11.588167000
GRC077	ASTAKOS	0	38.503000000	21.08	577
DNK09009	ASSENS (FYN)	0	55.270200000	9.899900000
SWE193	ASPÖJA	0	58.425333000	16.964167000
SWE346	ASPÖ, ASPÖ	0	56.116667000	15.533333000
SWE569	ASPERÖ	0	57.659167000	11.795167000
DNK33024	ÅRSDALE	0	55.108600000	15.139900000
DNK29040	ARRESØ	0	55.960300000	12.100200000
ESP82300	ARRECIFE DE LANZAROTE	7	28.966252790	-13.539510060	1302
DNK18043	ÅRØSUND	0	55.260600000	9.711300000	3368
DNK18002	ÅRØ	1	55.259800000	9.737600000	0
SWE765	ARNÖVIKEN	0	61.707750000	17.388720000
DEU0223	ARNIS	3	54.633333330	9.933333333
NLDARM	ARNEMUIDEN	10	51.501211	3.673718
DNK33025	ARNAGER	0	55.054600000	14.7795
ESP12360	ARMINTZA	0	43.435063810	-2.896257870
MLTM4122	ARMIER	0	35.8582896	14.5389408
SWE191	ARKÖSUND	0	58.4887455	16.9427436
GRC075	ARKITSA	0	38.760000000	23.032
SWE486	ARILD	0	56.275	12.575
DNK17020	ÅRHUS	1	56.153000000	10.2045
ESP82400	ARGUINEGUIN	6	27.756045660	-15.684364580	1646
GRC023	ARGOSTOLI	2	38.172000000	20.476000000
DNK20009	ÅRGAB	0	55.980700000	8.139100000
ESP21410	ARES	3	43.42237221	-8.238554670	0
ITA00020	ARENZANO	0	44.400000000	8.683333000
ESP64300	ARENYS DE MAR	21	41.57969927	2.563676610	5232
GBRAD	ARDROSSAN	0	55.65	-4.800000000
ESP24810	ARCADE	0	42.341611940	-8.613041810
FRAAC	ARCACHON	17	44.658890000	-1.163550000
GBRAH	ARBROATH	3	56.556	-2.583000000	154
ITA00229	ARBATAX	5	39.934444	9.705556000
DNK06034	APPENÆS	0	55.197781000	11.746359
ITA00073	ANZIO	28	41.45	12.616667000
GRC218	ANTIPAROS	0	37.040483000	25.083154000
DNK16016	ANHOLT	0	56.715600000	11.513900000	12384
PRTAH	ANGRA DO HEROÍSMO	1	38.652225000	-27.21666667
ESP71400	ANDRAITX	8	39.5467222	2.390813830	6344
PRTAN	ÂNCORA	4	41.811961000	-8.846744000
ITA00187	ANCONA	63	43.633333	13.500000000	121
MLTM3122	ANCHOR BAY	0	35.959968000	14.339552000
ESP63220	AMPOLLA	3	40.81021494	0.711837130
GRC076	AMFILOCIA	0	38.892270000	21.156090000
ESP63210	AMETLLA DE MAR	33	40.88327487	0.802648060	6455
ITA00126	AMANTEA	0	39.133333000	16.066667000
ITA00104	AMALFI	0	40.633333000	14.600000000
DEU0631	ALTWARP	0	53.738711000	14.270639000
ESTA04	ALTJA	0	59.583343700	26.110494400
ESP52500	ALTEA	15	38.590244600	-0.051994060	23256
SWE906	ALTAPPEN	0	65.773000000	23.434000000
DNK29045	ÅLSGÅRDE	0	56.075000000	12.540700000
DNK17037	ALRØ	0	55.857100000	10.077400000
SWE91	ÅLÖ	0	58.919967000	18.191717000
SWE853	ALNÖN	0	62.410556000	17.469444000
ESP42310	ALMUÑECAR	0	36.734540000	-3.690736000
SWE566	ALMÖSUND	0	58.063	11.704167
ESP42200	ALMERIA	31	36.837043820	-2.481619090	6592
GBRAA	ALLOA	0	56.100000000	-3.816666667
ESP52300	ALICANTE	0	38.332112250	-0.501706450	909
ITA00238	ALGHERO	5	40.558889000	8.318056000
ESP34200	ALGECIRAS	12	36.135317870	-5.443134080	2854
GRC015	ALEXANDROUPOLH	21	40.833333000	25.883333000	1891
ESP24410	ALDAN-HIO	0	42.284093460	-8.820368180
ESP71300	ALCUDIA	4	39.840524210	3.138412070	1935
DNK11001	ÅLBÆK	0	57.593000000	10.412600000
ITA00006	ALASSIO	0	44	8.166667000
SWE480	ÅLABODARNA	0	55.940000000	12.775000000
FRAAJ	AJACCIO	2	41.916667000	8.733333000
GRC037	AIGIO	0	38.257800000	22.085170000	587
GRC014	AIGINA	3	37.746430000	23.42609
FINA	AHVENANMAA	2	60.177002000	19.915002000
SWE419	ÅHUS	0	55.925000000	14.308333000
BGRBGAHT	AHTOPOL	0	42.099478000	27.939450000
DEU0618	AHLBECK	0	53.943333330	14.193333330
ESP51200	AGUILAS	13	37.405213460	-1.577269940	1112
ITA00109	AGROPOLI	1	40.350000000	14.983333000
GRC223	AGIOS IOANNIS MOURESIOU	0	39.4119915	23.165619
GRC073	AGIOKAMPOS	0	39.729	22.894000000
GRC072	AGIA PELAGIA	0	35.406274000	25.018040000
GRC067	AGIA GALHNH	0	35.0962722	24.6883687	3686
DNK27028	AGGER	0	56.778000000	8.254700000	3670
DNK04003	AGERSØ	1	55.212000000	11.191500000
SWE117	ÄGEHAMN	0	60.128161	18.643501
ESP82101	AGAETE	0	28.099096010	-15.712443960
GRC013	AG NIKOLAOS	3	35.196714000	25.730152000
DNK09068	ÆRØSKØBING	0	54.888900000	10.4097
ESP42100	ADRA	11	36.747918580	-3.021518420	7855
ITA00260	ACI CASTELLO	6	37.550000000	15.133333000
DEU0313	ACCUMERSIEL	9	53.681666670	8.488333333
ITA00111	ACCIAROLI	6	40.183333000	15.016667
GBRAB	ABERYSTWYTH	0	52.416666670	-4.083333333
GBRA	ABERDEEN	4	57.133333330	-2.066666667
DNK18014	ÅBENRÅ	0	55.044900000	9.421300000
SWE441	ABBEKÅS	0	55.393333	13.606667000
		1074
