# Supplementary material for: Where did the vessels go? An analysis of the EU fishing fleet gravitation between home ports, fishing grounds, landing ports and markets
Source: PLoS One. 2020 May 21;15(5):e0230494. doi: 10.1371/journal.pone.0230494 (PMC7241779; doi:10.1371/journal.pone.0230494)
Supplement: S1 Data — (ZIP) [file pone.0230494.s001.zip › Port-port_Clusters_data 2.csv]

Cluster	Vessels with more than 1000 pings	Latitude	Longitude
49	44	54.627855109	17.736722438
46	92	39.381142518	-8.870651668
45	28	52.113104288	4.725322640
38	107	37.547858636	12.307679544
36	82	52.733558626	5.331708304
32	145	42.144651158	2.347690542
31	159	44.112007109	15.300913544
30	127	37.062644744	-6.948579998
28	14	56.995209276	12.975118940
26	70	50.881494022	-1.569813094
23	0	43.132090455	17.119195916
19	57	53.643176735	7.720554810
17	114	58.059545188	-2.465171472
15	8	58.244951584	23.348526975
14	40	37.561034873	24.480107350
12	230	38.104119488	-0.648807010
11	0	44.910584891	14.501331863
10	22	37.909822936	15.491943168
8	3	57.601664929	18.642936429
5	252	56.223900511	11.944271436
4	404	43.420625036	-6.699551959
3	18	58.545989375	11.232554552
2	112	40.440138673	0.790533431
