# Supplementary material for: Where did the vessels go? An analysis of the EU fishing fleet gravitation between home ports, fishing grounds, landing ports and markets
Source: PLoS One. 2020 May 21;15(5):e0230494. doi: 10.1371/journal.pone.0230494 (PMC7241779; doi:10.1371/journal.pone.0230494)
Supplement: S1 Data — (ZIP) [file pone.0230494.s001.zip › Port-port_Clusters_stats_data.csv]

Cluster	Country	Measure Names	Measure Values
2	ESP	Vessels with more than 1000 pings	112
2	ESP	Distinct count of Node	12
3	SWE	Vessels with more than 1000 pings	18
3	SWE	Distinct count of Node	13
4	PRT	Vessels with more than 1000 pings	12
4	GBR	Vessels with more than 1000 pings	5
4	EST	Vessels with more than 1000 pings	0
4	ESP	Vessels with more than 1000 pings	387
4	PRT	Distinct count of Node	1
4	GBR	Distinct count of Node	1
4	EST	Distinct count of Node	1
4	ESP	Distinct count of Node	54
5	SWE	Vessels with more than 1000 pings	13
5	POL	Vessels with more than 1000 pings	14
5	LVA	Vessels with more than 1000 pings	17
5	LTU	Vessels with more than 1000 pings	23
5	DNK	Vessels with more than 1000 pings	182
5	DEU	Vessels with more than 1000 pings	3
5	SWE	Distinct count of Node	5
5	POL	Distinct count of Node	2
5	LVA	Distinct count of Node	1
5	LTU	Distinct count of Node	1
5	DNK	Distinct count of Node	36
5	DEU	Distinct count of Node	3
8	SWE	Vessels with more than 1000 pings	3
8	SWE	Distinct count of Node	6
10	MLT	Vessels with more than 1000 pings	8
10	ITA	Vessels with more than 1000 pings	12
10	GRC	Vessels with more than 1000 pings	2
10	MLT	Distinct count of Node	6
10	ITA	Distinct count of Node	1
10	GRC	Distinct count of Node	1
11	HRV	Vessels with more than 1000 pings	0
11	HRV	Distinct count of Node	8
12	ESP	Vessels with more than 1000 pings	230
12	ESP	Distinct count of Node	30
14	ITA	Vessels with more than 1000 pings	20
14	GRC	Vessels with more than 1000 pings	20
14	ITA	Distinct count of Node	1
14	GRC	Distinct count of Node	5
15	LVA	Vessels with more than 1000 pings	0
15	EST	Vessels with more than 1000 pings	8
15	LVA	Distinct count of Node	2
15	EST	Distinct count of Node	10
16	GRC	Vessels with more than 1000 pings	12
16	GRC	Distinct count of Node	4
17	POL	Vessels with more than 1000 pings	1
17	GBR	Vessels with more than 1000 pings	113
17	POL	Distinct count of Node	1
17	GBR	Distinct count of Node	7
19	DEU	Vessels with more than 1000 pings	57
19	DEU	Distinct count of Node	8
23	HRV	Vessels with more than 1000 pings	0
23	HRV	Distinct count of Node	10
26	GBR	Vessels with more than 1000 pings	25
26	BEL	Vessels with more than 1000 pings	45
26	GBR	Distinct count of Node	4
26	BEL	Distinct count of Node	2
28	SWE	Vessels with more than 1000 pings	12
28	DNK	Vessels with more than 1000 pings	2
28	SWE	Distinct count of Node	14
28	DNK	Distinct count of Node	2
30	ESP	Vessels with more than 1000 pings	127
30	ESP	Distinct count of Node	10
31	HRV	Vessels with more than 1000 pings	159
31	HRV	Distinct count of Node	17
32	FRA	Vessels with more than 1000 pings	64
32	ESP	Vessels with more than 1000 pings	81
32	FRA	Distinct count of Node	2
32	ESP	Distinct count of Node	4
36	NLD	Vessels with more than 1000 pings	82
36	NLD	Distinct count of Node	5
38	ITA	Vessels with more than 1000 pings	107
38	ITA	Distinct count of Node	6
45	NLD	Vessels with more than 1000 pings	26
45	DEU	Vessels with more than 1000 pings	2
45	NLD	Distinct count of Node	3
45	DEU	Distinct count of Node	2
46	PRT	Vessels with more than 1000 pings	92
46	PRT	Distinct count of Node	9
49	POL	Vessels with more than 1000 pings	44
49	POL	Distinct count of Node	5
