# Supplementary material for: Where did the vessels go? An analysis of the EU fishing fleet gravitation between home ports, fishing grounds, landing ports and markets
Source: PLoS One. 2020 May 21;15(5):e0230494. doi: 10.1371/journal.pone.0230494 (PMC7241779; doi:10.1371/journal.pone.0230494)
Supplement: S1 Data — (ZIP) [file pone.0230494.s001.zip › Central_ports_data.csv]

Cluster	Country	Measure Names	Name	Measure Values
4	ESP	Strength centrality	BURELA	34343
4	ESP	Strength centrality	LA CORUNA	37767
4	ESP	Strength centrality	AVILES	46119
4	ESP	Strength centrality	ONDARROA	60423
4	ESP	Vessels with more than 1000 pings	BURELA	43
4	ESP	Vessels with more than 1000 pings	LA CORUNA	14
4	ESP	Vessels with more than 1000 pings	AVILES	17
4	ESP	Vessels with more than 1000 pings	ONDARROA	20
4	EST	Strength centrality	KUNDA	473
4	EST	Vessels with more than 1000 pings	KUNDA	0
4	GBR	Strength centrality	ULLAPOOL	249
4	GBR	Vessels with more than 1000 pings	ULLAPOOL	5
4	PRT	Strength centrality	LEIXÕES	26709
4	PRT	Vessels with more than 1000 pings	LEIXÕES	12
5	DEU	Strength centrality	KARLSHAGEN	0
5	DEU	Strength centrality	MAASHOLM	532
5	DEU	Strength centrality	ECKERNFOERDE	16119
5	DEU	Vessels with more than 1000 pings	KARLSHAGEN	1
5	DEU	Vessels with more than 1000 pings	MAASHOLM	1
5	DEU	Vessels with more than 1000 pings	ECKERNFOERDE	1
5	DNK	Strength centrality	SKAGEN	111228
5	DNK	Strength centrality	STRANDBY (NORDJYLLAND)	114532
5	DNK	Strength centrality	HANSTHOLM	115200
5	DNK	Strength centrality	HIRTSHALS	143617
5	DNK	Vessels with more than 1000 pings	SKAGEN	14
5	DNK	Vessels with more than 1000 pings	STRANDBY (NORDJYLLAND)	11
5	DNK	Vessels with more than 1000 pings	HANSTHOLM	22
5	DNK	Vessels with more than 1000 pings	HIRTSHALS	11
5	LTU	Strength centrality	KLAIPEDA	245
5	LTU	Vessels with more than 1000 pings	KLAIPEDA	23
5	LVA	Strength centrality	LIEPAJA	341
5	LVA	Vessels with more than 1000 pings	LIEPAJA	17
5	POL	Strength centrality	UNIESTY	1376
5	POL	Strength centrality	KOLOBRZEG	6720
5	POL	Vessels with more than 1000 pings	UNIESTY	0
5	POL	Vessels with more than 1000 pings	KOLOBRZEG	14
5	SWE	Strength centrality	TOREKOV	286
5	SWE	Strength centrality	SLITE	7346
5	SWE	Strength centrality	FISKEBÄCK	24619
5	SWE	Strength centrality	DONSÖ	51022
5	SWE	Vessels with more than 1000 pings	TOREKOV	0
5	SWE	Vessels with more than 1000 pings	SLITE	1
5	SWE	Vessels with more than 1000 pings	FISKEBÄCK	11
5	SWE	Vessels with more than 1000 pings	DONSÖ	1
12	ESP	Strength centrality	FORMENTERA	31575
12	ESP	Strength centrality	CALPE	31887
12	ESP	Strength centrality	SAN ANTONIO ABAB	31894
12	ESP	Strength centrality	TORREVIEJA	54601
12	ESP	Vessels with more than 1000 pings	FORMENTERA	3
12	ESP	Vessels with more than 1000 pings	CALPE	12
12	ESP	Vessels with more than 1000 pings	SAN ANTONIO ABAB	1
12	ESP	Vessels with more than 1000 pings	TORREVIEJA	5
31	HRV	Strength centrality	VIS	11563
31	HRV	Strength centrality	PRIMOŠTEN	12325
31	HRV	Strength centrality	PULA	13819
31	HRV	Strength centrality	ROGOZNICA	18087
31	HRV	Vessels with more than 1000 pings	VIS	0
31	HRV	Vessels with more than 1000 pings	PRIMOŠTEN	0
31	HRV	Vessels with more than 1000 pings	PULA	23
31	HRV	Vessels with more than 1000 pings	ROGOZNICA	0
28	DNK	Strength centrality	HASLE	415
28	DNK	Strength centrality	TEJN	16173
28	DNK	Vessels with more than 1000 pings	HASLE	0
28	DNK	Vessels with more than 1000 pings	TEJN	2
28	SWE	Strength centrality	SIMRISHAMN	32442
28	SWE	Strength centrality	ÖCKERÖ	53214
28	SWE	Strength centrality	BJÖRKHOLMEN	65946
28	SWE	Strength centrality	NORRSUNDET	109375
28	SWE	Vessels with more than 1000 pings	SIMRISHAMN	2
28	SWE	Vessels with more than 1000 pings	ÖCKERÖ	0
28	SWE	Vessels with more than 1000 pings	BJÖRKHOLMEN	0
28	SWE	Vessels with more than 1000 pings	NORRSUNDET	0
3	SWE	Strength centrality	KUNGSHAMN	4586
3	SWE	Strength centrality	STRÖMSTAD	9835
3	SWE	Strength centrality	GREBBESTAD	16391
3	SWE	Strength centrality	SMÖGEN	29470
3	SWE	Vessels with more than 1000 pings	KUNGSHAMN	3
3	SWE	Vessels with more than 1000 pings	STRÖMSTAD	1
3	SWE	Vessels with more than 1000 pings	GREBBESTAD	3
3	SWE	Vessels with more than 1000 pings	SMÖGEN	3
2	ESP	Strength centrality	BLANES	6035
2	ESP	Strength centrality	FUENGIROLA	6198
2	ESP	Strength centrality	MALAGA	12908
2	ESP	Strength centrality	BARCELONA	13851
2	ESP	Vessels with more than 1000 pings	BLANES	11
2	ESP	Vessels with more than 1000 pings	FUENGIROLA	6
2	ESP	Vessels with more than 1000 pings	MALAGA	3
2	ESP	Vessels with more than 1000 pings	BARCELONA	16
15	EST	Strength centrality	VIRTSU	22825
15	EST	Strength centrality	LEHTMA	30777
15	EST	Strength centrality	MIIDURANNA	88759
15	EST	Strength centrality	VEERE	92562
15	EST	Vessels with more than 1000 pings	VIRTSU	0
15	EST	Vessels with more than 1000 pings	LEHTMA	6
15	EST	Vessels with more than 1000 pings	MIIDURANNA	1
15	EST	Vessels with more than 1000 pings	VEERE	0
15	LVA	Strength centrality	SALACGRIVA	1444
15	LVA	Strength centrality	ROJA	6836
15	LVA	Vessels with more than 1000 pings	SALACGRIVA	0
15	LVA	Vessels with more than 1000 pings	ROJA	0
23	HRV	Strength centrality	MAKARSKA	2854
23	HRV	Strength centrality	SUMARTIN	3042
23	HRV	Strength centrality	MILNA	7351
23	HRV	Strength centrality	SLANO	8399
23	HRV	Vessels with more than 1000 pings	MAKARSKA	0
23	HRV	Vessels with more than 1000 pings	SUMARTIN	0
23	HRV	Vessels with more than 1000 pings	MILNA	0
23	HRV	Vessels with more than 1000 pings	SLANO	0
30	ESP	Strength centrality	AYAMONTE	6706
30	ESP	Strength centrality	CHIPIONA	8757
30	ESP	Strength centrality	PUERTO DE SANTA MARIA	11982
30	ESP	Strength centrality	ISLA CRISTINA	39078
30	ESP	Vessels with more than 1000 pings	AYAMONTE	14
30	ESP	Vessels with more than 1000 pings	CHIPIONA	0
30	ESP	Vessels with more than 1000 pings	PUERTO DE SANTA MARIA	7
30	ESP	Vessels with more than 1000 pings	ISLA CRISTINA	38
46	PRT	Strength centrality	PORTIMÃO	24424
46	PRT	Strength centrality	FIGUEIRA DA FOZ	26696
46	PRT	Strength centrality	SESIMBRA	30343
46	PRT	Strength centrality	PENICHE	32695
46	PRT	Vessels with more than 1000 pings	PORTIMÃO	6
46	PRT	Vessels with more than 1000 pings	FIGUEIRA DA FOZ	3
46	PRT	Vessels with more than 1000 pings	SESIMBRA	16
46	PRT	Vessels with more than 1000 pings	PENICHE	13
10	GRC	Strength centrality	KALAMATA	1482
10	GRC	Vessels with more than 1000 pings	KALAMATA	2
10	ITA	Strength centrality	PORTO SANTO STEFANO	0
10	ITA	Vessels with more than 1000 pings	PORTO SANTO STEFANO	12
10	MLT	Strength centrality	TA' XBIEX (MSIDA CREEK)	2415
10	MLT	Strength centrality	MARSAXLOKK (KAVALLERIZZA)	15545
10	MLT	Strength centrality	KALKARA (KALKARA CREEK)	19957
10	MLT	Strength centrality	VALLETTA (grand harbour)	27888
10	MLT	Vessels with more than 1000 pings	TA' XBIEX (MSIDA CREEK)	0
10	MLT	Vessels with more than 1000 pings	MARSAXLOKK (KAVALLERIZZA)	2
10	MLT	Vessels with more than 1000 pings	KALKARA (KALKARA CREEK)	0
10	MLT	Vessels with more than 1000 pings	VALLETTA (grand harbour)	5
11	HRV	Strength centrality	NOVIGRAD (CITTANOVA)	2029
11	HRV	Strength centrality	ROVINJ (ROVIGNO)	5016
11	HRV	Strength centrality	KRK	9085
11	HRV	Strength centrality	OMIŠALJ	10707
11	HRV	Vessels with more than 1000 pings	NOVIGRAD (CITTANOVA)	0
11	HRV	Vessels with more than 1000 pings	ROVINJ (ROVIGNO)	0
11	HRV	Vessels with more than 1000 pings	KRK	0
11	HRV	Vessels with more than 1000 pings	OMIŠALJ	0
17	GBR	Strength centrality	PEEL	2900
17	GBR	Strength centrality	LERWICK	15256
17	GBR	Strength centrality	FRASERBURGH	43414
17	GBR	Strength centrality	PETERHEAD	53063
17	GBR	Vessels with more than 1000 pings	PEEL	0
17	GBR	Vessels with more than 1000 pings	LERWICK	27
17	GBR	Vessels with more than 1000 pings	FRASERBURGH	45
17	GBR	Vessels with more than 1000 pings	PETERHEAD	36
17	POL	Strength centrality	GDYNIA	1191
17	POL	Vessels with more than 1000 pings	GDYNIA	1
19	DEU	Strength centrality	GREETSIEL	5150
19	DEU	Strength centrality	BENSERSIEL	5188
19	DEU	Strength centrality	NORDDEICH	11096
19	DEU	Strength centrality	CUXHAVEN	14636
19	DEU	Vessels with more than 1000 pings	GREETSIEL	28
19	DEU	Vessels with more than 1000 pings	BENSERSIEL	1
19	DEU	Vessels with more than 1000 pings	NORDDEICH	4
19	DEU	Vessels with more than 1000 pings	CUXHAVEN	15
8	SWE	Strength centrality	NÄRSHAMN	405
8	SWE	Strength centrality	KAPPELSHAMN	7029
8	SWE	Strength centrality	FÅRÖSUND	17532
8	SWE	Strength centrality	RONEHAMN	55733
8	SWE	Vessels with more than 1000 pings	NÄRSHAMN	0
8	SWE	Vessels with more than 1000 pings	KAPPELSHAMN	1
8	SWE	Vessels with more than 1000 pings	FÅRÖSUND	0
8	SWE	Vessels with more than 1000 pings	RONEHAMN	1
14	GRC	Strength centrality	RODOS	470
14	GRC	Strength centrality	IERAPETRA	609
14	GRC	Strength centrality	HRAKLEIO	1144
14	GRC	Strength centrality	KALUMNOS	1492
14	GRC	Vessels with more than 1000 pings	RODOS	3
14	GRC	Vessels with more than 1000 pings	IERAPETRA	0
14	GRC	Vessels with more than 1000 pings	HRAKLEIO	0
14	GRC	Vessels with more than 1000 pings	KALUMNOS	10
14	ITA	Strength centrality	TERMOLI	2898
14	ITA	Vessels with more than 1000 pings	TERMOLI	20
26	BEL	Strength centrality	NIEUWPOORT	0
26	BEL	Strength centrality	ZEEBRUGGE	3636
26	BEL	Vessels with more than 1000 pings	NIEUWPOORT	6
26	BEL	Vessels with more than 1000 pings	ZEEBRUGGE	39
26	GBR	Strength centrality	PADSTOW	633
26	GBR	Strength centrality	PENZANCE	3183
26	GBR	Strength centrality	MILFORD HAVEN	3706
26	GBR	Strength centrality	PLYMOUTH	5694
26	GBR	Vessels with more than 1000 pings	PADSTOW	1
26	GBR	Vessels with more than 1000 pings	PENZANCE	16
26	GBR	Vessels with more than 1000 pings	MILFORD HAVEN	3
26	GBR	Vessels with more than 1000 pings	PLYMOUTH	5
32	ESP	Strength centrality	S. CARLOS DE LA RAPITA	200
32	ESP	Strength centrality	CAMBRILS	739
32	ESP	Strength centrality	TARRAGONA	3031
32	ESP	Strength centrality	AMETLLA DE MAR	6455
32	ESP	Vessels with more than 1000 pings	S. CARLOS DE LA RAPITA	25
32	ESP	Vessels with more than 1000 pings	CAMBRILS	12
32	ESP	Vessels with more than 1000 pings	TARRAGONA	23
32	ESP	Vessels with more than 1000 pings	AMETLLA DE MAR	21
32	FRA	Strength centrality	SÉTE	0
32	FRA	Strength centrality	PORT VENDRES	239
32	FRA	Vessels with more than 1000 pings	SÉTE	53
32	FRA	Vessels with more than 1000 pings	PORT VENDRES	11
38	ITA	Strength centrality	LICATA	3026
38	ITA	Strength centrality	LAMPEDUSA	5593
38	ITA	Strength centrality	PORTO EMPEDOCLE	5683
38	ITA	Strength centrality	MAZARA DEL VALLO	6713
38	ITA	Vessels with more than 1000 pings	LICATA	14
38	ITA	Vessels with more than 1000 pings	LAMPEDUSA	12
38	ITA	Vessels with more than 1000 pings	PORTO EMPEDOCLE	12
38	ITA	Vessels with more than 1000 pings	MAZARA DEL VALLO	63
36	NLD	Strength centrality	DEN HELDER	1383
36	NLD	Strength centrality	VLISSINGEN	2965
36	NLD	Strength centrality	URK	23256
36	NLD	Strength centrality	HARLINGEN	31302
36	NLD	Vessels with more than 1000 pings	DEN HELDER	9
36	NLD	Vessels with more than 1000 pings	VLISSINGEN	5
36	NLD	Vessels with more than 1000 pings	URK	49
36	NLD	Vessels with more than 1000 pings	HARLINGEN	17
45	DEU	Strength centrality	WYK AUF FOEHR	550
45	DEU	Strength centrality	HOERNUM/SYLT	6459
45	DEU	Vessels with more than 1000 pings	WYK AUF FOEHR	2
45	DEU	Vessels with more than 1000 pings	HOERNUM/SYLT	0
45	NLD	Strength centrality	ZIERIKZEE	105
45	NLD	Strength centrality	ENKHUIZEN	347
45	NLD	Strength centrality	BRUINISSE	4374
45	NLD	Vessels with more than 1000 pings	ZIERIKZEE	6
45	NLD	Vessels with more than 1000 pings	ENKHUIZEN	0
45	NLD	Vessels with more than 1000 pings	BRUINISSE	20
49	POL	Strength centrality	USTKA	1109
49	POL	Strength centrality	JASTARNIA	2902
49	POL	Strength centrality	LEBA	3686
49	POL	Strength centrality	HEL	52798
49	POL	Vessels with more than 1000 pings	USTKA	17
49	POL	Vessels with more than 1000 pings	JASTARNIA	10
49	POL	Vessels with more than 1000 pings	LEBA	7
49	POL	Vessels with more than 1000 pings	HEL	6
16	GRC	Strength centrality	PLATAMWNAS	145
16	GRC	Strength centrality	KERAMWTH	644
16	GRC	Strength centrality	KAYALI	768
16	GRC	Strength centrality	ALEXANDROUPOLH	1891
16	GRC	Vessels with more than 1000 pings	PLATAMWNAS	0
16	GRC	Vessels with more than 1000 pings	KERAMWTH	0
16	GRC	Vessels with more than 1000 pings	KAYALI	0
16	GRC	Vessels with more than 1000 pings	ALEXANDROUPOLH	12
