# Supplementary material for: Where did the vessels go? An analysis of the EU fishing fleet gravitation between home ports, fishing grounds, landing ports and markets
Source: PLoS One. 2020 May 21;15(5):e0230494. doi: 10.1371/journal.pone.0230494 (PMC7241779; doi:10.1371/journal.pone.0230494)
Supplement: S1 Data — (ZIP) [file pone.0230494.s001.zip › Fish_markets_data.csv]

Address	City	Country	Calculation1	Coverage of total landings value	Distance	Fid 1	Fid 2	Fid	Latitude	Latitude 1	Location	Longitude	Longitud 1	Measures	Name	Number of Records	Totals	avg20112014	bc	cluster	cluster_size	Country1	evc	node	sc	Y2007	Y2008 (Value3.Csv)	Y2008	Y2009 (Value3.Csv)	Y2009	Y2010 (Value3.Csv)	Y2010	Y2011 (Value3.Csv)	Y2011	Y2012 (Value3.Csv)	Y2012	Y2013 (Value3.Csv)	Y2013	Y2014 (Value3.Csv)	Y2014	Y2015
Saint-Pierre-de-Vassols,FR	Saint-Pierre-de-Vassols	FR	1104584072		0.705759	530	852	NA	44.100378	43.4	NA	5.136991	5.05	NA	MARTIGUES	1				NA	NA	FR		FRAMT			903790519.4		876352441.6		924296440.2		1050706268		1070615532		1104584072		1104584072
Shieldaig,UK	Shieldaig	UK	1006453846		0.371075	1173	883	NA	57.522342	57.233333	NA	-5.650586	-5.883333	NA	BROADFORD	1				NA	NA	UK		GBRBRD			770307878.1		746665373.6		806081003.7		954145049.8		943934737.1		869256047.5		1006453846
St Monance (St Monans),UK	St Monance (St Monans)	UK	1006453846		0.302247	1198	895	NA	56.204812	56.466667	NA	-2.765718	-2.916667	NA	DUNDEE	1				NA	NA	UK		GBRDE			770307878.1		746665373.6		806081003.7		954145049.8		943934737.1		869256047.5		1006453846
Varel,DE	Varel	DE	134334380		0.048514	88	116	NA	53.396196	53.41	DE - Varel	8.136824	8.183333	VALUE	VAREL	1	5524		0	58	1	DE	1.693889890e-06	DEU0312	0		153876239		123387907		136983173		125468076		149785655		144015186		134334380		5524
Bremerhaven,DE	Bremerhaven	DE	134334380		0.008149	18	126	NA	53.539584	53.536667	DE - Bremerhaven	8.580942	8.573333	VALUE	BREMERHAVEN	1	1775676	582955	0	76	1	DE	2.294660699e-07	DEU0402	104		153876239		123387907		136983173		125468076		149785655		144015186	582955	134334380		1192721
Accumersiel,DE	Accumersiel	DE	134334380		0.109105	3	123	NA	53.528022	53.446267	DE - Accumersiel	8.046619	8.11887	VALUE	DANGAST	1	20730		0	78	1	DE	7.062066495e-08	DEU0322	162		153876239		123387907		136983173		125468076		149785655		144015186		134334380		20730
Dangast,DE	Dangast	DE	134334380		0.001193	24	123	NA	53.446363	53.446267	DE - Dangast	8.11768	8.11887	VALUE	DANGAST	1	5217		0	78	1	DE	7.062066495e-08	DEU0322	162		153876239		123387907		136983173		125468076		149785655		144015186		134334380		5217
Laboe,DE	Laboe	DE	134334380		0.006259	51	73	NA	54.400677	54.403333	DE - Laboe	10.224001	10.218333	VALUE	LABOE	1	2975	593	0	79	1	DE	5.172396967e-07	DEU0220	394		153876239		123387907		136983173		125468076		149785655		144015186	593	134334380		2382
Harlesiel,DE	Harlesiel	DE	134334380		0.000392	38	118	NA	53.706944	53.706667	DE - Harlesiel	7.808056	7.808333	VALUE	HARLESIEL	1	96480	74008	0	80	1	DE	5.172396967e-07	DEU0314	274		153876239		123387907		136983173		125468076		149785655		144015186	74008	134334380		22472
Rødbyhavn,DK	Rødbyhavn	DK	393150988.1	0%	0.001995	354	414	NA	54.662743	54.663	DK - Rødbyhavn	11.356621	11.3586	VALUE	RÃ˜DBY HAVN	1	2459193.63	69085.615	0	83	1	DK	2.223695266e-05	DNK31030	166	1167610.51	334493807.7	268546.69	285774469.8	209993.04	384254316.6	73755.39	412841677.9	170067.82	377612306.6	94561.23	393150988.1	89714.14	393150988.1	48457.09	336487.73
Ancona,IT	Ancona	IT	795848412.2	1%	0.02577	690	1386	NA	43.61583	43.633333	IT - Ancona	13.518915	13.5	VALUE	ANCONA	1	20004154.97	7725703.015	0	116	1	IT	3.182470415e-08	ITA00187	121		1105644326		1202010122		1114859532		1101033054		929475688.6	2028876.45	831557742.2	7476811.37	795848412.2	7974594.66	2523872.49
Manfredonia,IT	Manfredonia	IT	795848412.2	0%	0.002603	697	1366	NA	41.630735	41.633333	IT - Manfredonia	15.91651	15.916667	VALUE	MANFREDONIA	1	9625717.76	3897144.13	0	69	1	IT	5.757856755e-07	ITA00167	0		1105644326		1202010122		1114859532		1101033054		929475688.6	1335649.5	831557742.2	4693951.75	795848412.2	3100336.51	495780
Aldeburgh,UK	Aldeburgh	UK	1006453846	0%	0.360464	757	925	NA	52.155357	52.483333	UK - Aldeburgh	1.600446	1.75	VALUE	LOWESTOFT	1	1316023.03	208106.17	0	100	1	UK	3.680446517e-06	GBRLT	116		770307878.1	3315.74	746665373.6	83472.79	806081003.7	203978.37	954145049.8	311009.73	943934737.1	274532.54	869256047.5	219353.68	1006453846	196858.66	23501.52
Cromer,UK	Cromer	UK	1006453846	0%	0.633743	883	925	NA	52.931448	52.483333	UK - Cromer	1.301866	1.75	VALUE	LOWESTOFT	1	2093396.09	399771.445	0	100	1	UK	3.680446517e-06	GBRLT	116		770307878.1		746665373.6	285253.57	806081003.7	269203.67	954145049.8	326758.32	943934737.1	358947.06	869256047.5	316317.83	1006453846	483225.06	53690.59
Dunwich,UK	Dunwich	UK	1006453846		0.2407	900	925	NA	52.276694	52.483333	UK - Dunwich	1.626563	1.75	VALUE	LOWESTOFT	1	5098.26		0	100	1	UK	3.680446517e-06	GBRLT	116		770307878.1		746665373.6	3168.91	806081003.7	1069.13	954145049.8	736.71	943934737.1	123.5	869256047.5		1006453846
Great Yarmouth,UK	Great Yarmouth	UK	1006453846	0%	0.116978	943	925	NA	52.598233	52.483333	UK - Great Yarmouth	1.728047	1.75	VALUE	LOWESTOFT	1	479117.19	113189.285	0	100	1	UK	3.680446517e-06	GBRLT	116		770307878.1	14901.33	746665373.6	86567.8	806081003.7	40003.33	954145049.8	45818.29	943934737.1	63507.13	869256047.5	112758.48	1006453846	113620.09	1940.74
Lowestoft,UK	Lowestoft	UK	1006453846	0%	0.004088	1029	925	NA	52.481138	52.483333	UK - Lowestoft	1.753449	1.75	VALUE	LOWESTOFT	1	6171958.45	927616.05	0	100	1	UK	3.680446517e-06	GBRLT	116		770307878.1	361356.52	746665373.6	558284.19	806081003.7	1027880.53	954145049.8	1401772.19	943934737.1	718252.29	869256047.5	963005.1	1006453846	892227	249180.64
Sheringham,UK	Sheringham	UK	1006453846	0%	0.709342	1172	925	NA	52.944421	52.483333	UK - Sheringham	1.210959	1.75	VALUE	LOWESTOFT	1	221584.68	35886.46	0	100	1	UK	3.680446517e-06	GBRLT	116		770307878.1		746665373.6	41131.58	806081003.7	38158.21	954145049.8	40222.99	943934737.1	29214.85	869256047.5	30955	1006453846	40817.92	1084.14
Sizewell Beach,UK	Sizewell Beach	UK	1006453846	0%	0.308373	1177	925	NA	52.203701	52.483333	UK - Sizewell Beach	1.619999	1.75	VALUE	LOWESTOFT	1	101269.66	9579.71	0	100	1	UK	3.680446517e-06	GBRLT	116		770307878.1		746665373.6	17505.76	806081003.7	16991.13	954145049.8	19398.4	943934737.1	13353.22	869256047.5	4953.91	1006453846	14205.51	14861.74
Southwold,UK	Southwold	UK	1006453846	0%	0.172469	1191	925	NA	52.325628	52.483333	UK - Southwold	1.680181	1.75	VALUE	LOWESTOFT	1	1424042.23	162558.845	0	100	1	UK	3.680446517e-06	GBRLT	116		770307878.1	55477.01	746665373.6	224559.91	806081003.7	263333.67	954145049.8	246683.33	943934737.1	191118.23	869256047.5	124230.78	1006453846	200886.91	117752.37
Yarmouth,UK	Yarmouth	UK	1006453846	0%	0.116978	1268	925	NA	52.598233	52.483333	UK - Yarmouth	1.728047	1.75	VALUE	LOWESTOFT	1	2285380.94	167650.04	0	100	1	UK	3.680446517e-06	GBRLT	116		770307878.1	53027.71	746665373.6	288390.57	806081003.7	373591.81	954145049.8	559328.45	943934737.1	657567.31	869256047.5	192864.77	1006453846	142435.31	18175.01
Arbroath,UK	Arbroath	UK	1006453846	0%	0.00909	766	869	NA	56.559107	56.556	UK - Arbroath	-2.591543	-2.583	VALUE	ARBROATH	1	9308361.05	1157464.54	0	98	1	UK	5.752329804e-06	GBRAH	154		770307878.1	1190609.13	746665373.6	1131645.95	806081003.7	1223378.75	954145049.8	1592001.42	943934737.1	1673080.85	869256047.5	1002763.71	1006453846	1312165.37	182715.87
Crail,UK	Crail	UK	1006453846	0%	0.298795	878	869	NA	56.260551	56.556	UK - Crail	-2.627591	-2.583	VALUE	ARBROATH	1	2668609.2	357286.765	0	98	1	UK	5.752329804e-06	GBRAH	154		770307878.1	312982.71	746665373.6	351647.87	806081003.7	319864.65	954145049.8	499343.86	943934737.1	453656.47	869256047.5	390538.93	1006453846	324034.6	16540.11
Dunbar,UK	Dunbar	UK	1006453846	0%	0.557862	894	869	NA	56.002087	56.556	UK - Dunbar	-2.516737	-2.583	VALUE	ARBROATH	1	9299484.76	1291323.79	0	98	1	UK	5.752329804e-06	GBRAH	154		770307878.1	1159963.39	746665373.6	1209121.3	806081003.7	1235245.69	954145049.8	1600456.45	943934737.1	1314400.55	869256047.5	910916.85	1006453846	1671730.73	197649.81
Auckengill,UK	Auckengill	UK	1006453846		0.136427	775	967	NA	58.568632	58.433333	UK - Auckengill	-3.10085	-3.083333	VALUE	WICK	1	9171.53		0	99	1	UK	5.752329804e-06	GBRWK	122		770307878.1		746665373.6	565.33	806081003.7	3223.09	954145049.8	5383.11	943934737.1		869256047.5		1006453846
John O'Groats,UK	John O'Groats	UK	1006453846	0%	0.204513	983	967	NA	58.637337	58.433333	UK - John O'Groats	-3.0689	-3.083333	VALUE	WICK	1	1612303.85	66861.26	0	99	1	UK	5.752329804e-06	GBRWK	122		770307878.1	277263.83	746665373.6	242560.41	806081003.7	403290.78	954145049.8	343665.44	943934737.1	211800.86	869256047.5	95005.99	1006453846	38716.53
Keiss,UK	Keiss	UK	1006453846	0%	0.108661	987	967	NA	58.534407	58.433333	UK - Keiss	-3.123227	-3.083333	VALUE	WICK	1	199540.09	987.85	0	99	1	UK	5.752329804e-06	GBRWK	122		770307878.1	19582.2	746665373.6	39140.05	806081003.7	50452.47	954145049.8	58546.54	943934737.1	29843.14	869256047.5	1562	1006453846	413.7
Lybster,UK	Lybster	UK	1006453846	0%	0.239654	1031	967	NA	58.304216	58.433333	UK - Lybster	-3.285232	-3.083333	VALUE	WICK	1	2677987.28	233568.405	0	99	1	UK	5.752329804e-06	GBRWK	122		770307878.1	344854.95	746665373.6	409519.48	806081003.7	484002.31	954145049.8	527664.27	943934737.1	437485.91	869256047.5	224330.86	1006453846	242805.95	7323.54
Staxigoe,UK	Staxigoe	UK	1006453846	0%	0.031882	1201	967	NA	58.454151	58.433333	UK - Staxigoe	-3.059185	-3.083333	VALUE	WICK	1	204222.83	97755.055	0	99	1	UK	5.752329804e-06	GBRWK	122		770307878.1		746665373.6		806081003.7	2292.56	954145049.8	3970.4	943934737.1	2449.77	869256047.5	191202.57	1006453846	4307.54
Stroma,UK	Stroma	UK	1006453846	0%	0.248255	1208	967	NA	58.679768	58.433333	UK - Stroma	-3.113347	-3.083333	VALUE	WICK	1	427.29	427.29	0	99	1	UK	5.752329804e-06	GBRWK	122		770307878.1		746665373.6		806081003.7		954145049.8		943934737.1		869256047.5		1006453846	427.29
Whaligoe,UK	Whaligoe	UK	1006453846		0.116818	1254	967	NA	58.347593	58.433333	UK - Whaligoe	-3.162675	-3.083333	VALUE	WICK	1	1283.69		0	99	1	UK	5.752329804e-06	GBRWK	122		770307878.1		746665373.6		806081003.7	1283.69	954145049.8		943934737.1		869256047.5		1006453846
Wick,UK	Wick	UK	1006453846	0%	0.011797	1260	967	NA	58.438936	58.433333	UK - Wick	-3.093716	-3.083333	VALUE	WICK	1	8806825.91	948646.21	0	99	1	UK	5.752329804e-06	GBRWK	122		770307878.1	1122995.07	746665373.6	1149092.79	806081003.7	1575875.51	954145049.8	1098167.78	943934737.1	1555239.42	869256047.5	956097.17	1006453846	941195.25	408162.94
Roja,LV	Roja	LV	19752857	9%	0.010555	704	1505	NA	57.504671	57.503932	LV - Roja	22.801216	22.811746	VALUE	ROJA	1	4082131.21	1426796.595	0	15	13	LV	0.000160123	LVARA	6836		23146174		17781367		21149547		21629857		23374298	552177.99	25616967	1001452.62	19752857	1852140.57	676360.02
Salacgriva,LV	Salacgriva	LV	19752857	0%	0.009226	705	1507	NA	57.758139	57.75	LV - Salacgriva	24.354346	24.35	VALUE	SALACGRIVA	1	211269.03	95921.845	0	15	13	LV	0.000161386	LVASG	1444		23146174		17781367		21149547		21629857		23374298	17730.46	25616967	155942.16	19752857	35901.53	1694.88
Smögen,SE	Smögen	SE	111045861	1%	0.008043	746	1983	NA	58.358219	58.353333	SE - Smögen	11.23139	11.225	VALUE	SMÃ–GEN	1	9286289.35	3689954.26	0.000872645	3	14	SE	8.340298507e-05	SWE699	29470		114382372.6		100018896.2		110351922		123623063.5		124224113.6	1501493.18	130919199.4	6522643.66	111045861	857264.86	404887.66
Hasle,DK	Hasle	DK	393150988.1	0%	0.002275	209	440	NA	55.181935	55.1831	DK - Hasle	14.708554	14.7066	VALUE	HASLE	1	4321673.34	321047.115	0	28	17	DK	1.095594580e-05	DNK33017	415	660529.91	334493807.7	682999.16	285774469.8	656974.75	384254316.6	602113.28	412841677.9	494287.49	377612306.6	537090.99	393150988.1	358978.67	393150988.1	283115.56	45583.53
Tejn,DK	Tejn	DK	393150988.1	0%	0.002534	439	447	NA	55.247154	55.248368	DK - Tejn	14.834316	14.836541	VALUE	TEJN	1	7026490.4	355965.185	0.000667317	28	17	DK	0.000140384	DNK33026	16173	1783851.84	334493807.7	1140971.55	285774469.8	909093.32	384254316.6	972945.35	412841677.9	755050.55	377612306.6	584319.09	393150988.1	257339.49	393150988.1	454590.88	168328.35
Göteborg,SE	Göteborg	SE	111045861	3%	0.075252	745	1930	NA	57.70887	57.691317	SE - Göteborg	11.97456	11.901383	VALUE	GÃ–TEBORG	1	44514703.51	7543224.305	0	28	17	SE	2.229065204e-05	SWE610	358		114382372.6		100018896.2		110351922		123623063.5	10529849.87	124224113.6	18814636.27	130919199.4	11859656.08	111045861	3226792.53	83768.77
Dieppe,FR	Dieppe	FR	1104584072	1%	0.011881	499	842	NA	49.922992	49.933333	FR - Dieppe	1.077483	1.083333	VALUE	DIEPPE	1	63402662.71	8194041.16	0	40	2	FR	0.000701350	FRADP	0	8701243.6	903790519.4	5552255.99	876352441.6	4942325.46	924296440.2	7695169.62	1050706268	9490218.76	1070615532	8038505.55	1104584072	7322812.76	1104584072	9065269.56	2594861.41
Cancale,FR	Cancale	FR	1104584072	0%	0.166601	495	859	NA	48.67707	48.65	FR - Cancale	-1.852279	-2.016667	VALUE	SAINT-MALO	1	4807246.63	609599.47	0.054099721	40	2	FR	0.006888106	FRASM	295	526807.08	903790519.4	278267.27	876352441.6	302602.58	924296440.2	506847.97	1050706268	817118.32	1070615532	1156404.47	1104584072	761732.31	1104584072	457466.63
Granville,FR	Granville	FR	1104584072	1%	0.459404	505	859	NA	48.837579	48.65	FR - Granville	-1.597302	-2.016667	VALUE	SAINT-MALO	1	139578432.84	15250259.775	0.054099721	40	2	FR	0.006888106	FRASM	295	23006317.53	903790519.4	16575027.95	876352441.6	15091655.11	924296440.2	16206813.03	1050706268	17608278.08	1070615532	17176495.4	1104584072	15614787.01	1104584072	14885732.54	3413326.19
St Malo,FR	St Malo	FR	1104584072	0%	0.009031	532	859	NA	48.649337	48.65	FR - St Malo	-2.025674	-2.016667	VALUE	SAINT-MALO	1	24890289.3	2811770.22	0.054099721	40	2	FR	0.006888106	FRASM	295	3831444.86	903790519.4	4038623.95	876352441.6	2840747.31	924296440.2	2401514.61	1050706268	2722527.93	1070615532	2660179.83	1104584072	2958595.71	1104584072	2664944.73	771710.37
Viareggio,IT	Viareggio	IT	795848412.2	0%	0.018001	699	1254	NA	43.865727	43.866667	IT - Viareggio	10.25131	10.233333	VALUE	VIAREGGIO	1	1605218.39	606058.86	0	29	2	IT	5.837823046e-07	ITA00044	269		1105644326		1202010122		1114859532		1101033054		929475688.6	225134.44	831557742.2	655122.2	795848412.2	556995.52	167966.23
San Benedetto del Tronto,IT	San Benedetto del Tronto	IT	795848412.2	1%	0.013999	698	1381	NA	42.960979	42.95	IT - San Benedetto del Tronto	13.874647	13.883333	VALUE	SAN BENEDETTO DEL TRONTO	1	12984093.32	5105370.895	0.000179662	43	2	IT	7.633395215e-07	ITA00182	1204		1105644326		1202010122		1114859532		1101033054		929475688.6	1355194.77	831557742.2	5147408.78	795848412.2	5063333.01	1418156.76
Ravenglass,UK	Ravenglass	UK	1006453846	0%	0.274295	1136	965	NA	54.356268	54.55	UK - Ravenglass	-3.40582	-3.6	VALUE	WHITEHAVEN	1	327602.17	91954.35	0	44	2	UK	2.217880405e-07	GBRWA	0		770307878.1		746665373.6	50375.27	806081003.7	16366.2	954145049.8	18804.85	943934737.1	19193.47	869256047.5	3037.87	1006453846	180870.83	38953.68
Whitehaven,UK	Whitehaven	UK	1006453846	0%	0.010771	1257	965	NA	54.549699	54.55	UK - Whitehaven	-3.589233	-3.6	VALUE	WHITEHAVEN	1	22368527.28	2021919.42	0	44	2	UK	2.217880405e-07	GBRWA	0		770307878.1	3712873.62	746665373.6	4134045.28	806081003.7	3485215.79	954145049.8	3020229.52	943934737.1	3349392.66	869256047.5	1649800.09	1006453846	2394038.75	622931.56
Workington,UK	Workington	UK	1006453846	0%	0.024764	1265	969	NA	54.643569	54.65	UK - Workington	-3.542752	-3.566667	VALUE	WORKINGTON	1	2814562.54	90721.67	0	44	2	UK	9.246657076e-09	GBRWO	1073		770307878.1	763773.58	746665373.6	316418.56	806081003.7	189065.04	954145049.8	745853.11	943934737.1	576940.47	869256047.5	105057.06	1006453846	76386.28	41068.45
Brake,DE	Brake	DE	134334380		0.008407	16	120	NA	53.327237	53.333333	DE - Brake	8.477544	8.483333	VALUE	BRAKE	1	62420	62420	0	42	4	DE	6.881824727e-06	DEU0316	664		153876239		123387907		136983173		125468076		149785655		144015186	62420	134334380
Heiligenhafen,DE	Heiligenhafen	DE	134334380	0%	0.008543	40	62	NA	54.36968	54.373333	DE - Heiligenhafen	10.97561	10.983333	VALUE	HEILIGENHAFEN	1	7127392	275983.5	0.003041425	42	4	DE	0.000119217	DEU0207	1676		153876239		123387907	1388209	136983173	1616340	125468076	1870802	149785655	1410010	144015186	312337	134334380	239630	290064
Kappeln,DE	Kappeln	DE	134334380	0%	0.011225	47	64	NA	54.662113	54.658333	DE - Kappeln	9.924429	9.935	VALUE	KAPPELN	1	796390	189684.5	0.000868367	42	4	DE	9.159100048e-06	DEU0209	243		153876239		123387907		136983173		125468076		149785655		144015186	264439	134334380	114930	417021
Sassnitz,DE	Sassnitz	DE	134334380	0%	0.010994	72	130	NA	54.515913	54.511667	DE - Sassnitz	13.633192	13.643333	VALUE	SASSNITZ	1	7951366	346650	0.000872645	42	4	DE	9.807021665e-05	DEU0602	4860		153876239		123387907	2376060	136983173	1852838	125468076	1663624	149785655	1137178	144015186	158538	134334380	534762	228366
Husum,DE	Husum	DE	134334380		0.017426	44	32	NA	54.483764	54.475	DE - Husum	9.060063	9.045	VALUE	HUSUM	1	24348		0.003678798	6	4	DE	3.690212965e-05	DEU0102	4168		153876239		123387907		136983173		125468076		149785655		144015186		134334380		24348
Nordstrand,DE	Nordstrand	DE	134334380		0.076485	65	46	NA	54.483333	54.498333	DE - Nordstrand	8.883333	8.808333	VALUE	NORDSTRAND	1	43795		0.000547542	6	4	DE	2.676092025e-06	DEU0126	372		153876239		123387907		136983173		125468076		149785655		144015186		134334380		43795
Schlüttsiel,DE	Schlüttsiel	DE	134334380		0.173593	74	37	NA	54.682008	54.521667	DE - Schlüttsiel	8.754857	8.688333	VALUE	PELLWORM	1	25349		0.000864090	6	4	DE	1.650072031e-06	DEU0108	2219		153876239		123387907		136983173		125468076		149785655		144015186		134334380		25349
Concarneau,FR	Concarneau	FR	1104584072	2%	0.007387	498	838	NA	47.872834	47.866667	FR - Concarneau	-3.920734	-3.916667	VALUE	CONCARNEAU	1	199482466.57	21881462.21	0.000568930	41	4	FR	0.018667720	FRACC	1426	29351325.1	903790519.4	27388670.83	876352441.6	22440698.31	924296440.2	22629070.83	1050706268	26703430.56	1070615532	23878860.31	1104584072	22373796.89	1104584072	21389127.53	3327486.21
Douarnenez,FR	Douarnenez	FR	1104584072	0%	0.008251	500	843	NA	48.093228	48.1	FR - Douarnenez	-4.328619	-4.333333	VALUE	DOUARNENEZ	1	28975265.31	4773267.115	0.054035556	41	4	FR	0.164208727	FRADZ	5679	1704606.94	903790519.4	1984157.96	876352441.6	4281541.64	924296440.2	2714511.14	1050706268	3330033.45	1070615532	4874736.79	1104584072	5256128.44	1104584072	4290405.79	539143.16
Guilvinec,FR	Guilvinec	FR	1104584072	6%	0.013899	506	845	NA	47.797213	47.783333	FR - Guilvinec	-4.284075	-4.283333	VALUE	GUILVINEC	1	522507601	65562460.445	0.001296135	41	4	FR	0.054703798	FRAGV	9010	68608342.03	903790519.4	63457828.44	876352441.6	53254516.64	924296440.2	57960951.61	1050706268	67036251	1070615532	64566890.84	1104584072	65160130.11	1104584072	65964790.78	16497899.55
Loctudy,FR	Loctudy	FR	1104584072	1%	0.124526	515	845	NA	47.83044	47.783333	FR - Loctudy	-4.168061	-4.283333	VALUE	GUILVINEC	1	120439358.9	10314733.245	0.001296135	41	4	FR	0.054703798	FRAGV	9010	26572272.11	903790519.4	20915930.67	876352441.6	15946360.52	924296440.2	11556383.06	1050706268	11805349.72	1070615532	10243880.84	1104584072	9928588.94	1104584072	10700877.55	2769715.49
Saint-Guénolé (Penmarch),FR	Saint-Guénolé (Penmarch)	FR	1104584072	2%	0.097338	529	845	NA	47.818743	47.783333	FR - Saint-Guénolé (Penmarch)	-4.374003	-4.283333	VALUE	GUILVINEC	1	195454512.62	21445372.32	0.001296135	41	4	FR	0.054703798	FRAGV	9010	25926883.51	903790519.4	23860315.77	876352441.6	22362040.67	924296440.2	25322254.95	1050706268	26903175.97	1070615532	24916775.62	1104584072	23871605.73	1104584072	19019138.91	3272321.49
Les Sables-d'Olonne,FR	Les Sables-d'Olonne	FR	1104584072	3%	0.014051	514	849	NA	46.492958	46.5	FR - Les Sables-d'Olonne	-1.795493	-1.783333	VALUE	LES SABLES D'OLOGNE	1	254647118.13	37449321.87	0.000252383	41	4	FR	0.009934297	FRALS	272	25538006.44	903790519.4	26892093.95	876352441.6	22972407.14	924296440.2	24125097.46	1050706268	34303801.41	1070615532	34707003.9	1104584072	36515549.57	1104584072	38383094.17	11210064.09
Saint-Gilles-Croix-de-Vie,FR	Saint-Gilles-Croix-de-Vie	FR	1104584072	1%	0.255146	528	849	NA	46.697777	46.5	FR - Saint-Gilles-Croix-de-Vie	-1.944529	-1.783333	VALUE	LES SABLES D'OLOGNE	1	63097711.68	6569000.28	0.000252383	41	4	FR	0.009934297	FRALS	272	9360584.26	903790519.4	8381381.32	876352441.6	7364658.92	924296440.2	7591378.21	1050706268	7395024.54	1070615532	8252496.96	1104584072	6837619.66	1104584072	6300380.9	1614186.91
Eckernförde,DE	Eckernförde	DE	134334380		0.006055	30	63	NA	54.468946	54.475	DE - Eckernförde	9.838447	9.838333	VALUE	ECKERNFOERDE	1	50298	13706	0	5	49	DE	2.563588307e-05	DEU0208	16119		153876239		123387907		136983173		125468076		149785655		144015186	13706	134334380		36592
Trassenheide,DE	Trassenheide	DE	134334380		0.056116	82	134	NA	54.085787	54.108333	DE - Trassenheide	13.864722	13.813333	VALUE	KARLSHAGEN	1	1168		0	5	49	DE	2.954120010e-05	DEU0606	0		153876239		123387907		136983173		125468076		149785655		144015186		134334380		1168
Maasholm,DE	Maasholm	DE	134334380		0.001938	55	65	NA	54.68464	54.683333	DE - Maasholm	9.991901	9.993333	VALUE	MAASHOLM	1	60386	486	0.002587992	5	49	DE	5.554406750e-05	DEU0210	532		153876239		123387907		136983173		125468076		149785655		144015186	486	134334380		59900
Åro,DK	Åro	DK	393150988.1	0%	0.005611	481	331	NA	55.260733	55.2598	DK - Åro	9.743133	9.7376	VALUE	Ã…RÃ˜	1	9747.89	793.115	0	5	49	DK	2.004858325e-05	DNK18002	0	667.92	334493807.7	1563.98	285774469.8	2928.92	384254316.6	1259.83	412841677.9	468.12	377612306.6	879.52	393150988.1	1019.4	393150988.1	566.83	393.38
Baagø,DK	Baagø	DK	393150988.1		0.088284	118	331	NA	55.311207	55.2598	DK - Baagø	9.809374	9.7376	VALUE	Ã…RÃ˜	1	2984.39		0	5	49	DK	2.004858325e-05	DNK18002	0	2984.39	334493807.7		285774469.8		384254316.6		412841677.9		377612306.6		393150988.1		393150988.1
Årosund,DK	Årosund	DK	393150988.1	0%	0.001881	482	342	NA	55.258829	55.2606	DK - Årosund	9.710666	9.7113	VALUE	Ã…RÃ˜SUND	1	3764053.55	377833.485	0.000556097	5	49	DK	2.643415672e-05	DNK18043	3368	862512.74	334493807.7	358672.02	285774469.8	637635.16	384254316.6	422816.49	412841677.9	311639.62	377612306.6	365513.8	393150988.1	632597.14	393150988.1	123069.83	49596.76
Flade Sø,DK	Flade Sø	DK	393150988.1	0%	0.019623	169	378	NA	56.797222	56.778	DK - Flade Sø	8.258648	8.2547	VALUE	AGGER	1	25231.47	3796.03	0	5	49	DK	0.000225329	DNK27028	3670		334493807.7		285774469.8	5997.09	384254316.6	5111.91	412841677.9	2828.33	377612306.6	3702.09	393150988.1	3308.06	393150988.1	4284
Hellingsø,DK	Hellingsø	DK	393150988.1		0.118357	216	378	NA	56.701598	56.778	DK - Hellingsø	8.345095	8.2547	VALUE	AGGER	1	57595.35		0	5	49	DK	0.000225329	DNK27028	3670	17204.71	334493807.7	547.63	285774469.8	17247	384254316.6	21914.55	412841677.9	681.47	377612306.6		393150988.1		393150988.1
Krik,DK	Krik	DK	393150988.1	0%	0.024406	275	378	NA	56.7712	56.778	DK - Krik	8.27814	8.2547	VALUE	AGGER	1	9080.89	3492.115	0	5	49	DK	0.000225329	DNK27028	3670		334493807.7		285774469.8		384254316.6		412841677.9		377612306.6	155.92	393150988.1	2351.73	393150988.1	4632.5	1940.74
Vestervig,DK	Vestervig	DK	393150988.1		0.064878	465	378	NA	56.762566	56.778	DK - Vestervig	8.317716	8.2547	VALUE	AGGER	1	1275.06		0	5	49	DK	0.000225329	DNK27028	3670	1275.06	334493807.7		285774469.8		384254316.6		412841677.9		377612306.6		393150988.1		393150988.1
Anholt,DK	Anholt	DK	393150988.1	0%	0.040961	111	317	NA	56.711996	56.7156	DK - Anholt	11.554702	11.5139	VALUE	ANHOLT	1	3879296.66	514136.27	0	5	49	DK	0.000183871	DNK16016	12384	375334.12	334493807.7	615517.01	285774469.8	526314.64	384254316.6	449864.07	412841677.9	426649.97	377612306.6	443615.1	393150988.1	511766.35	393150988.1	516506.19	13729.2
Bønnerup,DK	Bønnerup	DK	393150988.1	0%	0.016345	144	314	NA	56.519318	56.5337	DK - Bønnerup	10.720167	10.7124	VALUE	BÃ˜NNERUP	1	11390988.75	771232.185	0.011695156	5	49	DK	0.000236445	DNK16004	1465	2419917.71	334493807.7	1901519.02	285774469.8	1455420.6	384254316.6	1468204.47	412841677.9	1408311.29	377612306.6	822564.2	393150988.1	756642.68	393150988.1	785821.69	372587.11
Bagenkop,DK	Bagenkop	DK	393150988.1	0%	0.002566	119	266	NA	54.748874	54.7497	DK - Bagenkop	10.67583	10.6734	VALUE	BAGENKOP	1	11755622.39	1251607.935	0	5	49	DK	0.000102954	DNK09040	23607	2114240.58	334493807.7	1677447.06	285774469.8	936834.69	384254316.6	885142.73	412841677.9	1361400.78	377612306.6	1420093.08	393150988.1	1269485.36	393150988.1	1233730.51	857247.59
Dragør,DK	Dragør	DK	393150988.1	0%	0.009899	149	196	NA	55.594023	55.5938	DK - Dragør	12.660503	12.6704	VALUE	DRAGÃ˜R	1	2154578.42	243325.495	0	5	49	DK	2.223695266e-05	DNK01013	2231	366191.12	334493807.7	224385.46	285774469.8	57521.68	384254316.6	229003.29	412841677.9	437161.37	377612306.6	336775.84	393150988.1	190667.97	393150988.1	295983.02	16888.68
Egernsund,DK	Egernsund	DK	393150988.1	0%	0.005267	154	336	NA	54.90638	54.905	DK - Egernsund	9.610284	9.6052	VALUE	EGERNSUND	1	177343.72	14920.135	0	5	49	DK	3.438635015e-05	DNK18028	3174	7385.35	334493807.7	5239.92	285774469.8	94622.35	384254316.6	13867.2	412841677.9	6739.57	377612306.6	16731.53	393150988.1	20878.06	393150988.1	8962.21	2917.54
Esbjerg,DK	Esbjerg	DK	393150988.1	1%	0.035751	158	344	NA	55.476466	55.4715	DK - Esbjerg	8.459405	8.424	VALUE	ESBJERG	1	62452233.97	4803767.06	0.002019061	5	49	DK	0.000248725	DNK19006	25504	21610070.75	334493807.7	14112581.99	285774469.8	4626636.88	384254316.6	3763157.92	412841677.9	3071823.89	377612306.6	4917034.81	393150988.1	5190868.98	393150988.1	4416665.14	743393.62
Marbæk Havn,DK	Marbæk Havn	DK	393150988.1	0%	0.144716	292	344	NA	55.558488	55.4715	DK - Marbæk Havn	8.308346	8.424	VALUE	ESBJERG	1	30.58	9.925	0.002019061	5	49	DK	0.000248725	DNK19006	25504		334493807.7		285774469.8		384254316.6		412841677.9		377612306.6	10.73	393150988.1	12.33	393150988.1	7.52
Arreskov Sø,DK	Arreskov Sø	DK	393150988.1		0.094389	113	272	NA	55.15813	55.0951	DK - Arreskov Sø	10.308262	10.238	VALUE	FÃ…BORG	1	11238.21		0	5	49	DK	2.330574887e-05	DNK09061	5624	10819.21	334493807.7		285774469.8		384254316.6		412841677.9	419	377612306.6		393150988.1		393150988.1
Fåborg,DK	Fåborg	DK	393150988.1	0%	0.012962	178	272	NA	55.104155	55.0951	DK - Fåborg	10.228725	10.238	VALUE	FÃ…BORG	1	3434384.49	337830.96	0	5	49	DK	2.330574887e-05	DNK09061	5624	691741.53	334493807.7	382124.11	285774469.8	350082.05	384254316.6	302157.22	412841677.9	334208.55	377612306.6	570652.9	393150988.1	352696.81	393150988.1	322965.11	127756.22
Frederikshavn,DK	Frederikshavn	DK	393150988.1	0%	0.015587	172	301	NA	57.442711	57.4397	DK - Frederikshavn	10.521006	10.5363	VALUE	FREDERIKSHAVN	1	3020007.45	78601.57	0	5	49	DK	2.982771161e-05	DNK12007	3755	651789.67	334493807.7	524156.68	285774469.8	341825.44	384254316.6	332808.98	412841677.9	463015.87	377612306.6	509013.41	393150988.1	48327.52	393150988.1	108875.62	40194.26
Rønnerhavn,DK	Rønnerhavn	DK	393150988.1	0%	0.023214	359	301	NA	57.462914	57.4397	DK - Rønnerhavn	10.536216	10.5363	VALUE	FREDERIKSHAVN	1	56124.63	3402.595	0	5	49	DK	2.982771161e-05	DNK12007	3755	2263.82	334493807.7	2829.92	285774469.8	1430.13	384254316.6	37525.15	412841677.9	3196.01	377612306.6	2074.41	393150988.1	3941.14	393150988.1	2864.05
Gedser,DK	Gedser	DK	393150988.1	0%	0.003029	184	232	NA	54.574422	54.5764	DK - Gedser	11.931194	11.9289	VALUE	GEDSER	1	4310755.71	403803.99	0.000864090	5	49	DK	0.000190015	DNK06049	1659	873644.89	334493807.7	723182.99	285774469.8	478318.98	384254316.6	362290.51	412841677.9	380040.07	377612306.6	255594.61	393150988.1	516248.89	393150988.1	291359.09	430075.68
Stavreby (Sydfalster),DK	Stavreby (Sydfalster)	DK	393150988.1		0.003029	405	232	NA	54.574422	54.5764	DK - Stavreby (Sydfalster)	11.931194	11.9289	VALUE	GEDSER	1	5766.1		0.000864090	5	49	DK	0.000190015	DNK06049	1659	771.57	334493807.7	1248.31	285774469.8	1550.15	384254316.6	1380.19	412841677.9	815.88	377612306.6		393150988.1		393150988.1
Gilleleje,DK	Gilleleje	DK	393150988.1	1%	0.00746	187	388	NA	56.122828	56.1234	DK - Gilleleje	12.301261	12.3087	VALUE	GILLELEJE	1	50413865.28	4708890.97	0.009196995	5	49	DK	0.000533370	DNK29011	84800	8539180.42	334493807.7	7452921.27	285774469.8	5201288.17	384254316.6	7606632.42	412841677.9	6148122.2	377612306.6	5384313.33	393150988.1	5069522.05	393150988.1	4348259.89	663625.52
Grenaa,DK	Grenaa	DK	393150988.1	0%	0.031957	192	321	NA	56.411808	56.416	DK - Grenaa	10.894919	10.9266	VALUE	GRENÃ…	1	18949000	1074596.95	0.000102664	5	49	DK	0.000196727	DNK16026	25426	4497732.2	334493807.7	3523395.5	285774469.8	2264701.09	384254316.6	3190370.04	412841677.9	1966051.28	377612306.6	1110076.69	393150988.1	1237382.01	393150988.1	911811.89	247479.3
Hals,DK	Hals	DK	393150988.1	0%	0.001838	202	303	NA	56.996636	56.9948	DK - Hals	10.308609	10.3087	VALUE	HALS	1	1223897.73	59846.095	0	5	49	DK	2.959220003e-05	DNK13003	16509	84232.94	334493807.7	178083.47	285774469.8	172205.41	384254316.6	286237.29	412841677.9	256722.26	377612306.6	100717.3	393150988.1	39657.14	393150988.1	80035.05	26006.86
Hanstholm,DK	Hanstholm	DK	393150988.1	17%	0.011504	205	371	NA	57.112861	57.116	DK - Hanstholm	8.617668	8.6066	VALUE	HANSTHOLM	1	532254119.73	65482387.17	0.056153004	5	49	DK	0.001455509	DNK27015	115200	62324597.05	334493807.7	63198433.17	285774469.8	59774455.03	384254316.6	67125251.04	412841677.9	70913095.36	377612306.6	62309341.51	393150988.1	62788678.64	393150988.1	68176095.7	15644172.24
Nors Sø,DK	Nors Sø	DK	393150988.1		0.081513	313	371	NA	57.034915	57.116	DK - Nors Sø	8.598253	8.6066	VALUE	HANSTHOLM	1	20989.02		0.056153004	5	49	DK	0.001455509	DNK27015	115200	602.71	334493807.7	3830.66	285774469.8	5724.61	384254316.6	1341.67	412841677.9	5439.52	377612306.6	4049.85	393150988.1		393150988.1
Thisted,DK	Thisted	DK	393150988.1	0%	0.184348	440	371	NA	56.959168	57.116	DK - Thisted	8.703492	8.6066	VALUE	HANSTHOLM	1	358315.62	171712.695	0.056153004	5	49	DK	0.001455509	DNK27015	115200	7749.65	334493807.7	3513.82	285774469.8	1599.1	384254316.6	290.29	412841677.9		377612306.6	1737.38	393150988.1	71566.02	393150988.1	271859.37
Hirtshals,DK	Hirtshals	DK	393150988.1	15%	0.00701	222	379	NA	57.586953	57.5885	DK - Hirtshals	9.966838	9.96	VALUE	HIRTSHALS	1	497157794.96	57854863.14	0.041831357	5	49	DK	0.000709791	DNK28001	143617	63365109.17	334493807.7	62035449.51	285774469.8	44885873.88	384254316.6	55515486.6	412841677.9	80500173.18	377612306.6	65633320.92	393150988.1	58215124.21	393150988.1	57494602.07	9512655.42
Tårs,DK	Tårs	DK	393150988.1	0%	0.255165	452	379	NA	57.385073	57.5885	DK - Tårs	10.114035	9.96	VALUE	HIRTSHALS	1	125393.17	11018.885	0.041831357	5	49	DK	0.000709791	DNK28001	143617	24878.33	334493807.7	4261.84	285774469.8	8569.08	384254316.6	18561.29	412841677.9	22593.73	377612306.6	21193.76	393150988.1	12067.95	393150988.1	9969.82	3297.37
Hundested,DK	Hundested	DK	393150988.1	0%	0.010948	238	392	NA	55.967747	55.9585	DK - Hundested	11.858962	11.8531	VALUE	HUNDESTED	1	8598078.63	856050.885	0.010086751	5	49	DK	0.000257818	DNK29015	3188	1421210.69	334493807.7	1086107.29	285774469.8	676228.51	384254316.6	1301933.55	412841677.9	1037136.27	377612306.6	1243552.42	393150988.1	1127077.3	393150988.1	585024.47	119808.14
Hvide Sande,DK	Hvide Sande	DK	393150988.1	4%	0.009599	240	347	NA	56.011793	56.0022	DK - Hvide Sande	8.127935	8.1283	VALUE	HVIDE SANDE	1	131331748.8	14832310.165	0.009783036	5	49	DK	0.000613995	DNK20001	64277	23616328.74	334493807.7	17500539.91	285774469.8	12205624.11	384254316.6	13842895.32	412841677.9	16329884.09	377612306.6	15540123.09	393150988.1	15468245.66	393150988.1	14196374.67	2631733.2
Køge,DK	Køge	DK	393150988.1	0%	0.002133	278	202	NA	55.457526	55.4554	DK - Køge	12.182181	12.182	VALUE	KÃ˜GE	1	11678399.22	917264.44	0.003862738	5	49	DK	0.000272343	DNK01024	8460	2159575.93	334493807.7	1752891.56	285774469.8	1078659.3	384254316.6	550847.58	412841677.9	1803036.13	377612306.6	1563189.34	393150988.1	969221.86	393150988.1	865307.02	935670.5
Kerteminde,DK	Kerteminde	DK	393150988.1	0%	0.007285	258	249	NA	55.455882	55.4507	DK - Kerteminde	10.654979	10.6601	VALUE	KERTEMINDE	1	11802529.73	628811.69	0.005886077	5	49	DK	0.000348897	DNK08018	11553	2526932.23	334493807.7	2503431.38	285774469.8	1368078.68	384254316.6	1423525.86	412841677.9	1335849.76	377612306.6	832757.34	393150988.1	607739.99	393150988.1	649883.39	554331.11
Borre,DK	Borre	DK	393150988.1		0.050433	133	217	NA	54.995855	54.9534	DK - Borre	12.443178	12.4704	VALUE	KLINTHOLM HAVN	1	8286.54		1.711068905e-05	5	49	DK	5.944723729e-05	DNK06017	12213	8286.54	334493807.7		285774469.8		384254316.6		412841677.9		377612306.6		393150988.1		393150988.1
Klintholm Havn,DK	Klintholm Havn	DK	393150988.1	0%	0.002426	262	217	NA	54.954513	54.9534	DK - Klintholm Havn	12.472556	12.4704	VALUE	KLINTHOLM HAVN	1	16890954.82	1409106.125	1.711068905e-05	5	49	DK	5.944723729e-05	DNK06017	12213	3026941.97	334493807.7	2610555.91	285774469.8	1946692.93	384254316.6	1861684.29	412841677.9	1936835.37	377612306.6	2006649.05	393150988.1	1343606.3	393150988.1	1474605.95	683383.04
Nørreby,DK	Nørreby	DK	393150988.1		0.055789	326	217	NA	54.998007	54.9534	DK - Nørreby	12.436894	12.4704	VALUE	KLINTHOLM HAVN	1	22247.99	1276.26	1.711068905e-05	5	49	DK	5.944723729e-05	DNK06017	12213	7780.36	334493807.7	2271.18	285774469.8	8499.75	384254316.6	1014.71	412841677.9		377612306.6	1405.73	393150988.1	1276.26	393150988.1
Lynæs,DK	Lynæs	DK	393150988.1	0%	0.006657	289	393	NA	55.948085	55.9426	DK - Lynæs	11.861126	11.8649	VALUE	LYNÃ†S	1	523348.81	141959.055	0	5	49	DK	4.281942774e-05	DNK29016	0	47357.15	334493807.7	15056.48	285774469.8	10215.98	384254316.6	14529.67	412841677.9	19447.64	377612306.6	125857.99	393150988.1	143455.23	393150988.1	140462.88	6965.79
Neksø,DK	Neksø	DK	393150988.1	1%	0.009963	309	441	NA	55.063073	55.0641	DK - Neksø	15.12499	15.1349	VALUE	NEXÃ˜	1	43092370.81	2896919.87	0.018727649	5	49	DK	0.000610498	DNK33019	51065	7717210.61	334493807.7	7171581.89	285774469.8	4613219.33	384254316.6	5690752.88	412841677.9	5301369.89	377612306.6	5320511.88	393150988.1	2999619.65	393150988.1	2794220.09	1483884.58
Rødvig,DK	Rødvig	DK	393150988.1	0%	0.005754	356	215	NA	55.256142	55.2559	DK - Rødvig	12.371851	12.3776	VALUE	RÃ˜DVIG	1	13717032.19	1306723.605	0.005492531	5	49	DK	0.000179131	DNK06015	1006	2814560.23	334493807.7	2098432.48	285774469.8	1495417.77	384254316.6	1224097.94	412841677.9	1578078.08	377612306.6	1485980.85	393150988.1	1559536.94	393150988.1	1053910.27	407017.63
Rønne,DK	Rønne	DK	393150988.1	0%	0.010865	358	442	NA	55.101017	55.0993	DK - Rønne	14.708329	14.6976	VALUE	RÃ˜NNE	1	17162345.17	1304141.87	0	5	49	DK	0.000200678	DNK33020	17962	2647056.08	334493807.7	2881293.31	285774469.8	2272578.14	384254316.6	2161583.17	412841677.9	1923370.1	377612306.6	2285904.62	393150988.1	1538144.73	393150988.1	1070139.01	382276.01
Søby Havn,DK	Søby Havn	DK	393150988.1	0%	0.000349	429	286	NA	54.941194	54.9411	DK - Søby Havn	10.259063	10.2594	VALUE	SÃ˜BY	1	4027695.88	472456	0	5	49	DK	0.000145444	DNK09083	22495	612847.45	334493807.7	446104.11	285774469.8	257658.54	384254316.6	298424.85	412841677.9	582006.65	377612306.6	501811.59	393150988.1	544490.65	393150988.1	400421.35	383930.68
Sønderborg,DK	Sønderborg	DK	393150988.1	0%	0.004439	434	337	NA	54.913811	54.91	DK - Sønderborg	9.792178	9.7899	VALUE	SÃ˜NDERBORG	1	3583929.02	149573.4	0	5	49	DK	4.492666464e-05	DNK18033	27514	1379836.31	334493807.7	715691.44	285774469.8	296108.08	384254316.6	433105.87	412841677.9	189025.3	377612306.6	215440.64	393150988.1	192492.66	393150988.1	106654.14	55574.58
Skagen,DK	Skagen	DK	393150988.1	13%	0.016616	374	297	NA	57.725004	57.7247	DK - Skagen	10.579186	10.5958	VALUE	SKAGEN	1	467572342.06	56388095.38	0.016768475	5	49	DK	0.000715440	DNK11002	111228	59068902.72	334493807.7	59419570.55	285774469.8	50196744.2	384254316.6	48977670.32	412841677.9	57116756.32	377612306.6	68843218.69	393150988.1	60341844.5	393150988.1	52434346.26	11173288.51
Spodsbjerg Havn,DK	Spodsbjerg Havn	DK	393150988.1	0%	0.004112	400	264	NA	54.93506	54.9325	DK - Spodsbjerg Havn	10.833018	10.8298	VALUE	SPODSBJERG	1	5002337.3	704359.36	0	5	49	DK	2.989061812e-05	DNK09037	0	640537.65	334493807.7	521949.32	285774469.8	467323.78	384254316.6	522504.71	412841677.9	524627.4	377612306.6	662654.68	393150988.1	656166.64	393150988.1	752552.08	254021.03
Strandby,DK	Strandby	DK	393150988.1		0.003017	414	298	NA	57.493753	57.4933	DK - Strandby	10.494117	10.4971	VALUE	STRANDBY (NORDJYLLAND)	1	27864303.72		0.005937409	5	49	DK	0.000454446	DNK12001	114532	6660790.32	334493807.7	5249173.18	285774469.8	4560514.65	384254316.6	4600212.72	412841677.9	5121607.85	377612306.6	1672004.99	393150988.1		393150988.1
Stubbekobing,DK	Stubbekobing	DK	393150988.1	0%	0.00227	420	235	NA	54.888258	54.8902	DK - Stubbekobing	12.036023	12.0372	VALUE	STUBBEKÃ˜BING	1	7897888.6	554412.975	0.000547542	5	49	DK	0.000173311	DNK06055	49908	1987048.85	334493807.7	1773445.23	285774469.8	954348.81	384254316.6	675170.93	412841677.9	438268.91	377612306.6	592810.83	393150988.1	521532.22	393150988.1	587293.73	367969.07
Høvænge,DK	Høvænge	DK	393150988.1	0%	0.141965	245	277	NA	55.200423	55.0596	DK - Høvænge	10.624474	10.6065	VALUE	SVENDBORG	1	9465.54	279.07	0	5	49	DK	2.959220003e-05	DNK09067	3495	2702.24	334493807.7		285774469.8	2420.91	384254316.6	1415.81	412841677.9	1739.13	377612306.6	629.31	393150988.1	190.4	393150988.1	367.74
Svendborg,DK	Svendborg	DK	393150988.1	0%	0.007872	425	277	NA	55.067434	55.0596	DK - Svendborg	10.607282	10.6065	VALUE	SVENDBORG	1	480615.77	58229.47	0	5	49	DK	2.959220003e-05	DNK09067	3495	62812.8	334493807.7	59132.1	285774469.8	70961.53	384254316.6	45405.65	412841677.9	60342.37	377612306.6	61678.14	393150988.1	66920.35	393150988.1	49538.59	3824.24
Bøvling Havn = Bøvlingbjerg,DK	Bøvling Havn = Bøvlingbjerg	DK	393150988.1		0.106224	145	359	NA	56.435	56.367563	DK - Bøvling Havn = Bøvlingbjerg	8.202566	8.120494	VALUE	THORSMINDE	1	5536.62	24.02	0	5	49	DK	0.000127875	DNK22007	4702	2812.59	334493807.7	265.02	285774469.8	626.18	384254316.6	1001.7	412841677.9	606.41	377612306.6	200.7	393150988.1	24.02	393150988.1
Thorsminde,DK	Thorsminde	DK	393150988.1	1%	0.005783	441	359	NA	56.373289	56.367563	DK - Thorsminde	8.121306	8.120494	VALUE	THORSMINDE	1	34813006.73	5087926.075	0	5	49	DK	0.000127875	DNK22007	4702	3640085.52	334493807.7	3262355.37	285774469.8	3444514.79	384254316.6	4362231.78	412841677.9	4356186.84	377612306.6	4279144.44	393150988.1	5226796.82	393150988.1	4949055.33	1292635.84
Agger Havn,DK	Agger Havn	DK	393150988.1	0%	0.033894	106	364	NA	56.701872	56.7038	DK - Agger Havn	8.246539	8.2127	VALUE	THYBORÃ˜N	1	2642064.17	75720.225	0.031838715	5	49	DK	0.001533585	DNK23001	90567	630798.06	334493807.7	463357.49	285774469.8	393678.53	384254316.6	361856.45	412841677.9	420055.51	377612306.6	201926.66	393150988.1	41626.43	393150988.1	109814.02	18951
Thyborøn,DK	Thyborøn	DK	393150988.1	10%	0.004134	444	364	NA	56.69983	56.7038	DK - Thyborøn	8.211547	8.2127	VALUE	THYBORÃ˜N	1	248027007.94	32390298.485	0.031838715	5	49	DK	0.001533585	DNK23001	90567	31816306.94	334493807.7	29806842.37	285774469.8	24877542.53	384254316.6	30164920.45	412841677.9	33355959.14	377612306.6	27829019.09	393150988.1	26547653.29	393150988.1	38232943.68	5395820.45
Vesterø Havn,DK	Vesterø Havn	DK	393150988.1	0%	0.001815	466	300	NA	57.291581	57.2928	DK - Vesterø Havn	10.924545	10.9232	VALUE	VESTERÃ˜	1	5721941.9	591496.635	0	5	49	DK	1.894650588e-05	DNK12003	674	1066894.23	334493807.7	731139.74	285774469.8	672386.33	384254316.6	741632.61	412841677.9	622286.21	377612306.6	680806.65	393150988.1	724038.04	393150988.1	458955.23	23802.86
Klaipeda,LT	Klaipeda	LT	93854782.6	1%	0.03068	700	1499	NA	55.703295	55.716667	LT - Klaipeda	21.144279	21.116667	VALUE	KLAIPEDA	1	13198841.7	1597015.715	0	5	49	LT	2.545251408e-05	LTUK	245		84321897		40243992		25180640.58	3350556.15	73955567	2107855.45	40513016.87	4116472.51	31317508.7	2023139.14	93854782.6	1170892.29	429926.17
Liepaja,LV	Liepaja	LV	19752857	23%	0.013353	701	1502	NA	56.504668	56.516667	LV - Liepaja	21.010806	21.016667	VALUE	LIEPAJA	1	13961307.83	5014071.085	0	5	49	LV	5.927158678e-05	LVALA	341		23146174		17781367		21149547		21629857		23374298	2412835.55	25616967	5436265.4	19752857	4591876.77	1520330.11
Hörnum/Sylt,DE	Hörnum/Sylt	DE	134334380		0.008903	45	45	NA	54.757221	54.758333	DE - Hörnum/Sylt	8.287833	8.296667	VALUE	HOERNUM/SYLT	1	52719		0.002391219	45	5	DE	2.473520662e-05	DEU0125	6459		153876239		123387907		136983173		125468076		149785655		144015186		134334380		52719
Dagebüll,DE	Dagebüll	DE	134334380		0.128942	22	39	NA	54.730364	54.693333	DE - Dagebüll	8.69851	8.575	VALUE	WYK AUF FOEHR	1	58664		0	45	5	DE	2.454216865e-06	DEU0110	550		153876239		123387907		136983173		125468076		149785655		144015186		134334380		58664
Camperduin,NL	Camperduin	NL	366786540	0%	0.267345	711	1568	NA	52.725681	52.966667	NL - Camperduin	4.650912	4.766667	VALUE	DEN HELDER	1	12830.64	5801.57	0.000654484	36	5	NL	4.584856671e-05	NLDHD	1383		379852508		333947667		355848435		340846646		356647260	1227.5	349498323	10564.53	366786540	1038.61
Den Helder,NL	Den Helder	NL	366786540	5%	0.011929	713	1568	NA	52.956281	52.966667	NL - Den Helder	4.760797	4.766667	VALUE	DEN HELDER	1	69401278.37	15856561.22	0.000654484	36	5	NL	4.584856671e-05	NLDHD	1383		379852508		333947667		355848435	18897182.88	340846646	15986700.95	356647260	1184626.47	349498323	14744198.01	366786540	16968924.43	1619645.63
Harlingen,NL	Harlingen	NL	366786540	5%	0.012149	715	1567	NA	53.174638	53.183333	NL - Harlingen	5.425152	5.416667	VALUE	HARLINGEN	1	33099063.47	16093153.57	0.022389337	36	5	NL	0.000280018	NLDHA	31302		379852508		333947667		355848435	40887.32	340846646	186.8	356647260	500	349498323	14989326.82	366786540	17196980.32	871182.21
Urk,NL	Urk	NL	366786540	9%	0.003763	722	1587	NA	52.663053	52.666667	NL - Urk	5.598947	5.6	VALUE	URK	1	122888350.3	30244364.245	0	36	5	NL	0.000171732	NLDUK	23256		379852508		333947667		355848435	49277608.1	340846646	10227892.55	356647260		349498323	27798979.57	366786540	32689748.92	2894121.16
Vlissingen,NL	Vlissingen	NL	366786540	8%	0.01295	723	1590	NA	51.453667	51.45	NL - Vlissingen	3.570912	3.583333	VALUE	VLISSINGEN	1	78689330.5	23541788.045	0.001317523	36	5	NL	0.000143631	NLDVLI	2965		379852508		333947667		355848435	22086011.74	340846646	6620942.96	356647260		349498323	16557721.77	366786540	30525854.32	2898799.71
Bruinisse,NL	Bruinisse	NL	366786540	0%	0.000669	710	1561	NA	51.662901	51.663261	NL - Bruinisse	4.094781	4.095345	VALUE	BRUINISSE	1	10903.09	5451.545	0.008290129	45	5	NL	2.714539632e-05	NLDBRU	4374		379852508		333947667		355848435		340846646		356647260		349498323	5646.55	366786540	5256.54
Sint-Annaland,NL	Sint-Annaland	NL	366786540		0.063889	720	1561	NA	51.599871	51.663261	NL - Sint-Annaland	4.103319	4.095345	VALUE	BRUINISSE	1	60	60	0.008290129	45	5	NL	2.714539632e-05	NLDBRU	4374		379852508		333947667		355848435		340846646		356647260		349498323	60	366786540
Zierikzee,NL	Zierikzee	NL	366786540	0%	0	727	1595	NA	51.650122	51.650122	NL - Zierikzee	3.918498	3.918498	VALUE	ZIERIKZEE	1	69978.4	69978.4	0.000282326	45	5	NL	1.393781654e-05	NLDZZ	105		379852508		333947667		355848435		340846646		356647260		349498323		366786540	69978.4
St Jean-de-Luz,FR	St Jean-de-Luz	FR	1104584072	3%	0.127995	531	450	NA	43.388051	43.38836	FR - St Jean-de-Luz	-1.663055	-1.79105	VALUE	FUENTERRABIA	1	132507521.81	24917051.78	0.000461989	4	58	FR	0.776230703	ESP11110	17120	12519078.61	903790519.4	10048813.59	876352441.6	8491748.26	924296440.2	10707784.34	1050706268	15153597.04	1070615532	17983980.25	1104584072	21580509.97	1104584072	28253593.59	7768416.16
Matosinhos,PT	Matosinhos	PT	315993732.4	6%	0.00701	733	1667	NA	41.184436	41.181139	PT - Matosinhos	-8.696277	-8.702464	VALUE	LEIXÃ•ES	1	112259971.15	21965137.22	0.001189193	4	58	PT	0.208843115	PRTL	26709		395324729		352809047.5		382818742.6	4051816.73	404428914.4	31425517.05	369667487.4	29881937.45	351952928	25029054.87	315993732.4	18901219.57	2970425.48
Vila Real,PT	Vila Real	PT	315993732.4	3%	0.967684	744	1667	NA	41.301035	41.181139	PT - Vila Real	-7.742235	-8.702464	VALUE	LEIXÃ•ES	1	49476865.8	10329262.085	0.001189193	4	58	PT	0.208843115	PRTL	26709		395324729		352809047.5		382818742.6	1138259.14	404428914.4	13529753.42	369667487.4	12109436.24	351952928	11020335.37	315993732.4	9638188.8	2040892.83
Achiltibuie,UK	Achiltibuie	UK	1006453846	0%	0.223666	755	964	NA	58.02481	57.9	UK - Achiltibuie	-5.352271	-5.166667	VALUE	ULLAPOOL	1	3583124.21	369817.635	0	4	58	UK	0.040419188	GBRUL	249		770307878.1	557344.06	746665373.6	528834.79	806081003.7	595768.45	954145049.8	535267.84	943934737.1	543149.99	869256047.5	306115.81	1006453846	433519.46	83123.81
Aultbea,UK	Aultbea	UK	1006453846	0%	0.424811	776	964	NA	57.840797	57.9	UK - Aultbea	-5.587333	-5.166667	VALUE	ULLAPOOL	1	3421980.47	313835.06	0	4	58	UK	0.040419188	GBRUL	249		770307878.1	581845.72	746665373.6	521275.05	806081003.7	534849.67	954145049.8	570192.11	943934737.1	526983.05	869256047.5	301093.76	1006453846	326576.36	59164.75
Erribol,UK	Erribol	UK	1006453846	0%	0.770705	906	964	NA	58.497763	57.9	UK - Erribol	-4.680183	-5.166667	VALUE	ULLAPOOL	1	1822439.61	309240.41	0	4	58	UK	0.040419188	GBRUL	249		770307878.1	278302.77	746665373.6	272494.19	806081003.7	238325.61	954145049.8	245403.05	943934737.1	139728.8	869256047.5	133127.47	1006453846	485353.35	29704.38
Foindlemore - Loch Glendhu,UK	Foindlemore - Loch Glendhu	UK	1006453846		0.398448	923	964	NA	58.246595	57.9	UK - Foindlemore - Loch Glendhu	-4.970113	-5.166667	VALUE	ULLAPOOL	1	9947.11		0	4	58	UK	0.040419188	GBRUL	249		770307878.1	8709.02	746665373.6	538.18	806081003.7		954145049.8		943934737.1	699.91	869256047.5		1006453846
Kinlochbervie,UK	Kinlochbervie	UK	1006453846	1%	0.57104	996	964	NA	58.458818	57.9	UK - Kinlochbervie	-5.049152	-5.166667	VALUE	ULLAPOOL	1	99250897.42	13085611.725	0	4	58	UK	0.040419188	GBRUL	249		770307878.1	10008001.05	746665373.6	12748753.72	806081003.7	15242859.05	954145049.8	14107241.55	943934737.1	16576796.19	869256047.5	12920033.91	1006453846	13251189.54	4396022.4
Kylesku,UK	Kylesku	UK	1006453846	0%	0.385396	1005	964	NA	58.255856	57.9	UK - Kylesku	-5.01869	-5.166667	VALUE	ULLAPOOL	1	2148579.38	226133.625	0	4	58	UK	0.040419188	GBRUL	249		770307878.1	168259.3	746665373.6	202523.3	806081003.7	344629.26	954145049.8	450439.72	943934737.1	473746.4	869256047.5	202138.04	1006453846	250129.21	56714.15
Lochinver,UK	Lochinver	UK	1006453846	1%	0.257242	1023	964	NA	58.146661	57.9	UK - Lochinver	-5.239685	-5.166667	VALUE	ULLAPOOL	1	51567695.96	8806534.985	0	4	58	UK	0.040419188	GBRUL	249		770307878.1	10495967.21	746665373.6	3412831.05	806081003.7	2488986.78	954145049.8	5594796.99	943934737.1	7248156.25	869256047.5	4468323.04	1006453846	13144746.93	4713887.7
Poolewe,UK	Poolewe	UK	1006453846	0%	0.458796	1096	964	NA	57.765127	57.9	UK - Poolewe	-5.605191	-5.166667	VALUE	ULLAPOOL	1	30172.03	1382.175	0	4	58	UK	0.040419188	GBRUL	249		770307878.1	563.59	746665373.6	10831.99	806081003.7	8423.59	954145049.8	5501.73	943934737.1	2086.79	869256047.5	2676.05	1006453846	88.3
Rhu Coigach - Badluachrach,UK	Rhu Coigach - Badluachrach	UK	1006453846		0.333333	1141	964	NA	58.1	57.9	UK - Rhu Coigach - Badluachrach	-5.433333	-5.166667	VALUE	ULLAPOOL	1	14231.36		0	4	58	UK	0.040419188	GBRUL	249		770307878.1		746665373.6		806081003.7	14231.36	954145049.8		943934737.1		869256047.5		1006453846
Talmine,UK	Talmine	UK	1006453846	0%	0.968352	1217	964	NA	58.531724	57.9	UK - Talmine	-4.432752	-5.166667	VALUE	ULLAPOOL	1	98779.81	29607.445	0	4	58	UK	0.040419188	GBRUL	249		770307878.1	5439.8	746665373.6	8905.93	806081003.7	2079.51	954145049.8	8216.2	943934737.1	5889.08	869256047.5	16792.51	1006453846	42422.38	9034.39
Ullapool,UK	Ullapool	UK	1006453846	1%	0.007046	1235	964	NA	57.895418	57.9	UK - Ullapool	-5.161313	-5.166667	VALUE	ULLAPOOL	1	69915476.91	7018672.995	0	4	58	UK	0.040419188	GBRUL	249		770307878.1	9019081.23	746665373.6	12858442.62	806081003.7	12454541.97	954145049.8	10687274.2	943934737.1	9638637.02	869256047.5	4530358.45	1006453846	9506987.54	1220153.88
Nieuwpoort,BE	Nieuwpoort	BE	80893300	1%	0.005241	0	1	NA	51.128482	51.133333	BE - Nieuwpoort	2.748016	2.75	VALUE	NIEUWPOORT	1	5448355.88	914091.715	0	26	6	BE	4.697628909e-05	BELNIEUW	0	426310.56	75849843	695620.03	64610456	793032.86	75816684	3819.72	79250254	781200.98	76181828	797363.44	73230165	1115408.74	80893300	712774.69	122824.86
Zeebrugge,BE	Zeebrugge	BE	80893300	55%	3.3e-07	2	3	NA	51.333333	51.333333	BE - Zeebrugge	3.2	3.2	VALUE	ZEEBRUGGE	1	283649994.99	40116250.005	0.003636021	26	6	BE	0.001126762	BELZEEBR	3636	32508483.59	75849843	27579298.49	64610456	25068201.46	75816684	26783280.9	79250254	35579669.86	76181828	40611416.37	73230165	36121408.58	80893300	44111091.43	15287144.31
Canet,FR	Canet	FR	1104584072		0.217442	496	857	NA	42.706091	42.516667	FR - Canet	3.009898	3.116667	VALUE	PORT VENDRES	1	19010316.44		0.001184915	32	6	FR	0.000102202	FRAPV	239	5723283.99	903790519.4	4887260.18	876352441.6	4364092.61	924296440.2	4035679.66	1050706268		1070615532		1104584072		1104584072
Port-la-Nouvelle,FR	Port-la-Nouvelle	FR	1104584072	1%	0.509891	522	857	NA	43.021342	42.516667	FR - Port-la-Nouvelle	3.043916	3.116667	VALUE	PORT VENDRES	1	48126213.2	4942894.295	0.001184915	32	6	FR	0.000102202	FRAPV	239	7775323.26	903790519.4	7746568.01	876352441.6	6454450.7	924296440.2	6135202.17	1050706268	5054404.45	1070615532	3846826	1104584072	4242163.11	1104584072	5643625.48	1227650.02
Port-Vendres,FR	Port-Vendres	FR	1104584072		0.010238	520	857	NA	42.518487	42.516667	FR - Port-Vendres	3.106592	3.116667	VALUE	PORT VENDRES	1	2498218.7	304483.72	0.001184915	32	6	FR	0.000102202	FRAPV	239		903790519.4		876352441.6		924296440.2		1050706268	1060922.45	1070615532	1132812.53	1104584072	304483.72	1104584072
Agde,FR	Agde	FR	1104584072	1%	0.238812	490	861	NA	43.308803	43.40215	FR - Agde	3.476811	3.696624	VALUE	SÃ‰TE	1	44376086.73	5209951.31	0	32	6	FR	5.915839901e-05	FRAST	0	5938501.54	903790519.4	5413539.5	876352441.6	5291582.2	924296440.2	5296676.2	1050706268	5976417.05	1070615532	4752100.28	1104584072	4735293	1104584072	5684609.62	1287367.34
Le Grau-du-Roi,FR	Le Grau-du-Roi	FR	1104584072	1%	0.461577	512	861	NA	43.537476	43.40215	FR - Le Grau-du-Roi	4.137918	3.696624	VALUE	SÃ‰TE	1	98355629.63	13240087.84	0	32	6	FR	5.915839901e-05	FRAST	0	12587230.22	903790519.4	11775196.26	876352441.6	10734622.09	924296440.2	10299613.27	1050706268	11021242.3	1070615532	12347455.92	1104584072	13017657.25	1104584072	13462518.43	3110093.89
Sète,FR	Sète	FR	1104584072	1%	0.007099	533	861	NA	43.407876	43.40215	FR - Sète	3.700822	3.696624	VALUE	SÃ‰TE	1	112795810.58	10002044.78	0	32	6	FR	5.915839901e-05	FRAST	0	20550662.55	903790519.4	16280245.58	876352441.6	15901975.53	924296440.2	14649523.82	1050706268	12715231.54	1070615532	10337346.44	1104584072	9209667.52	1104584072	10794422.04	2356735.56
Milford Haven,UK	Milford Haven	UK	1006453846	0%	0.009656	1049	927	NA	51.714306	51.716667	UK - Milford Haven	-5.042697	-5.033333	VALUE	MILFORD HAVEN	1	98121976.27	6323634.56	0	26	6	UK	0.020696636	GBRM	3706		770307878.1	7063801.78	746665373.6	13144495.2	806081003.7	19620035.77	954145049.8	20473374.38	943934737.1	23540237.51	869256047.5	8837315.35	1006453846	3809953.77	1632762.51
Neyland,UK	Neyland	UK	1006453846	0%	0.085819	1069	927	NA	51.704948	51.716667	UK - Neyland	-4.948318	-5.033333	VALUE	MILFORD HAVEN	1	2442236.76	214496.79	0	26	6	UK	0.020696636	GBRM	3706		770307878.1	251784.62	746665373.6	813486.59	806081003.7	401941.38	954145049.8	284838.2	943934737.1	184578.78	869256047.5	103962.63	1006453846	325030.95	76613.61
Saundersfoot,UK	Saundersfoot	UK	1006453846	0%	0.333686	1160	927	NA	51.709379	51.716667	UK - Saundersfoot	-4.699726	-5.033333	VALUE	MILFORD HAVEN	1	9666212.78	1898445.05	0	26	6	UK	0.020696636	GBRM	3706		770307878.1	102058.59	746665373.6	927852.64	806081003.7	1232841.76	954145049.8	1306894.93	943934737.1	1826393	869256047.5	1922141.24	1006453846	1874748.86	473281.76
Solva (Solfach),UK	Solva (Solfach)	UK	1006453846	0%	0.225797	1182	927	NA	51.873979	51.716667	UK - Solva (Solfach)	-5.195313	-5.033333	VALUE	MILFORD HAVEN	1	800992.5	102756.975	0	26	6	UK	0.020696636	GBRM	3706		770307878.1		746665373.6	86386.49	806081003.7	166492.9	954145049.8	175719.91	943934737.1	141010.84	869256047.5	91825.46	1006453846	113688.49	25868.41
St David's,UK	St David's	UK	1006453846	0%	0.284976	1195	927	NA	51.881227	51.716667	UK - St David's	-5.265995	-5.033333	VALUE	MILFORD HAVEN	1	87320.81	13813.27	0	26	6	UK	0.020696636	GBRM	3706		770307878.1		746665373.6	12520.78	806081003.7	22177.57	954145049.8	36678.3	943934737.1	1616.11	869256047.5		1006453846	13813.27	514.78
Stackpole Quay,UK	Stackpole Quay	UK	1006453846	0%	0.175373	1199	927	NA	51.641706	51.716667	UK - Stackpole Quay	-4.874787	-5.033333	VALUE	MILFORD HAVEN	1	327259.3	56768.835	0	26	6	UK	0.020696636	GBRM	3706		770307878.1		746665373.6	4101.53	806081003.7	46042.31	954145049.8	76113.39	943934737.1	74871.88	869256047.5	47169.56	1006453846	66368.11	12592.52
Tenby (Dinbych-y-pysgod),UK	Tenby (Dinbych-y-pysgod)	UK	1006453846	0%	0.332667	1222	927	NA	51.672738	51.716667	UK - Tenby (Dinbych-y-pysgod)	-4.703579	-5.033333	VALUE	MILFORD HAVEN	1	717322.78	100451.42	0	26	6	UK	0.020696636	GBRM	3706		770307878.1		746665373.6	184955.91	806081003.7	162046.88	954145049.8	77449.94	943934737.1	90324.01	869256047.5	78617.96	1006453846	122284.88	1643.2
Boscastle,UK	Boscastle	UK	1006453846	0%	0.285355	810	942	NA	50.686914	50.533333	UK - Boscastle	-4.692832	-4.933333	VALUE	PADSTOW	1	117362.25	8747.085	0.001668292	26	6	UK	7.251936503e-05	GBRPW	633		770307878.1	2003.54	746665373.6	23778.16	806081003.7	47493.38	954145049.8	19907.81	943934737.1	6685.19	869256047.5	13812.47	1006453846	3681.7
Charlestown,UK	Charlestown	UK	1006453846	0%	0.265509	862	942	NA	50.332907	50.533333	UK - Charlestown	-4.759194	-4.933333	VALUE	PADSTOW	1	416781.63	107244.15	0.001668292	26	6	UK	7.251936503e-05	GBRPW	633		770307878.1		746665373.6	9043.28	806081003.7	31247.59	954145049.8	61418.16	943934737.1	80068.58	869256047.5	69467.9	1006453846	145020.4	20515.7
Padstow,UK	Padstow	UK	1006453846	0%	0.010416	1082	942	NA	50.542062	50.533333	UK - Padstow	-4.939017	-4.933333	VALUE	PADSTOW	1	14834127.08	2099864.66	0.001668292	26	6	UK	7.251936503e-05	GBRPW	633		770307878.1	1063666.56	746665373.6	1212161.07	806081003.7	2101944.67	954145049.8	2697271.35	943934737.1	2939788.49	869256047.5	1567059.3	1006453846	2632670.02	619565.63
Polruan,UK	Polruan	UK	1006453846		0.363748	1094	942	NA	50.327387	50.533333	UK - Polruan	-4.633501	-4.933333	VALUE	PADSTOW	1	568.94		0.001668292	26	6	UK	7.251936503e-05	GBRPW	633		770307878.1		746665373.6	50.14	806081003.7		954145049.8		943934737.1	518.8	869256047.5		1006453846
Port Isaac,UK	Port Isaac	UK	1006453846	0%	0.119753	1100	942	NA	50.59382	50.533333	UK - Port Isaac	-4.829978	-4.933333	VALUE	PADSTOW	1	3208133.81	395285.975	0.001668292	26	6	UK	7.251936503e-05	GBRPW	633		770307878.1	107658.84	746665373.6	431037.46	806081003.7	530785.59	954145049.8	608592.17	943934737.1	721937.57	869256047.5	382079.82	1006453846	408492.13	17550.23
River Fowey,UK	River Fowey	UK	1006453846	0%	0.35983	1144	942	NA	50.332165	50.533333	UK - River Fowey	-4.634989	-4.933333	VALUE	PADSTOW	1	1464548.55	308342.18	0.001668292	26	6	UK	7.251936503e-05	GBRPW	633		770307878.1	13350.41	746665373.6	60983	806081003.7	33329.77	954145049.8	138438.64	943934737.1	566603.82	869256047.5	406230.38	1006453846	210453.98	35158.54
Rock,UK	Rock	UK	1006453846		0.022814	1147	942	NA	50.544769	50.533333	UK - Rock	-4.913592	-4.933333	VALUE	PADSTOW	1	8079.4		0.001668292	26	6	UK	7.251936503e-05	GBRPW	633		770307878.1	2130.66	746665373.6	1872.24	806081003.7	809.36	954145049.8	3267.14	943934737.1		869256047.5		1006453846
Isles of Scilly,UK	Isles of Scilly	UK	1006453846	0%	0.774219	980	943	NA	49.925002	50.113611	UK - Isles of Scilly	-6.298672	-5.547778	VALUE	PENZANCE	1	1696245.66	249723.1	0.056153004	26	6	UK	0.000306335	GBRPZ	3183		770307878.1	12859.19	746665373.6	222187.09	806081003.7	362450.49	954145049.8	278620.92	943934737.1	320681.77	869256047.5	104901.33	1006453846	394544.87
Newlyn,UK	Newlyn	UK	1006453846	2%	0.007032	1066	943	NA	50.107058	50.113611	UK - Newlyn	-5.550329	-5.547778	VALUE	PENZANCE	1	151990215.89	18863803.59	0.056153004	26	6	UK	0.000306335	GBRPZ	3183		770307878.1	16677494	746665373.6	18110610.76	806081003.7	21740538.79	954145049.8	25549359.34	943934737.1	25859017.91	869256047.5	13267135.74	1006453846	24460471.44	6325587.91
Penzance,UK	Penzance	UK	1006453846	0%	0.01143	1089	943	NA	50.118798	50.113611	UK - Penzance	-5.537592	-5.547778	VALUE	PENZANCE	1	1749938.93	252273.51	0.056153004	26	6	UK	0.000306335	GBRPZ	3183		770307878.1	319683.86	746665373.6	256863.19	806081003.7	241505.92	954145049.8	68456.28	943934737.1	358882.66	869256047.5	238732.82	1006453846	265814.2
Sennen Cove,UK	Sennen Cove	UK	1006453846	0%	0.1598	1170	943	NA	50.075581	50.113611	UK - Sennen Cove	-5.702987	-5.547778	VALUE	PENZANCE	1	502942.24	76720.22	0.056153004	26	6	UK	0.000306335	GBRPZ	3183		770307878.1		746665373.6	33175.11	806081003.7	86131.09	954145049.8	114007.06	943934737.1	114558.91	869256047.5	49193.19	1006453846	104247.25	1629.63
Cawsand,UK	Cawsand	UK	1006453846	0%	0.075511	858	938	NA	50.331174	50.364	UK - Cawsand	-4.202003	-4.134	VALUE	PLYMOUTH	1	7012.82	6312.11	0.000868367	26	6	UK	8.827828443e-05	GBRPH	5694		770307878.1		746665373.6	534.86	806081003.7		954145049.8		943934737.1		869256047.5		1006453846	6312.11	165.84
Looe,UK	Looe	UK	1006453846	0%	0.321326	1027	938	NA	50.356227	50.364	UK - Looe	-4.455232	-4.134	VALUE	PLYMOUTH	1	16954499.56	2595002.78	0.000868367	26	6	UK	8.827828443e-05	GBRPH	5694		770307878.1	1528664.04	746665373.6	1889448.56	806081003.7	2368346.13	954145049.8	2501909.28	943934737.1	2935703.55	869256047.5	2421424.12	1006453846	2768581.44	540422.45
Millbrook,UK	Millbrook	UK	1006453846	0%	0.085352	1050	938	NA	50.347472	50.364	UK - Millbrook	-4.217737	-4.134	VALUE	PLYMOUTH	1	12401.95	2648.17	0.000868367	26	6	UK	8.827828443e-05	GBRPH	5694		770307878.1	461.99	746665373.6	7002.22	806081003.7	2289.57	954145049.8		943934737.1		869256047.5		1006453846	2648.17
Plymouth,UK	Plymouth	UK	1006453846	2%	0.014359	1092	938	NA	50.375456	50.364	UK - Plymouth	-4.142656	-4.134	VALUE	PLYMOUTH	1	108735896.8	14386751.23	0.000868367	26	6	UK	8.827828443e-05	GBRPH	5694		770307878.1	10449150.35	746665373.6	12468012.96	806081003.7	15812932.73	954145049.8	16794518.57	943934737.1	20996755.34	869256047.5	12336526.47	1006453846	16436975.99	3441024.39
Polperro,UK	Polperro	UK	1006453846	0%	0.388121	1093	938	NA	50.331027	50.364	UK - Polperro	-4.520718	-4.134	VALUE	PLYMOUTH	1	3936685.49	528415.23	0.000868367	26	6	UK	8.827828443e-05	GBRPH	5694		770307878.1	287081.86	746665373.6	513712.07	806081003.7	675053.84	954145049.8	653291.31	943934737.1	634102.48	869256047.5	478861.34	1006453846	577969.12	116613.47
Bensersiel,DE	Bensersiel	DE	134334380		0.002465	11	122	NA	53.675911	53.675	DE - Bensersiel	7.577292	7.575	VALUE	BENSERSIEL	1	2959	2959	0.003067091	19	8	DE	1.240638408e-05	DEU0321	5188		153876239		123387907		136983173		125468076		149785655		144015186	2959	134334380
Cuxhaven,DE	Cuxhaven	DE	134334380	0%	0.014142	21	106	NA	53.859336	53.866667	DE - Cuxhaven	8.687906	8.7	VALUE	CUXHAVEN	1	16630947.04	2413593.5	0.018719094	19	8	DE	0.000131786	DEU0301	14636		153876239		123387907	517627	136983173	773461	125468076	1728794	149785655	1145954	144015186	4191152	134334380	636035	7637924.04
Greetsiel,DE	Greetsiel	DE	134334380		0.002389	35	112	NA	53.498611	53.5	DE - Greetsiel	7.098056	7.1	VALUE	GREETSIEL	1	353888	256256	0.000868367	19	8	DE	6.798068076e-06	DEU0308	5150		153876239		123387907		136983173		125468076		149785655		144015186	256256	134334380		97632
Neuharlingersiel,DE	Neuharlingersiel	DE	134334380		0.009689	62	113	NA	53.698682	53.7	DE - Neuharlingersiel	7.693734	7.703333	VALUE	NEUHARLINGERSIEL	1	83670	74	0	19	8	DE	9.531044123e-07	DEU0309	632		153876239		123387907		136983173		125468076		149785655		144015186	74	134334380		83596
Norddeich,DE	Norddeich	DE	134334380		0.012949	64	109	NA	53.614444	53.625	DE - Norddeich	7.150833	7.158333	VALUE	NORDDEICH	1	209414	77758	0.001736735	19	8	DE	6.985638816e-06	DEU0304	11096		153876239		123387907		136983173		125468076		149785655		144015186	77758	134334380		131656
Spieka-Neufeld,DE	Spieka-Neufeld	DE	134334380		0.013075	76	108	NA	53.794516	53.79	DE - Spieka-Neufeld	8.560605	8.548333	VALUE	SPIEKA-NEUFELD	1	39662	27266	0	19	8	DE	5.494349917e-06	DEU0303	0		153876239		123387907		136983173		125468076		149785655		144015186	27266	134334380		12396
Wremen,DE	Wremen	DE	134334380		0.009311	98	110	NA	53.647963	53.65	DE - Wremen	8.509086	8.5	VALUE	WREMEN	1	21046		0	19	8	DE	5.503916682e-06	DEU0305	0		153876239		123387907		136983173		125468076		149785655		144015186		134334380		21046
Ardminish, Gigha Island,UK	Ardminish, Gigha Island	UK	1006453846	0%	0.296341	769	890	NA	55.676607	55.416667	UK - Ardminish, Gigha Island	-5.742301	-5.6	VALUE	CAMPBELTOWN	1	547968.84	154303.855	0.001231970	17	8	UK	1.439676842e-05	GBRCN	2383		770307878.1	53245.99	746665373.6	35659.68	806081003.7	21511.14	954145049.8	35832.51	943934737.1	86405.69	869256047.5	111965.51	1006453846	196642.2	6706.13
Campbeltown,UK	Campbeltown	UK	1006453846	0%	0.009186	844	890	NA	55.424117	55.416667	UK - Campbeltown	-5.605374	-5.6	VALUE	CAMPBELTOWN	1	30020040.11	3149581.26	0.001231970	17	8	UK	1.439676842e-05	GBRCN	2383		770307878.1	4924864.44	746665373.6	2941776.99	806081003.7	3810313.19	954145049.8	5440073.37	943934737.1	6157321.14	869256047.5	2677707.15	1006453846	3621455.37	446528.46
Carradale,UK	Carradale	UK	1006453846	0%	0.21879	852	890	NA	55.591379	55.416667	UK - Carradale	-5.4683	-5.6	VALUE	CAMPBELTOWN	1	5314539.86	601612.225	0.001231970	17	8	UK	1.439676842e-05	GBRCN	2383		770307878.1	641673.08	746665373.6	589344.94	806081003.7	814599.52	954145049.8	811356.73	943934737.1	1079009.4	869256047.5	480704.28	1006453846	722520.17	175331.73
Craighouse, Isle of Jura,UK	Craighouse, Isle of Jura	UK	1006453846	0%	0.546912	877	890	NA	55.833684	55.416667	UK - Craighouse, Isle of Jura	-5.95385	-5.6	VALUE	CAMPBELTOWN	1	133858.94	24627.88	0.001231970	17	8	UK	1.439676842e-05	GBRCN	2383		770307878.1	9564.45	746665373.6	23595.48	806081003.7	14819.1	954145049.8	14670.9	943934737.1	21953.27	869256047.5	33244.15	1006453846	16011.61
Islay,UK	Islay	UK	1006453846	0%	0.659652	978	890	NA	55.736253	55.416667	UK - Islay	-6.177067	-5.6	VALUE	CAMPBELTOWN	1	1424403.34	309384.66	0.001231970	17	8	UK	1.439676842e-05	GBRCN	2383		770307878.1	162372.58	746665373.6	76295.79	806081003.7	71554.71	954145049.8	125267.83	943934737.1	279468.63	869256047.5	58781.97	1006453846	559987.35	90674.47
Machrihanish,UK	Machrihanish	UK	1006453846	0%	0.135194	1037	890	NA	55.422457	55.416667	UK - Machrihanish	-5.73507	-5.6	VALUE	CAMPBELTOWN	1	119212.31	13498.175	0.001231970	17	8	UK	1.439676842e-05	GBRCN	2383		770307878.1	1641.87	746665373.6	25150.9	806081003.7	26442.17	954145049.8	20102.4	943934737.1	18878.63	869256047.5	405.17	1006453846	26591.18
Muasdale,UK	Muasdale	UK	1006453846	0%	0.201698	1056	890	NA	55.599765	55.416667	UK - Muasdale	-5.684601	-5.6	VALUE	CAMPBELTOWN	1	786.4	786.4	0.001231970	17	8	UK	1.439676842e-05	GBRCN	2383		770307878.1		746665373.6		806081003.7		954145049.8		943934737.1		869256047.5		1006453846	786.4
Port Askaig,UK	Port Askaig	UK	1006453846	0%	0.664987	1098	890	NA	55.847773	55.416667	UK - Port Askaig	-6.106316	-5.6	VALUE	CAMPBELTOWN	1	3405731.74	43915.755	0.001231970	17	8	UK	1.439676842e-05	GBRCN	2383		770307878.1	842288.16	746665373.6	703908.11	806081003.7	774924.6	954145049.8	605281.02	943934737.1	370883.08	869256047.5	8693.48	1006453846	79138.03	20615.27
Port Ellen,UK	Port Ellen	UK	1006453846	0%	0.625015	1099	890	NA	55.630181	55.416667	UK - Port Ellen	-6.187415	-5.6	VALUE	CAMPBELTOWN	1	7048718.3	674151.59	0.001231970	17	8	UK	1.439676842e-05	GBRCN	2383		770307878.1	997461.59	746665373.6	786706.35	806081003.7	1012572.53	954145049.8	1204610.42	943934737.1	1625247.68	869256047.5	297391.98	1006453846	1050911.2	73816.57
Tayinloan,UK	Tayinloan	UK	1006453846	0%	0.244007	1219	890	NA	55.652587	55.416667	UK - Tayinloan	-5.662299	-5.6	VALUE	CAMPBELTOWN	1	8217073.86	779932.41	0.001231970	17	8	UK	1.439676842e-05	GBRCN	2383		770307878.1	1364860.65	746665373.6	986402.61	806081003.7	1333407.88	954145049.8	1541133.64	943934737.1	1317262.2	869256047.5	674855.68	1006453846	885009.14	114142.07
Barra,UK	Barra	UK	1006453846	0%	0.059926	792	894	NA	56.980884	57	UK - Barra	-7.456796	-7.4	VALUE	CASTLEBAY	1	3574867.71	221839.53	0	17	8	UK	4.100816775e-06	GBRCY	1573		770307878.1	478615.71	746665373.6	740222.74	806081003.7	703122.37	954145049.8	692287.47	943934737.1	460879.26	869256047.5	82924.55	1006453846	360754.51	56061.1
Benbecula,UK	Benbecula	UK	1006453846	0%	0.471512	800	894	NA	57.456519	57	UK - Benbecula	-7.282039	-7.4	VALUE	CASTLEBAY	1	625456.52	86909.17	0	17	8	UK	4.100816775e-06	GBRCY	1573		770307878.1	94142.37	746665373.6	92914.27	806081003.7	99403.62	954145049.8	76772.21	943934737.1	83264.66	869256047.5	26450.81	1006453846	147367.53	5141.06
Bernera (N Uist),UK	Bernera (N Uist)	UK	1006453846	0%	0.750847	802	894	NA	57.719791	57	UK - Bernera (N Uist)	-7.186288	-7.4	VALUE	CASTLEBAY	1	1069846.24	81816.425	0	17	8	UK	4.100816775e-06	GBRCY	1573		770307878.1	150879.97	746665373.6	165349.76	806081003.7	179409.52	954145049.8	167399.28	943934737.1	234915.46	869256047.5	27379.15	1006453846	136253.7	8259.4
Castlebay,UK	Castlebay	UK	1006453846	0%	0.097782	855	894	NA	56.954527	57	UK - Castlebay	-7.486566	-7.4	VALUE	CASTLEBAY	1	3368047.19	273354.53	0	17	8	UK	4.100816775e-06	GBRCY	1573		770307878.1	2051109.06	746665373.6	139128.37	806081003.7	231960.3	954145049.8	264796.41	943934737.1	123514.98	869256047.5	190306.52	1006453846	356402.54	10829
Grimsay,UK	Grimsay	UK	1006453846	0%	0.511	947	894	NA	57.492756	57	UK - Grimsay	-7.264675	-7.4	VALUE	CASTLEBAY	1	1335057.56	38755.115	0	17	8	UK	4.100816775e-06	GBRCY	1573		770307878.1	1149356.6	746665373.6	6804.24	806081003.7	21358.87	954145049.8		943934737.1	79042.36	869256047.5	75743.78	1006453846	1766.45	985.27
Hougharry and Loch Eport,UK	Hougharry and Loch Eport	UK	1006453846		0.568173	966	894	NA	57.550757	57	UK - Hougharry and Loch Eport	-7.260402	-7.4	VALUE	CASTLEBAY	1	13217.87		0	17	8	UK	4.100816775e-06	GBRCY	1573		770307878.1	13217.87	746665373.6		806081003.7		954145049.8		943934737.1		869256047.5		1006453846
Kallin (Ceallan), Isle of Grimsay,UK	Kallin (Ceallan), Isle of Grimsay	UK	1006453846	0%	0.511	986	894	NA	57.492756	57	UK - Kallin (Ceallan), Isle of Grimsay	-7.264675	-7.4	VALUE	CASTLEBAY	1	7861545.06	856584.695	0	17	8	UK	4.100816775e-06	GBRCY	1573		770307878.1	344220.27	746665373.6	1451030.99	806081003.7	1551461.55	954145049.8	1331625.98	943934737.1	1193875.29	869256047.5	572716.55	1006453846	1140452.84	276161.59
Loch Carnan,UK	Loch Carnan	UK	1006453846	0%	0.36502	1019	894	NA	57.363474	57	UK - Loch Carnan	-7.366434	-7.4	VALUE	CASTLEBAY	1	1182236.4	109032.57	0	17	8	UK	4.100816775e-06	GBRCY	1573		770307878.1	48430.13	746665373.6	301387.83	806081003.7	282726.32	954145049.8	171472.08	943934737.1	90820.54	869256047.5	37979.01	1006453846	180086.13	69334.35
Lochboisdale (Loch Baghasdail), South Uist,UK	Lochboisdale (Loch Baghasdail), South Uist	UK	1006453846	0%	0.177559	1022	894	NA	57.154795	57	UK - Lochboisdale (Loch Baghasdail), South Uist	-7.313019	-7.4	VALUE	CASTLEBAY	1	3397448.93	205719.855	0	17	8	UK	4.100816775e-06	GBRCY	1573		770307878.1	241184.71	746665373.6	769656.8	806081003.7	815545.59	954145049.8	618307.93	943934737.1	522228.6	869256047.5	107866.08	1006453846	303573.63	19085.6
Lochmaddy,UK	Lochmaddy	UK	1006453846	0%	0.649677	1024	894	NA	57.604597	57	UK - Lochmaddy	-7.162212	-7.4	VALUE	CASTLEBAY	1	2485526.11	305558.24	0	17	8	UK	4.100816775e-06	GBRCY	1573		770307878.1	79475.9	746665373.6	330814.05	806081003.7	399914.74	954145049.8	441441.54	943934737.1	486076.99	869256047.5	152653.87	1006453846	458462.61	136686.4
North Uist,UK	North Uist	UK	1006453846	0%	0.582609	1077	894	NA	57.570376	57	UK - North Uist	-7.28124	-7.4	VALUE	CASTLEBAY	1	969410.48	53574.75	0	17	8	UK	4.100816775e-06	GBRCY	1573		770307878.1	415624.57	746665373.6	136917.75	806081003.7	123108.77	954145049.8	37885.08	943934737.1	146302.22	869256047.5	20844.04	1006453846	86305.46	2422.58
Northbay,UK	Northbay	UK	1006453846	0%	0.031531	1078	894	NA	57.001844	57	UK - Northbay	-7.431478	-7.4	VALUE	CASTLEBAY	1	5220999.22	754217.52	0	17	8	UK	4.100816775e-06	GBRCY	1573		770307878.1	146293.02	746665373.6	787166.48	806081003.7	963865.95	954145049.8	750559.15	943934737.1	915959.88	869256047.5	401423.49	1006453846	1107011.55	148719.7
Tiree,UK	Tiree	UK	1006453846	0%	0.723055	1225	894	NA	56.49849	57	UK - Tiree	-6.879138	-7.4	VALUE	CASTLEBAY	1	4683300.34	462853.055	0	17	8	UK	4.100816775e-06	GBRCY	1573		770307878.1	640149.61	746665373.6	834923.94	806081003.7	951114.6	954145049.8	654284.9	943934737.1	661915.66	869256047.5	334208.51	1006453846	591497.6	15205.51
Cairnbulg,UK	Cairnbulg	UK	1006453846	0%	0.063378	842	905	NA	57.677271	57.683333	UK - Cairnbulg	-1.936912	-2	VALUE	FRASERBURGH	1	29469.86	13759.94	0.004358948	17	8	UK	9.836118199e-05	GBRFR	43414		770307878.1		746665373.6		806081003.7		954145049.8	1749.74	943934737.1	200.24	869256047.5	27495.23	1006453846	24.65
Fraserburgh,UK	Fraserburgh	UK	1006453846	5%	0.012593	927	905	NA	57.693352	57.683333	UK - Fraserburgh	-2.007631	-2	VALUE	FRASERBURGH	1	350390763.15	40335784.045	0.004358948	17	8	UK	9.836118199e-05	GBRFR	43414		770307878.1	58390746.2	746665373.6	52547743.28	806081003.7	50620591.63	954145049.8	55017378.98	943934737.1	43338656.27	869256047.5	34310931.26	1006453846	46360636.83	9804078.7
Inverallochy,UK	Inverallochy	UK	1006453846		0.069051	972	905	NA	57.675319	57.683333	UK - Inverallochy	-1.931415	-2	VALUE	FRASERBURGH	1	34.7		0.004358948	17	8	UK	9.836118199e-05	GBRFR	43414		770307878.1		746665373.6		806081003.7		954145049.8		943934737.1	34.7	869256047.5		1006453846
Pennan,UK	Pennan	UK	1006453846		0.260032	1087	905	NA	57.677447	57.683333	UK - Pennan	-2.259966	-2	VALUE	FRASERBURGH	1	2304.5		0.004358948	17	8	UK	9.836118199e-05	GBRFR	43414		770307878.1	352.56	746665373.6	172.09	806081003.7		954145049.8	1660.18	943934737.1	119.67	869256047.5		1006453846
Rosehearty,UK	Rosehearty	UK	1006453846	0%	0.11869	1148	905	NA	57.695531	57.683333	UK - Rosehearty	-2.118062	-2	VALUE	FRASERBURGH	1	85846.68	11430.36	0.004358948	17	8	UK	9.836118199e-05	GBRFR	43414		770307878.1	7405.4	746665373.6	7212.14	806081003.7	11359.65	954145049.8	27958.49	943934737.1	9050.27	869256047.5	18587.74	1006453846	4272.98
Sandhaven and Pitullie,UK	Sandhaven and Pitullie	UK	1006453846		0.061581	1157	905	NA	57.69641	57.683333	UK - Sandhaven and Pitullie	-2.060177	-2	VALUE	FRASERBURGH	1	51110.24	10770.1	0.004358948	17	8	UK	9.836118199e-05	GBRFR	43414		770307878.1	18483.55	746665373.6	46.69	806081003.7		954145049.8	8777.21	943934737.1	13032.69	869256047.5	10770.1	1006453846
Aith,UK	Aith	UK	1006453846	0%	0.25366	756	921	NA	60.283279	60.166667	UK - Aith	-1.375267	-1.15	VALUE	LERWICK	1	192020.46	23743.955	0.006591893	17	8	UK	0.000216472	GBRLK	15256		770307878.1	45111.54	746665373.6	25211.3	806081003.7	24282.95	954145049.8	30917.92	943934737.1	19008.85	869256047.5	18613.08	1006453846	28874.83
Baltasound,UK	Baltasound	UK	1006453846	0%	0.659432	786	921	NA	60.758342	60.166667	UK - Baltasound	-0.858844	-1.15	VALUE	LERWICK	1	172801.26	18739.375	0.006591893	17	8	UK	0.000216472	GBRLK	15256		770307878.1		746665373.6	13860.44	806081003.7	53454.84	954145049.8	33067.39	943934737.1	31531.46	869256047.5	13875.8	1006453846	23602.95	3408.38
Burravoe,UK	Burravoe	UK	1006453846		0.345839	836	921	NA	60.49937	60.166667	UK - Burravoe	-1.05559	-1.15	VALUE	LERWICK	1	44142.45	10382.13	0.006591893	17	8	UK	0.000216472	GBRLK	15256		770307878.1	50.34	746665373.6	8279.26	806081003.7	3233.94	954145049.8	22196.78	943934737.1		869256047.5	10382.13	1006453846
Central Mainland (Shetland),UK	Central Mainland (Shetland)	UK	1006453846	0%	0.199605	861	921	NA	60.346957	60.166667	UK - Central Mainland (Shetland)	-1.23566	-1.15	VALUE	LERWICK	1	744806.43	35832	0.006591893	17	8	UK	0.000216472	GBRLK	15256		770307878.1	608319.86	746665373.6	3733.43	806081003.7	1696.79	954145049.8	8955.34	943934737.1	50437.02	869256047.5	28494.58	1006453846	43169.42
Collafirth,UK	Collafirth	UK	1006453846	0%	0.242799	868	921	NA	60.400025	60.166667	UK - Collafirth	-1.217048	-1.15	VALUE	LERWICK	1	2910944.52	1160088.54	0.006591893	17	8	UK	0.000216472	GBRLK	15256		770307878.1	33436.51	746665373.6	129580.07	806081003.7	123400.62	954145049.8	139468.94	943934737.1	135958.8	869256047.5	115498.43	1006453846	2204678.65	28922.49
Cullivoe, Yell,UK	Cullivoe, Yell	UK	1006453846	0%	0.556339	885	921	NA	60.705406	60.166667	UK - Cullivoe, Yell	-1.01117	-1.15	VALUE	LERWICK	1	20087422.63	3449703.43	0.006591893	17	8	UK	0.000216472	GBRLK	15256		770307878.1	461494.85	746665373.6	3385508.46	806081003.7	2549262.41	954145049.8	3328297.17	943934737.1	2651619.65	869256047.5	3053716.58	1006453846	3845690.28	811833.23
Eshaness,UK	Eshaness	UK	1006453846	0%	0.53452	907	921	NA	60.490785	60.166667	UK - Eshaness	-1.57504	-1.15	VALUE	LERWICK	1	542923.98	39656.92	0.006591893	17	8	UK	0.000216472	GBRLK	15256		770307878.1	27909.71	746665373.6	99230.1	806081003.7	122015.02	954145049.8	128374.11	943934737.1	86081.19	869256047.5	12631.57	1006453846	66682.27
Fairisle,UK	Fairisle	UK	1006453846		0.795838	911	921	NA	59.532142	60.166667	UK - Fairisle	-1.630351	-1.15	VALUE	LERWICK	1	2333.57		0.006591893	17	8	UK	0.000216472	GBRLK	15256		770307878.1	317.93	746665373.6	2015.64	806081003.7		954145049.8		943934737.1		869256047.5		1006453846
Lerwick,UK	Lerwick	UK	1006453846	7%	0.013697	1012	921	NA	60.152987	60.166667	UK - Lerwick	-1.149293	-1.15	VALUE	LERWICK	1	554146742.98	74285888.18	0.006591893	17	8	UK	0.000216472	GBRLK	15256		770307878.1	81916387.41	746665373.6	68393377.66	806081003.7	80058821.52	954145049.8	94295379.96	943934737.1	62371207.84	869256047.5	73335526.37	1006453846	75236249.99	18539792.25
Levenwick,UK	Levenwick	UK	1006453846		0.226327	1013	921	NA	59.974632	60.166667	UK - Levenwick	-1.269779	-1.15	VALUE	LERWICK	1	7588.27		0.006591893	17	8	UK	0.000216472	GBRLK	15256		770307878.1	5175.63	746665373.6	2412.64	806081003.7		954145049.8		943934737.1		869256047.5		1006453846
Mid Yell,UK	Mid Yell	UK	1006453846	0%	0.440876	1047	921	NA	60.599907	60.166667	UK - Mid Yell	-1.068302	-1.15	VALUE	LERWICK	1	2046053.04	126480.17	0.006591893	17	8	UK	0.000216472	GBRLK	15256		770307878.1	161917.71	746665373.6	307248.95	806081003.7	450728.55	954145049.8	240437.59	943934737.1	582197.69	869256047.5	154438.34	1006453846	98522	50562.23
North Roe to Hillswick,UK	North Roe to Hillswick	UK	1006453846	0%	0.462247	1074	921	NA	60.590931	60.166667	UK - North Roe to Hillswick	-1.3335	-1.15	VALUE	LERWICK	1	11102.75	1151.04	0.006591893	17	8	UK	0.000216472	GBRLK	15256		770307878.1	2469.91	746665373.6	2111.77	806081003.7	420.56	954145049.8		943934737.1	4949.46	869256047.5		1006453846	1151.04
Northmavine,UK	Northmavine	UK	1006453846	0%	0.423216	1079	921	NA	60.523858	60.166667	UK - Northmavine	-1.376994	-1.15	VALUE	LERWICK	1	273156.28	8814.65	0.006591893	17	8	UK	0.000216472	GBRLK	15256		770307878.1	249382.97	746665373.6	3039.1	806081003.7	451.01	954145049.8	2244.87	943934737.1	409.03	869256047.5	121.31	1006453846	17507.99
Outer Skerries,UK	Outer Skerries	UK	1006453846	0%	0.45765	1081	921	NA	60.416667	60.166667	UK - Outer Skerries	-0.766667	-1.15	VALUE	LERWICK	1	779133.31	66829.725	0.006591893	17	8	UK	0.000216472	GBRLK	15256		770307878.1	29642.1	746665373.6	160131.52	806081003.7	143797.94	954145049.8	189467.38	943934737.1	122434.92	869256047.5	73482.18	1006453846	60177.27
Scalloway,UK	Scalloway	UK	1006453846	1%	0.135336	1161	921	NA	60.137715	60.166667	UK - Scalloway	-1.282203	-1.15	VALUE	LERWICK	1	43610037.25	6855773.17	0.006591893	17	8	UK	0.000216472	GBRLK	15256		770307878.1	6397112.79	746665373.6	5393823.19	806081003.7	5522524.74	954145049.8	5295949.84	943934737.1	5093438.59	869256047.5	6232037.91	1006453846	7479508.43	2195641.75
Skeld,UK	Skeld	UK	1006453846	0%	0.291672	1178	921	NA	60.188334	60.166667	UK - Skeld	-1.440867	-1.15	VALUE	LERWICK	1	1399111.26	279858.065	0.006591893	17	8	UK	0.000216472	GBRLK	15256		770307878.1	64543.66	746665373.6	83091.21	806081003.7	130860.35	954145049.8	215947.85	943934737.1	336676.95	869256047.5	211614.45	1006453846	348101.68	8275.11
Sullom Voe,UK	Sullom Voe	UK	1006453846		0.325	1211	921	NA	60.466667	60.166667	UK - Sullom Voe	-1.275	-1.15	VALUE	LERWICK	1	16215.12		0.006591893	17	8	UK	0.000216472	GBRLK	15256		770307878.1		746665373.6		806081003.7		954145049.8		943934737.1		869256047.5		1006453846		16215.12
Symbister,UK	Symbister	UK	1006453846	0%	0.214559	1216	921	NA	60.341001	60.166667	UK - Symbister	-1.024927	-1.15	VALUE	LERWICK	1	452487.94	180152.62	0.006591893	17	8	UK	0.000216472	GBRLK	15256		770307878.1	780.79	746665373.6	3681.52	806081003.7	3153.09	954145049.8		943934737.1	64311.08	869256047.5	187143.78	1006453846	173161.46	20256.24
Uyeasound, Unst,UK	Uyeasound, Unst	UK	1006453846	0%	0.571759	1237	921	NA	60.689507	60.166667	UK - Uyeasound, Unst	-0.918598	-1.15	VALUE	LERWICK	1	79909.36	1925.415	0.006591893	17	8	UK	0.000216472	GBRLK	15256		770307878.1	19613	746665373.6	53992.67	806081003.7	2452.86	954145049.8		943934737.1		869256047.5	536.01	1006453846	3314.82
Vidlin,UK	Vidlin	UK	1006453846	0%	0.202954	1238	921	NA	60.369444	60.166667	UK - Vidlin	-1.141512	-1.15	VALUE	LERWICK	1	1707895.81	82746.56	0.006591893	17	8	UK	0.000216472	GBRLK	15256		770307878.1	93409.54	746665373.6	447353.49	806081003.7	421348.47	954145049.8	340974.22	943934737.1	237511.03	869256047.5	118537.44	1006453846	46955.68	1805.96
Voe,UK	Voe	UK	1006453846		0.217144	1239	921	NA	60.349348	60.166667	UK - Voe	-1.267385	-1.15	VALUE	LERWICK	1	141228.57	26334.19	0.006591893	17	8	UK	0.000216472	GBRLK	15256		770307878.1	1055.02	746665373.6	14733.5	806081003.7	3813.4	954145049.8	51019.87	943934737.1	44272.59	869256047.5	26334.19	1006453846
Walls,UK	Walls	UK	1006453846	0%	0.417953	1240	921	NA	60.229499	60.166667	UK - Walls	-1.563204	-1.15	VALUE	LERWICK	1	27553.16	27553.16	0.006591893	17	8	UK	0.000216472	GBRLK	15256		770307878.1		746665373.6		806081003.7		954145049.8		943934737.1		869256047.5		1006453846	27553.16
West Burrafirth,UK	West Burrafirth	UK	1006453846	0%	0.68959	1246	921	NA	60.800882	60.166667	UK - West Burrafirth	-0.879249	-1.15	VALUE	LERWICK	1	1463199.1	243215.405	0.006591893	17	8	UK	0.000216472	GBRLK	15256		770307878.1	82430.31	746665373.6	204495.42	806081003.7	184917.65	954145049.8	273871.85	943934737.1	199198.81	869256047.5	123577.47	1006453846	362853.34	31854.25
West Mainland,UK	West Mainland	UK	1006453846	0%	0.207175	1248	921	NA	60.320673	60.166667	UK - West Mainland	-1.288577	-1.15	VALUE	LERWICK	1	420130.58	12245.41	0.006591893	17	8	UK	0.000216472	GBRLK	15256		770307878.1	316871.22	746665373.6	31127.06	806081003.7	16562.61	954145049.8	4752.09	943934737.1	26326.79	869256047.5	15990.28	1006453846	8500.54
Whalsay,UK	Whalsay	UK	1006453846	0%	0.250353	1255	921	NA	60.352261	60.166667	UK - Whalsay	-0.981978	-1.15	VALUE	LERWICK	1	2852158.57	295786.96	0.006591893	17	8	UK	0.000216472	GBRLK	15256		770307878.1	548074.41	746665373.6	226092.82	806081003.7	167556.04	954145049.8	355964.79	943934737.1	901364.68	869256047.5	283022.79	1006453846	308551.13	61531.91
Yell and Fetlar,UK	Yell and Fetlar	UK	1006453846	0%	0.531768	1269	921	NA	60.616667	60.166667	UK - Yell and Fetlar	-0.866667	-1.15	VALUE	LERWICK	1	4118995.35	54128.53	0.006591893	17	8	UK	0.000216472	GBRLK	15256		770307878.1	3447206.81	746665373.6	496856.87	806081003.7	4642.87	954145049.8	57062.08	943934737.1	4969.66	869256047.5	107618.66	1006453846	638.4
Port Saint Mary,UK	Port Saint Mary	UK	1006453846	0%	0.153957	1102	939	NA	54.07611	54.222442	UK - Port Saint Mary	-4.739268	-4.691417	VALUE	PEEL	1	4385050.5	1590360.405	0.001548517	17	8	UK	5.310506702e-06	GBRPL	2900		770307878.1		746665373.6		806081003.7	2273.43	954145049.8	4414.01	943934737.1	322752.25	869256047.5	1308141.31	1006453846	1872579.5	874889.99
Boddam,UK	Boddam	UK	1006453846	0%	0.031663	808	936	NA	57.470373	57.502	UK - Boddam	-1.779524	-1.778	VALUE	PETERHEAD	1	224906.02	16192.775	0.056281334	17	8	UK	0.000137974	GBRPD	53063		770307878.1	67361.2	746665373.6	41426.44	806081003.7	18009.65	954145049.8	64159.83	943934737.1	1563.35	869256047.5	31577.72	1006453846	807.83
Peterhead,UK	Peterhead	UK	1006453846	19%	0.008619	1090	936	NA	57.508123	57.502	UK - Peterhead	-1.784066	-1.778	VALUE	PETERHEAD	1	1166373104.18	164649364.945	0.056281334	17	8	UK	0.000137974	GBRPD	53063		770307878.1	147618072.9	746665373.6	130629958.64	806081003.7	160052033.61	954145049.8	176945433.91	943934737.1	173580105.77	869256047.5	134981649.19	1006453846	194317080.7	48248769.45
Pt Erroll,UK	Pt Erroll	UK	1006453846	0%	0.111538	1131	936	NA	57.413669	57.502	UK - Pt Erroll	-1.846107	-1.778	VALUE	PETERHEAD	1	648657.52	316556.695	0.056281334	17	8	UK	0.000137974	GBRPD	53063		770307878.1	5964.64	746665373.6	3372.39	806081003.7	2614.3	954145049.8	2476.36	943934737.1	1116.43	869256047.5	2361.04	1006453846	630752.35
Bernera (Lewis),UK	Bernera (Lewis)	UK	1006453846	0%	0.44841	801	960	NA	58.227439	58.2	UK - Bernera (Lewis)	-6.830904	-6.383333	VALUE	STORNOWAY	1	1075193.8	59506.82	0.001300412	17	8	UK	5.197861734e-05	GBRSY	1245		770307878.1	278352.64	746665373.6	209989.17	806081003.7	229400.17	954145049.8	165016.73	943934737.1	72301.46	869256047.5	15511.65	1006453846	103501.99	1119.98
Breasclete,UK	Breasclete	UK	1006453846		0.357306	816	960	NA	58.221063	58.2	UK - Breasclete	-6.740018	-6.383333	VALUE	STORNOWAY	1	16243.98		0.001300412	17	8	UK	5.197861734e-05	GBRSY	1245		770307878.1		746665373.6	4586.67	806081003.7	25.68	954145049.8	392.2	943934737.1	11239.43	869256047.5		1006453846
Carloway,UK	Carloway	UK	1006453846	0%	0.393331	850	960	NA	58.28348	58.2	UK - Carloway	-6.767704	-6.383333	VALUE	STORNOWAY	1	657767.18	25735.04	0.001300412	17	8	UK	5.197861734e-05	GBRSY	1245		770307878.1		746665373.6		806081003.7	75201.77	954145049.8	357784.9	943934737.1	171100.2	869256047.5	32143.22	1006453846	19326.86	2210.24
Eishken,UK	Eishken	UK	1006453846	0%	0.243782	903	960	NA	58.009273	58.2	UK - Eishken	-6.535166	-6.383333	VALUE	STORNOWAY	1	66741.56	13807.72	0.001300412	17	8	UK	5.197861734e-05	GBRSY	1245		770307878.1	6722.29	746665373.6	16935.39	806081003.7		954145049.8	11505.36	943934737.1	3963.08	869256047.5	11936.91	1006453846	15678.53
Leverburgh, Harris,UK	Leverburgh, Harris	UK	1006453846	0%	0.758958	1014	960	NA	57.769452	58.2	UK - Leverburgh, Harris	-7.008351	-6.383333	VALUE	STORNOWAY	1	1402406.52	143974.615	0.001300412	17	8	UK	5.197861734e-05	GBRSY	1245		770307878.1	45074.56	746665373.6	261364.96	806081003.7	256662.15	954145049.8	231865.03	943934737.1	277352.53	869256047.5	65200.29	1006453846	222748.94	42138.05
North Harris,UK	North Harris	UK	1006453846	0%	0.515367	1071	960	NA	57.899286	58.2	UK - North Harris	-6.801872	-6.383333	VALUE	STORNOWAY	1	276024.8	10354.59	0.001300412	17	8	UK	5.197861734e-05	GBRSY	1245		770307878.1	50973.06	746665373.6	54105.94	806081003.7	108988.72	954145049.8	11951.18	943934737.1	29296.72	869256047.5	3865.88	1006453846	16843.3
Portnaguran and Ness,UK	Portnaguran and Ness	UK	1006453846	0%	0.227166	1118	960	NA	58.257061	58.2	UK - Portnaguran and Ness	-6.16345	-6.383333	VALUE	STORNOWAY	1	535882.86	143114.86	0.001300412	17	8	UK	5.197861734e-05	GBRSY	1245		770307878.1	154560.03	746665373.6	24975	806081003.7	14313.42	954145049.8	17289.57	943934737.1	38515.13	869256047.5	64323.99	1006453846	221905.73
Sandwick,UK	Sandwick	UK	1006453846		0.028329	1158	960	NA	58.205614	58.2	UK - Sandwick	-6.355566	-6.383333	VALUE	STORNOWAY	1	27959.29	4991.14	0.001300412	17	8	UK	5.197861734e-05	GBRSY	1245		770307878.1		746665373.6	144.98	806081003.7	22823.18	954145049.8		943934737.1		869256047.5	4991.14	1006453846
Scalpay, Outer Hebridies,UK	Scalpay, Outer Hebridies	UK	1006453846	0%	0.45811	1162	960	NA	57.871735	58.2	UK - Scalpay, Outer Hebridies	-6.702875	-6.383333	VALUE	STORNOWAY	1	2316707.79	257441.615	0.001300412	17	8	UK	5.197861734e-05	GBRSY	1245		770307878.1	402350.23	746665373.6	349273.4	806081003.7	270541.47	954145049.8	303818.79	943934737.1	416464.95	869256047.5	113558.34	1006453846	401324.89	59375.72
South Harris,UK	South Harris	UK	1006453846	0%	0.515367	1184	960	NA	57.899286	58.2	UK - South Harris	-6.801872	-6.383333	VALUE	STORNOWAY	1	960574.93	26061.99	0.001300412	17	8	UK	5.197861734e-05	GBRSY	1245		770307878.1	859314.38	746665373.6	7369.22	806081003.7	2856.69	954145049.8	6309.92	943934737.1	32600.75	869256047.5	11520.11	1006453846	40603.87
Stockinish,UK	Stockinish	UK	1006453846	0%	0.586748	1202	960	NA	57.817651	58.2	UK - Stockinish	-6.828399	-6.383333	VALUE	STORNOWAY	1	4337448.39	350437.33	0.001300412	17	8	UK	5.197861734e-05	GBRSY	1245		770307878.1	166172.61	746665373.6	904821.7	806081003.7	970383.89	954145049.8	805790.33	943934737.1	658882.65	869256047.5	168479.21	1006453846	532395.45	130522.55
Stornoway,UK	Stornoway	UK	1006453846	0%	0.009559	1204	960	NA	58.209435	58.2	UK - Stornoway	-6.384869	-6.383333	VALUE	STORNOWAY	1	21821204.46	2588876.68	0.001300412	17	8	UK	5.197861734e-05	GBRSY	1245		770307878.1	3785840.73	746665373.6	2466531.01	806081003.7	2319304.05	954145049.8	3012195.71	943934737.1	4618889.06	869256047.5	2250074.03	1006453846	2927679.33	440690.54
Aveiro,PT	Aveiro	PT	315993732.4	4%	0.079471	729	1657	NA	40.640506	40.635658	PT - Aveiro	-8.653754	-8.733078	VALUE	AVEIRO	1	65457635.93	13330358.78	0.001261913	46	9	PT	0.117157481	PRTA	3202		395324729		352809047.5		382818742.6	2345565.11	404428914.4	17097555.43	369667487.4	16312201.48	351952928	13538258.49	315993732.4	13122459.07	3041596.35
Figueira da Foz,PT	Figueira da Foz	PT	315993732.4	3%	0.009906	731	1664	NA	40.15214	40.142267	PT - Figueira da Foz	-8.857583	-8.8584	VALUE	FIGUEIRA DA FOZ	1	48443149.14	8913182.885	0.000389268	46	9	PT	0.092957029	PRTFF	26696		395324729		352809047.5		382818742.6	2541625.19	404428914.4	14959666.31	369667487.4	11964216.47	351952928	8918771	315993732.4	8907594.77	1151275.4
Nazaré,PT	Nazaré	PT	315993732.4	2%	0.391135	734	1670	NA	39.601215	39.354342	PT - Nazaré	-9.070099	-9.373481	VALUE	PENICHE	1	30721644.29	6572602.355	0.009941310	46	9	PT	0.294177776	PRTPE	32695		395324729		352809047.5		382818742.6	1215775.06	404428914.4	7397208.83	369667487.4	7309284.48	351952928	6424074.26	315993732.4	6721130.45	1654171.21
Peniche,PT	Peniche	PT	315993732.4	8%	0.015356	736	1670	NA	39.360329	39.354342	PT - Peniche	-9.387622	-9.373481	VALUE	PENICHE	1	119356503.79	25574856.655	0.009941310	46	9	PT	0.294177776	PRTPE	32695		395324729		352809047.5		382818742.6	4350025.15	404428914.4	30078763.84	369667487.4	27669938.56	351952928	26042359.8	315993732.4	25107353.51	6108062.93
Portimao,PT	Portimao	PT	315993732.4	4%	0.010107	737	1671	NA	37.13617	37.133219	PT - Portimao	-8.537693	-8.528025	VALUE	PORTIMÃƒO	1	42484472.17	10662214.695	0.006604726	46	9	PT	0.101287236	PRTPM	24424		395324729		352809047.5		382818742.6	1095025.18	404428914.4	9092908.93	369667487.4	8849026.1	351952928	10111844.51	315993732.4	11212584.88	2123082.57
Sesimbra,PT	Sesimbra	PT	315993732.4	9%	0.011539	739	1676	NA	38.444217	38.43875	PT - Sesimbra	-9.10149	-9.111653	VALUE	SESIMBRA	1	121220243.64	27715754.255	0.001270469	46	9	PT	0.121175560	PRTSB	30343		395324729		352809047.5		382818742.6	4000671.54	404428914.4	27619086.93	369667487.4	27710754.89	351952928	27249490.15	315993732.4	28182018.36	6458221.77
Sines,PT	Sines	PT	315993732.4	4%	0.011387	741	1678	NA	37.957155	37.952569	PT - Sines	-8.860891	-8.871314	VALUE	SINES	1	44904162.42	11428373.85	3.849905036e-05	46	9	PT	0.039254337	PRTSN	14775		395324729		352809047.5		382818742.6	825138.9	404428914.4	9033022.91	369667487.4	10928776.34	351952928	11417713.55	315993732.4	11439034.15	1260476.57
Viana do Castelo,PT	Viana do Castelo	PT	315993732.4	1%	0.003118	743	1681	NA	41.691828	41.688836	PT - Viana do Castelo	-8.83441	-8.833528	VALUE	VIANA DO CASTELO	1	20416577.48	4282160.6	0	46	9	PT	0.088558203	PRTV	912		395324729		352809047.5		382818742.6	681359.55	404428914.4	5146914.17	369667487.4	4876887.49	351952928	3947695.95	315993732.4	4616625.25	1147095.07
Oostende (Ostend),BE	Oostende (Ostend)	BE	80893300	28%	0.001416	1	2	NA	51.199562	51.200008	BE - Oostende (Ostend)	2.872141	2.870797	VALUE	OOSTENDE	1	172280268.21	20663301.23		NA	NA	BE		BELOOSTE		24514028.73	75849843	19250501.68	64610456	18431853.45	75816684	20869192.9	79250254	16518401.18	76181828	22643233.34	73230165	18675736.88	80893300	22650865.58	8726454.47
Altwarp,DE	Altwarp	DE	134334380		0.006454	5	158	NA	53.741992	53.738711	DE - Altwarp	14.265081	14.270639	VALUE	ALTWARP	1	59603	27023		NA	NA	DE		DEU0631			153876239		123387907		136983173		125468076		149785655		144015186	27023	134334380		32580
Baabe (Ostseebad),DE	Baabe (Ostseebad)	DE	134334380		0.01281	6	192	NA	54.358018	54.362458	DE - Baabe (Ostseebad)	13.703727	13.715744	VALUE	BAABE	1	8820	399		NA	NA	DE		DEU0673			153876239		123387907		136983173		125468076		149785655		144015186	399	134334380		8421
Bansin,DE	Bansin	DE	134334380		0.010287	7	147	NA	53.968123	53.976667	DE - Bansin	14.137602	14.143333	VALUE	BANSIN	1	7513			NA	NA	DE		DEU0619			153876239		123387907		136983173		125468076		149785655		144015186		134334380		7513
Barth,DE	Barth	DE	134334380		0.00749	10	138	NA	54.364185	54.371667	DE - Barth	12.726309	12.726667	VALUE	BARTH	1	34933	25		NA	NA	DE		DEU0610			153876239		123387907		136983173		125468076		149785655		144015186	25	134334380		34908
Seedorf,DE	Seedorf	DE	134334380		0.448401	75	55	NA	53.350271	53.743333	DE - Seedorf	9.227542	9.443333	VALUE	BIELENBERG	1	42576	2378		NA	NA	DE		DEU0140			153876239		123387907		136983173		125468076		149785655		144015186	2378	134334380		40198
Born,DE	Born	DE	134334380		0.011829	15	173	NA	54.385833	54.389921	DE - Born	12.526667	12.537768	VALUE	BORN A. DARSS	1	25			NA	NA	DE		DEU0648			153876239		123387907		136983173		125468076		149785655		144015186		134334380		25
Breege,DE	Breege	DE	134334380		0.005571	17	141	NA	54.615198	54.613333	DE - Breege	13.361917	13.356667	VALUE	BREEGE	1	6204			NA	NA	DE		DEU0613			153876239		123387907		136983173		125468076		149785655		144015186		134334380		6204
Büsum,DE	Büsum	DE	134334380	0%	0.008687	20	31	NA	54.134622	54.133333	DE - Büsum	8.858591	8.85	VALUE	BUESUM	1	24109802	277367		NA	NA	DE		DEU0101			153876239		123387907	4418315	136983173	6301032	125468076	3908109	149785655	8945547	144015186		134334380	277367	259432
Dassow,DE	Dassow	DE	134334380		0.011767	25	180	NA	53.907498	53.9	DE - Dassow	10.975737	10.966667	VALUE	DASSOW	1	521	349		NA	NA	DE		DEU0655			153876239		123387907		136983173		125468076		149785655		144015186	349	134334380		172
Dierhagen,DE	Dierhagen	DE	134334380		0.005726	26	172	NA	54.291389	54.295	DE - Dierhagen	12.360556	12.365	VALUE	DIERHAGEN	1	15809	5214		NA	NA	DE		DEU0647			153876239		123387907		136983173		125468076		149785655		144015186	5214	134334380		10595
Ditzum,DE	Ditzum	DE	134334380		0.009435	27	119	NA	53.314722	53.308333	DE - Ditzum	7.281944	7.275	VALUE	DITZUM	1	44385	33922		NA	NA	DE		DEU0315			153876239		123387907		136983173		125468076		149785655		144015186	33922	134334380		10463
Dorum,DE	Dorum	DE	134334380		0.060243	28	111	NA	53.688169	53.738333	DE - Dorum	8.566691	8.533333	VALUE	DORUM	1	149942	116377		NA	NA	DE		DEU0306			153876239		123387907		136983173		125468076		149785655		144015186	116377	134334380		33565
Gager,DE	Gager	DE	134334380		0.004646	33	143	NA	54.307288	54.310189	DE - Gager	13.681216	13.684845	VALUE	GAGER	1	81547	417		NA	NA	DE		DEU0615			153876239		123387907		136983173		125468076		149785655		144015186	417	134334380		81130
Glowe,DE	Glowe	DE	134334380		0.004677	34	189	NA	54.569362	54.573554	DE - Glowe	13.470626	13.468552	VALUE	GLOWE	1	8363	3950		NA	NA	DE		DEU0668			153876239		123387907		136983173		125468076		149785655		144015186	3950	134334380		4413
Greifswald,DE	Greifswald	DE	134334380		0.009563	36	136	NA	54.086546	54.083333	DE - Greifswald	13.392341	13.383333	VALUE	GREIFSWALD	1	3136805	35635		NA	NA	DE		DEU0608			153876239		123387907		136983173		125468076		149785655		144015186	35635	134334380		3101170
Lippe,DE	Lippe	DE	134334380		1.17973	54	125	NA	51.975903	53.133381	DE - Lippe	8.986528	8.758477	VALUE	HANSESTADT BREMEN	1	4683	4683		NA	NA	DE		DEU0401			153876239		123387907		136983173		125468076		149785655		144015186	4683	134334380
Niendorf,DE	Niendorf	DE	134334380		0.069287	63	127	NA	53.617778	53.54859	DE - Niendorf	9.950278	9.94657	VALUE	HANSESTADT HAMBURG	1	46827	23963		NA	NA	DE		DEU0500			153876239		123387907		136983173		125468076		149785655		144015186	23963	134334380		22864
Heikendorf,DE	Heikendorf	DE	134334380		0.013185	39	72	NA	54.377903	54.375	DE - Heikendorf	10.209529	10.196667	VALUE	HEIKENDORF	1	79405	15275		NA	NA	DE		DEU0219			153876239		123387907		136983173		125468076		149785655		144015186	15275	134334380		64130
Heringsdorf,DE	Heringsdorf	DE	134334380		0.028593	41	148	NA	53.944636	53.96	DE - Heringsdorf	14.142552	14.166667	VALUE	HERINGSDORF	1	3963	1968		NA	NA	DE		DEU0620			153876239		123387907		136983173		125468076		149785655		144015186	1968	134334380		1995
Hooksiel,DE	Hooksiel	DE	134334380		0.054453	42	124	NA	53.630703	53.685	DE - Hooksiel	8.025797	8.021667	VALUE	HORUMERSIEL	1	220287	217140		NA	NA	DE		DEU0330			153876239		123387907		136983173		125468076		149785655		144015186	217140	134334380		3147
Horumersiel,DE	Horumersiel	DE	134334380		0.011141	43	124	NA	53.684167	53.685	DE - Horumersiel	8.010556	8.021667	VALUE	HORUMERSIEL	1	20119	17414		NA	NA	DE		DEU0330			153876239		123387907		136983173		125468076		149785655		144015186	17414	134334380		2705
Kamminke,DE	Kamminke	DE	134334380		0.00322	46	157	NA	53.870185	53.867	DE - Kamminke	14.206474	14.206	VALUE	KAMMINKE	1	637			NA	NA	DE		DEU0630			153876239		123387907		136983173		125468076		149785655		144015186		134334380		637
Boiensdorf,DE	Boiensdorf	DE	134334380		0.124452	14	177	NA	54.016718	53.995	DE - Boiensdorf	11.562543	11.44	VALUE	KIRCHDORF	1	1338			NA	NA	DE		DEU0652			153876239		123387907		136983173		125468076		149785655		144015186		134334380		1338
Timmendorf,DE	Timmendorf	DE	134334380		0.04904	81	177	NA	53.99043	53.995	DE - Timmendorf	11.391173	11.44	VALUE	KIRCHDORF	1	24430	16152		NA	NA	DE		DEU0652			153876239		123387907		136983173		125468076		149785655		144015186	16152	134334380		8278
Koelpinsee,DE	Koelpinsee	DE	134334380		0.013169	49	150	NA	54.03529	54.043333	DE - Koelpinsee	14.022905	14.033333	VALUE	KOELPINSEE	1	6003	5370		NA	NA	DE		DEU0622			153876239		123387907		136983173		125468076		149785655		144015186	5370	134334380		633
Koserow,DE	Koserow	DE	134334380		4.1e-07	50	151	NA	54.050872	54.050872	DE - Koserow	14.003286	14.003286	VALUE	KOSEROW	1	13442	726		NA	NA	DE		DEU0623			153876239		123387907		136983173		125468076		149785655		144015186	726	134334380		12716
Freest,DE	Freest	DE	134334380	1%	0.033507	32	191	NA	54.136008	54.121667	DE - Freest	13.726383	13.756667	VALUE	KROESLIN	1	6340957	1076316		NA	NA	DE		DEU0672			153876239		123387907	945090	136983173	884235	125468076	698847	149785655	771699	144015186	1017321	134334380	1135311	888454
Rerik,DE	Rerik	DE	134334380		0.156272	70	168	NA	54.107292	54.153333	DE - Rerik	11.622331	11.771667	VALUE	KUEHLUNGSBORN	1	9996	6790		NA	NA	DE		DEU0642			153876239		123387907		136983173		125468076		149785655		144015186	6790	134334380		3206
Lassan,DE	Lassan	DE	134334380		0.021099	52	144	NA	53.947698	53.933333	DE - Lassan	13.848788	13.833333	VALUE	LASSAN	1	65289	18588		NA	NA	DE		DEU0616			153876239		123387907		136983173		125468076		149785655		144015186	18588	134334380		46701
Lietzow,DE	Lietzow	DE	134334380		0.052322	53	181	NA	54.482545	54.44	DE - Lietzow	13.509544	13.54	VALUE	LIETZOW	1	12943	2728		NA	NA	DE		DEU0656			153876239		123387907		136983173		125468076		149785655		144015186	2728	134334380		10215
Neu Mukran,DE	Neu Mukran	DE	134334380	5%	0.055817	58	181	NA	54.483412	54.44	DE - Neu Mukran	13.504915	13.54	VALUE	LIETZOW	1	18043353.49	7746573.245		NA	NA	DE		DEU0656			153876239		123387907	485689	136983173	423001	125468076	728394	149785655	53590	144015186	8968281.14	134334380	6524865.35	859533
Munkmarsch,DE	Munkmarsch	DE	134334380		0.130952	57	34	NA	54.917778	55.018333	DE - Munkmarsch	8.357778	8.441667	VALUE	LIST AUF SYLT	1	261	261		NA	NA	DE		DEU0104			153876239		123387907		136983173		125468076		149785655		144015186	261	134334380
Moenkebude,DE	Moenkebude	DE	134334380		0.015523	56	159	NA	53.767826	53.783333	DE - Moenkebude	13.967386	13.966667	VALUE	MOENKEBUDE	1	33122	13388		NA	NA	DE		DEU0632			153876239		123387907		136983173		125468076		149785655		144015186	13388	134334380		19734
Barhoeft,DE	Barhoeft	DE	134334380		0.083057	8	163	NA	54.433166	54.505	DE - Barhoeft	13.029972	13.071667	VALUE	NEUENDORF H	1	4014	2832		NA	NA	DE		DEU0637			153876239		123387907		136983173		125468076		149785655		144015186	2832	134334380		1182
Barhöft,DE	Barhöft	DE	134334380		0.083057	9	163	NA	54.433166	54.505	DE - Barhöft	13.029972	13.071667	VALUE	NEUENDORF H	1	26242			NA	NA	DE		DEU0637			153876239		123387907		136983173		125468076		149785655		144015186		134334380		26242
Binz,DE	Binz	DE	134334380		0.005298	12	174	NA	54.402215	54.400422	DE - Binz	13.606025	13.61101	VALUE	PREROW A. DARSS, OSTSEEBAD	1	9248			NA	NA	DE		DEU0649			153876239		123387907		136983173		125468076		149785655		144015186		134334380		9248
Neu Reddevitz,DE	Neu Reddevitz	DE	134334380		0.065717	59	174	NA	54.334986	54.400422	DE - Neu Reddevitz	13.617089	13.61101	VALUE	PREROW A. DARSS, OSTSEEBAD	1	1686	1636		NA	NA	DE		DEU0649			153876239		123387907		136983173		125468076		149785655		144015186	1636	134334380		50
Bodstedt,DE	Bodstedt	DE	134334380		0.086359	13	184	NA	54.369632	54.358333	DE - Bodstedt	12.622716	12.708333	VALUE	PRUCHTEN	1	5952			NA	NA	DE		DEU0661			153876239		123387907		136983173		125468076		149785655		144015186		134334380		5952
Pruchten,DE	Pruchten	DE	134334380		0.038938	67	184	NA	54.37852	54.358333	DE - Pruchten	12.675036	12.708333	VALUE	PRUCHTEN	1	6694	468		NA	NA	DE		DEU0661			153876239		123387907		136983173		125468076		149785655		144015186	468	134334380		6226
Rankwitz,DE	Rankwitz	DE	134334380		0.007823	68	162	NA	53.94627	53.95	DE - Rankwitz	13.926457	13.933333	VALUE	RANKWITZ	1	1528			NA	NA	DE		DEU0635			153876239		123387907		136983173		125468076		149785655		144015186		134334380		1528
Ribnitz-Damgarten,DE	Ribnitz-Damgarten	DE	134334380		0.050881	71	170	NA	54.25	54.293333	DE - Ribnitz-Damgarten	12.466667	12.44	VALUE	RIBNITZ	1	16192	2109		NA	NA	DE		DEU0645			153876239		123387907		136983173		125468076		149785655		144015186	2109	134334380		14083
Neuendorf H,DE	Neuendorf H	DE	134334380		0.082502	60	129	NA	54.085924	54.093333	DE - Neuendorf H	12.205502	12.123333	VALUE	ROSTOCK	1	6400	184		NA	NA	DE		DEU0601			153876239		123387907		136983173		125468076		149785655		144015186	184	134334380		6216
Warnemünde,DE	Warnemünde	DE	134334380		0.083533	91	129	NA	54.166667	54.093333	DE - Warnemünde	12.083333	12.123333	VALUE	ROSTOCK	1	490			NA	NA	DE		DEU0601			153876239		123387907		136983173		125468076		149785655		144015186		134334380		490
Damp,DE	Damp	DE	134334380		0.045372	23	98	NA	54.581944	54.605691	DE - Damp	10.020833	9.982171	VALUE	SCHUBY	1	4600			NA	NA	DE		DEU0250			153876239		123387907		136983173		125468076		149785655		144015186		134334380		4600
Stahlbrode,DE	Stahlbrode	DE	134334380		0.03476	77	139	NA	54.233981	54.205	DE - Stahlbrode	13.284194	13.265	VALUE	STAHLBRODE	1	56450	119		NA	NA	DE		DEU0611			153876239		123387907		136983173		125468076		149785655		144015186	119	134334380		56331
Wendtorf,DE	Wendtorf	DE	134334380		0.015872	93	74	NA	54.409133	54.425	DE - Wendtorf	10.291259	10.291667	VALUE	STEIN	1	1109	97		NA	NA	DE		DEU0221			153876239		123387907		136983173		125468076		149785655		144015186	97	134334380		1012
Stralsund,DE	Stralsund	DE	134334380		0.023227	78	133	NA	54.309065	54.318333	DE - Stralsund	13.077035	13.098333	VALUE	STRALSUND	1	13137	238		NA	NA	DE		DEU0605			153876239		123387907		136983173		125468076		149785655		144015186	238	134334380		12899
Grossenbrode,DE	Grossenbrode	DE	134334380		0.04839	37	102	NA	54.365241	54.334442	DE - Grossenbrode	11.087452	11.050129	VALUE	SUETEL	1	4156			NA	NA	DE		DEU0255			153876239		123387907		136983173		125468076		149785655		144015186		134334380		4156
Tarnewitz,DE	Tarnewitz	DE	134334380		0.019823	79	179	NA	53.97343	53.966667	DE - Tarnewitz	11.235301	11.216667	VALUE	TARNEWITZ	1	2578	2442		NA	NA	DE		DEU0654			153876239		123387907		136983173		125468076		149785655		144015186	2442	134334380		136
Thiessow,DE	Thiessow	DE	134334380		0.012164	80	140	NA	54.278666	54.266667	DE - Thiessow	13.71467	13.716667	VALUE	THIESSOW	1	1017578	341		NA	NA	DE		DEU0612			153876239		123387907		136983173		125468076		149785655		144015186	341	134334380		1017237
Eiderlocksperrwerk,DE	Eiderlocksperrwerk	DE	134334380		0.116884	31	35	NA	54.264361	54.316667	DE - Eiderlocksperrwerk	8.845472	8.95	VALUE	TOENNING	1	55645			NA	NA	DE		DEU0105			153876239		123387907		136983173		125468076		149785655		144015186		134334380		55645
Travemünde,DE	Travemünde	DE	134334380		0.015348	83	58	NA	53.966667	53.954	DE - Travemünde	10.866667	10.858	VALUE	TRAVEMUENDE	1	32207	3111		NA	NA	DE		DEU0203			153876239		123387907		136983173		125468076		149785655		144015186	3111	134334380		29096
Ueckeritz,DE	Ueckeritz	DE	134334380		0.027007	84	149	NA	54.012055	54.016667	DE - Ueckeritz	14.046722	14.073333	VALUE	UECKERITZ	1	27099	4772		NA	NA	DE		DEU0621			153876239		123387907		136983173		125468076		149785655		144015186	4772	134334380		22327
Ueckermünde,DE	Ueckermünde	DE	134334380		0.041071	85	137	NA	53.736043	53.753333	DE - Ueckermünde	14.036079	14.073333	VALUE	UECKERMUENDE	1	71443	34068		NA	NA	DE		DEU0609			153876239		123387907		136983173		125468076		149785655		144015186	34068	134334380		37375
Ummanz,DE	Ummanz	DE	134334380		0.015994	86	165	NA	54.468475	54.456667	DE - Ummanz	13.167546	13.178333	VALUE	UMMANZ	1	6381	2795		NA	NA	DE		DEU0639			153876239		123387907		136983173		125468076		149785655		144015186	2795	134334380		3586
Waase,DE	Waase	DE	134334380		0.009577	89	165	NA	54.465833	54.456667	DE - Waase	13.181111	13.178333	VALUE	UMMANZ	1	7022	7022		NA	NA	DE		DEU0639			153876239		123387907		136983173		125468076		149785655		144015186	7022	134334380
Usedom,DE	Usedom	DE	134334380		0.024018	87	160	NA	53.875369	53.855	DE - Usedom	13.92394	13.936667	VALUE	USEDOM	1	2112	169		NA	NA	DE		DEU0633			153876239		123387907		136983173		125468076		149785655		144015186	169	134334380		1943
Kirchdorf,DE	Kirchdorf	DE	134334380		3.433275	48	1407	NA	48.076661	45.438611	DE - Kirchdorf	10.12938	12.326667	VALUE	VENEZIA	1	714	714		NA	NA	DE		ITA00211			153876239		123387907		136983173		125468076		149785655		144015186	714	134334380
Schaprode,DE	Schaprode	DE	134334380		0.014409	73	145	NA	54.514399	54.5	DE - Schaprode	13.167213	13.166667	VALUE	VITTE	1	81207	4134		NA	NA	DE		DEU0617			153876239		123387907		136983173		125468076		149785655		144015186	4134	134334380		77073
Wackerballig,DE	Wackerballig	DE	134334380		0	90	78	NA	54.755035	54.755035	DE - Wackerballig	9.889082	9.889082	VALUE	WACKERBALLIG	1	26080			NA	NA	DE		DEU0225			153876239		123387907		136983173		125468076		149785655		144015186		134334380		26080
Neuenkirchen,DE	Neuenkirchen	DE	134334380		0.533402	61	131	NA	53.032181	53.548333	DE - Neuenkirchen	9.703779	9.838333	VALUE	WARNEMUENDE	1	5342	3189		NA	NA	DE		DEU0603			153876239		123387907		136983173		125468076		149785655		144015186	3189	134334380		2153
Dranske,DE	Dranske	DE	134334380		0.058415	29	166	NA	54.630711	54.618333	DE - Dranske	13.229578	13.286667	VALUE	WIEK R	1	9135	3283		NA	NA	DE		DEU0640			153876239		123387907		136983173		125468076		149785655		144015186	3283	134334380		5852
Wiek,DE	Wiek	DE	134334380		0.0066	94	166	NA	54.622315	54.618333	DE - Wiek	13.291931	13.286667	VALUE	WIEK R	1	6781	1124		NA	NA	DE		DEU0640			153876239		123387907		136983173		125468076		149785655		144015186	1124	134334380		5657
Prerow,DE	Prerow	DE	134334380		0.030444	66	187	NA	54.443932	54.433333	DE - Prerow	12.565207	12.536667	VALUE	WIEK-DARSS	1	3407			NA	NA	DE		DEU0665			153876239		123387907		136983173		125468076		149785655		144015186		134334380		3407
Wiek-Darss,DE	Wiek-Darss	DE	134334380		0.005335	95	187	NA	54.43	54.433333	DE - Wiek-Darss	12.5325	12.536667	VALUE	WIEK-DARSS	1	20679	3013		NA	NA	DE		DEU0665			153876239		123387907		136983173		125468076		149785655		144015186	3013	134334380		17666
Redentin,DE	Redentin	DE	134334380		0.048367	69	132	NA	53.931975	53.896667	DE - Redentin	11.486389	11.453333	VALUE	WISMAR	1	2052	209		NA	NA	DE		DEU0604			153876239		123387907		136983173		125468076		149785655		144015186	209	134334380		1843
Wismar,DE	Wismar	DE	134334380		0.002149	96	132	NA	53.897942	53.896667	DE - Wismar	11.451602	11.453333	VALUE	WISMAR	1	5019	3710		NA	NA	DE		DEU0604			153876239		123387907		136983173		125468076		149785655		144015186	3710	134334380		1309
Wolgast,DE	Wolgast	DE	134334380		0.000412	97	161	NA	54.049602	54.05	DE - Wolgast	13.766559	13.766667	VALUE	WOLGAST	1	1483			NA	NA	DE		DEU0634			153876239		123387907		136983173		125468076		149785655		144015186		134334380		1483
Burgstaaken/Fehmarn,DE	Burgstaaken/Fehmarn	DE	134334380		0.022819	19	87	NA	54.419198	54.41	DE - Burgstaaken/Fehmarn	11.19255	11.171667	VALUE	WULFEN	1	123987	5959		NA	NA	DE		DEU0236			153876239		123387907		136983173		125468076		149785655		144015186	5959	134334380		118028
Ahrenshoop-Althagen,DE	Ahrenshoop-Althagen	DE	134334380		0.029054	4	171	NA	54.373198	54.35	DE - Ahrenshoop-Althagen	12.417494	12.4	VALUE	WUSTROW	1	1464			NA	NA	DE		DEU0646			153876239		123387907		136983173		125468076		149785655		144015186		134334380		1464
Wustrow,DE	Wustrow	DE	134334380		0.003955	99	171	NA	54.348691	54.35	DE - Wustrow	12.396267	12.4	VALUE	WUSTROW	1	1789			NA	NA	DE		DEU0646			153876239		123387907		136983173		125468076		149785655		144015186		134334380		1789
Warthe,DE	Warthe	DE	134334380		0.721079	92	182	NA	53.214386	53.859188	DE - Warthe	13.514814	13.837593	VALUE	ZECHERIN	1	1163			NA	NA	DE		DEU0657			153876239		123387907		136983173		125468076		149785655		144015186		134334380		1163
Zecherin,DE	Zecherin	DE	134334380		0	100	182	NA	53.859188	53.859188	DE - Zecherin	13.837593	13.837593	VALUE	ZECHERIN	1	53	53		NA	NA	DE		DEU0657			153876239		123387907		136983173		125468076		149785655		144015186	53	134334380
Zempin,DE	Zempin	DE	134334380		0.014149	101	152	NA	54.06507	54.066667	DE - Zempin	13.952608	13.966667	VALUE	ZEMPIN	1	30232	4068		NA	NA	DE		DEU0624			153876239		123387907		136983173		125468076		149785655		144015186	4068	134334380		26164
Øster Hurup,DK	Øster Hurup	DK	393150988.1	0%	0.000816	485	310	NA	56.802961	56.8036	DK - Øster Hurup	10.271708	10.2712	VALUE	Ã˜STER HURUP	1	41145.73	14338.21		NA	NA	DK		DNK14009		1175.74	334493807.7		285774469.8		384254316.6		412841677.9		377612306.6		393150988.1	12983.2	393150988.1	15693.22	11293.57
Fejø,DK	Fejø	DK	393150988.1		0.008976	162	299	NA	54.948827	54.9514	DK - Fejø	11.423301	11.4319	VALUE	Ã˜STERBY	1	73.83			NA	NA	DK		DNK12002			334493807.7		285774469.8		384254316.6		412841677.9	73.83	377612306.6		393150988.1		393150988.1
Femø,DK	Femø	DK	393150988.1		0.100578	164	299	NA	54.972097	54.9514	DK - Femø	11.530326	11.4319	VALUE	Ã˜STERBY	1	78.13			NA	NA	DK		DNK12002		78.13	334493807.7		285774469.8		384254316.6		412841677.9		377612306.6		393150988.1		393150988.1
Åbenrå,DK	Åbenrå	DK	393150988.1	0%	0.007355	475	333	NA	55.040852	55.0449	DK - Åbenrå	9.415159	9.4213	VALUE	Ã…BENRÃ…	1	315674.97	46476.835		NA	NA	DK		DNK18014		16722.74	334493807.7	5163.36	285774469.8	811.97	384254316.6	109411.05	412841677.9	3101.42	377612306.6	84736.69	393150988.1	83945.23	393150988.1	9008.44	2774.08
Ålbaek,DK	Ålbaek	DK	393150988.1		0.001022	476	296	NA	57.593913	57.593	DK - Ålbaek	10.413062	10.4126	VALUE	Ã…LBÃ†K	1	10195.52			NA	NA	DK		DNK11001			334493807.7		285774469.8		384254316.6	1337.61	412841677.9	6566.65	377612306.6	2291.26	393150988.1		393150988.1
Ålbæk,DK	Ålbæk	DK	393150988.1	0%	0.001022	477	296	NA	57.593913	57.593	DK - Ålbæk	10.413062	10.4126	VALUE	Ã…LBÃ†K	1	764671.8	74824.645		NA	NA	DK		DNK11001		206218.86	334493807.7	100205.41	285774469.8	48542.45	384254316.6	30247.29	412841677.9	118276.67	377612306.6	63004.39	393150988.1	74071.62	393150988.1	75577.67	48527.43
Skiveren Strand,DK	Skiveren Strand	DK	393150988.1		0.076732	379	296	NA	57.665374	57.593	DK - Skiveren Strand	10.387108	10.4126	VALUE	Ã…LBÃ†K	1	1136.71			NA	NA	DK		DNK11001			334493807.7		285774469.8		384254316.6	213.16	412841677.9	923.56	377612306.6		393150988.1		393150988.1
Ålsgårde,DK	Ålsgårde	DK	393150988.1		0.004109	478	402	NA	56.076667	56.075	DK - Ålsgårde	12.536944	12.5407	VALUE	Ã…LSGÃ…RDE	1	450.6			NA	NA	DK		DNK29045			334493807.7		285774469.8		384254316.6	450.6	412841677.9		377612306.6		393150988.1		393150988.1
Årgab,DK	Årgab	DK	393150988.1	0%	0.02355	479	352	NA	55.959453	55.9807	DK - Årgab	8.149258	8.1391	VALUE	Ã…RGAB	1	73151.28	9494.525		NA	NA	DK		DNK20009		11018.58	334493807.7	6261.84	285774469.8	4861.92	384254316.6	5846.21	412841677.9	13734.88	377612306.6	10371.8	393150988.1	17422.33	393150988.1	1566.72	2066.99
Haurvig,DK	Haurvig	DK	393150988.1	0%	0.058435	211	352	NA	55.926446	55.9807	DK - Haurvig	8.160809	8.1391	VALUE	Ã…RGAB	1	408100.38	46740.74		NA	NA	DK		DNK20009		26490.39	334493807.7	48996.63	285774469.8	53352.16	384254316.6	66812.79	412841677.9	60055.94	377612306.6	53114.95	393150988.1	51707.35	393150988.1	41774.13	5796.04
Århus,DK	Århus	DK	393150988.1	0%	0.009955	480	327	NA	56.162939	56.153	DK - Århus	10.203921	10.2045	VALUE	Ã…RHUS	1	514671.99	61296.265		NA	NA	DK		DNK17020		38094.6	334493807.7	21286.22	285774469.8	23562.13	384254316.6	15744.35	412841677.9	5047.65	377612306.6	288125.78	393150988.1	111997.13	393150988.1	10595.4	218.73
Hov (Østjylland),DK	Hov (Østjylland)	DK	393150988.1	0%	0.230237	233	327	NA	56.33335	56.153	DK - Hov (Østjylland)	10.06138	10.2045	VALUE	Ã…RHUS	1	708639.99	664.075		NA	NA	DK		DNK17020		486712.13	334493807.7	217366.54	285774469.8	1258.73	384254316.6	1974.44	412841677.9		377612306.6		393150988.1	218.53	393150988.1	1109.62
Østerby,DK	Østerby	DK	393150988.1	1%	0.095986	486	327	NA	56.083254	56.153	DK - Østerby	10.138554	10.2045	VALUE	Ã…RHUS	1	31168560.42	3187799.835		NA	NA	DK		DNK17020		5503582.79	334493807.7	4060966.37	285774469.8	3104864.08	384254316.6	3501961.94	412841677.9	3954400.75	377612306.6	4102514.45	393150988.1	3405705.3	393150988.1	2969894.37	564670.39
Stilling Solbjerg Sø,DK	Stilling Solbjerg Sø	DK	393150988.1	0%	0.17547	411	327	NA	56.055062	56.153	DK - Stilling Solbjerg Sø	10.058905	10.2045	VALUE	Ã…RHUS	1	12413.36	1862.33		NA	NA	DK		DNK17020			334493807.7		285774469.8	3498.54	384254316.6	2305.27	412841677.9	2884.9	377612306.6		393150988.1	1983.5	393150988.1	1741.16
Årsdale,DK	Årsdale	DK	393150988.1	0%	0.00507	483	445	NA	55.105873	55.1086	DK - Årsdale	15.144175	15.1399	VALUE	Ã…RSDALE	1	3234214.52	107558.73		NA	NA	DK		DNK33024		620191.71	334493807.7	564606.78	285774469.8	423456.52	384254316.6	506468.05	412841677.9	473667.35	377612306.6	416287.72	393150988.1	159666.87	393150988.1	55450.59	14418.92
Agersø,DK	Agersø	DK	393150988.1	0%	0.007406	104	205	NA	55.214255	55.212	DK - Agersø	11.184445	11.1915	VALUE	AGERSÃ˜	1	2545787.66	286373.24		NA	NA	DK		DNK04003		422957.86	334493807.7	332039.76	285774469.8	193845.93	384254316.6	284811.11	412841677.9	388503.81	377612306.6	247195.31	393150988.1	291673.63	393150988.1	281072.85	103687.4
Stigsnæs,DK	Stigsnæs	DK	393150988.1		0.054113	410	205	NA	55.216705	55.212	DK - Stigsnæs	11.245409	11.1915	VALUE	AGERSÃ˜	1	5993.54			NA	NA	DK		DNK04003			334493807.7	5993.54	285774469.8		384254316.6		412841677.9		377612306.6		393150988.1		393150988.1
Allinge,DK	Allinge	DK	393150988.1		0.026387	108	438	NA	55.248276	55.2744	DK - Allinge	14.796181	14.7999	VALUE	ALLINGE	1	2113.4	134.02		NA	NA	DK		DNK33013			334493807.7		285774469.8		384254316.6		412841677.9		377612306.6	1979.38	393150988.1	134.02	393150988.1
Alrø,DK	Alrø	DK	393150988.1	0%	0.020175	109	330	NA	55.854	55.8571	DK - Alrø	10.057464	10.0774	VALUE	ALRÃ˜	1	35737.37	3109.22		NA	NA	DK		DNK17037		4945.25	334493807.7	4514.35	285774469.8	4211.41	384254316.6	5716.62	412841677.9	6052.99	377612306.6	4078.32	393150988.1	3813.74	393150988.1	2404.7
Arnager,DK	Arnager	DK	393150988.1	0%	0.000881	112	446	NA	55.05414	55.0546	DK - Arnager	14.778748	14.7795	VALUE	ARNAGER	1	106414.12	3796.8		NA	NA	DK		DNK33025		43293.14	334493807.7	31548.24	285774469.8	12398.72	384254316.6	1285.83	412841677.9	5028.92	377612306.6	4597.86	393150988.1	4156.59	393150988.1	3437.01	667.82
Arresø,DK	Arresø	DK	393150988.1	0%	0.015367	114	401	NA	55.971755	55.9603	DK - Arresø	12.110445	12.1002	VALUE	ARRESÃ˜	1	1096600.47	209335.58		NA	NA	DK		DNK29040		133786.43	334493807.7	83148.42	285774469.8	55789.84	384254316.6	37811.83	412841677.9	169864.23	377612306.6	187512.03	393150988.1	210382.32	393150988.1	208288.84	10016.53
Assens (Fyn),DK	Assens (Fyn)	DK	393150988.1	0%	0.000919	116	255	NA	55.270226	55.2702	DK - Assens (Fyn)	9.900819	9.8999	VALUE	ASSENS (FYN)	1	3207828.14	832734.385		NA	NA	DK		DNK09009		123403.79	334493807.7	36421.25	285774469.8	231030.83	384254316.6	297098.86	412841677.9	283913.38	377612306.6	382700.73	393150988.1	574504.58	393150988.1	1090964.19	187790.54
Sandager,DK	Sandager	DK	393150988.1		0.067224	363	255	NA	55.327135	55.2702	DK - Sandager	9.935643	9.8999	VALUE	ASSENS (FYN)	1	38.62			NA	NA	DK		DNK09009			334493807.7		285774469.8		384254316.6		412841677.9	38.62	377612306.6		393150988.1		393150988.1
Sønder Åby,DK	Sønder Åby	DK	393150988.1	0%	0.097013	433	255	NA	55.362512	55.2702	DK - Sønder Åby	9.870064	9.8999	VALUE	ASSENS (FYN)	1	70317.2	7184.415		NA	NA	DK		DNK09009		8113.83	334493807.7	11855.96	285774469.8	7190.92	384254316.6	4024.92	412841677.9	9986.95	377612306.6	14604.86	393150988.1	9663.44	393150988.1	4705.39	170.93
Asnæs,DK	Asnæs	DK	393150988.1		0.130753	115	307	NA	55.813912	55.802896	DK - Asnæs	11.501941	11.63223	VALUE	ATTRUP	1	441.35			NA	NA	DK		DNK13032			334493807.7	441.35	285774469.8		384254316.6		412841677.9		377612306.6		393150988.1		393150988.1
Sidinge,DK	Sidinge	DK	393150988.1	0%	0.036481	371	307	NA	55.837106	55.802896	DK - Sidinge	11.644903	11.63223	VALUE	ATTRUP	1	24659.23	12329.615		NA	NA	DK		DNK13032			334493807.7		285774469.8		384254316.6		412841677.9		377612306.6		393150988.1	3334.27	393150988.1	21324.96
Augustenborg,DK	Augustenborg	DK	393150988.1	0%	0.006053	117	338	NA	54.95038	54.9459	DK - Augustenborg	9.876871	9.8728	VALUE	AUGUSTENBORG	1	82393.61	10333.695		NA	NA	DK		DNK18034		6347.76	334493807.7	4712.18	285774469.8	6754.72	384254316.6	9887.62	412841677.9	15101.67	377612306.6	18922.27	393150988.1	10758.52	393150988.1	9908.87
Sebbelev Nor,DK	Sebbelev Nor	DK	393150988.1		0.020596	367	338	NA	54.960726	54.9459	DK - Sebbelev Nor	9.858503	9.8728	VALUE	AUGUSTENBORG	1	403.85			NA	NA	DK		DNK18034			334493807.7		285774469.8	403.85	384254316.6		412841677.9		377612306.6		393150988.1		393150988.1
Bredballe,DK	Bredballe	DK	393150988.1		0.169366	136	218	NA	55.720551	55.6252	DK - Bredballe	9.609924	9.7499	VALUE	BÃ˜GESKOVEN	1	320.67			NA	NA	DK		DNK06019			334493807.7		285774469.8		384254316.6		412841677.9		377612306.6		393150988.1		393150988.1		320.67
Brejning,DK	Brejning	DK	393150988.1		0.085883	138	218	NA	55.664737	55.6252	DK - Brejning	9.673659	9.7499	VALUE	BÃ˜GESKOVEN	1	111.27			NA	NA	DK		DNK06019			334493807.7		285774469.8		384254316.6		412841677.9		377612306.6		393150988.1		393150988.1		111.27
Rands Fjord,DK	Rands Fjord	DK	393150988.1	0%	0.041961	341	218	NA	55.611393	55.6252	DK - Rands Fjord	9.710275	9.7499	VALUE	BÃ˜GESKOVEN	1	10359.27	957.05		NA	NA	DK		DNK06019		8445.18	334493807.7		285774469.8		384254316.6		412841677.9		377612306.6		393150988.1	762.2	393150988.1	1151.9
Bøjden,DK	Bøjden	DK	393150988.1	0%	0.00626	142	279	NA	55.103261	55.1049	DK - Bøjden	10.100358	10.1064	VALUE	BÃ˜JDEN	1	106420.37	2093.985		NA	NA	DK		DNK09070		27407.71	334493807.7	20166.29	285774469.8	18875.97	384254316.6	14182.41	412841677.9	18325.51	377612306.6	3274.51	393150988.1	2128.61	393150988.1	2059.36
Bølshavn,DK	Bølshavn	DK	393150988.1	0%	0.000289	143	437	NA	55.154019	55.1542	DK - Bølshavn	15.076126	15.0759	VALUE	BÃ˜LSHAVN	1	63623.47	4886.825		NA	NA	DK		DNK33011		21889.59	334493807.7	5777.26	285774469.8	5784.79	384254316.6		412841677.9	11852.56	377612306.6	6457.5	393150988.1	6642.05	393150988.1	3131.6	2088.12
Båring,DK	Båring	DK	393150988.1	0%	0.003976	140	288	NA	55.490568	55.4909	DK - Båring	9.909763	9.9058	VALUE	BÃ…RING	1	8405.54	798.425		NA	NA	DK		DNK10003		877.63	334493807.7	3068.52	285774469.8	1731.64	384254316.6		412841677.9		377612306.6	1130.89	393150988.1	1489.59	393150988.1	107.26
Vedelshave,DK	Vedelshave	DK	393150988.1		0.027016	460	288	NA	55.5077	55.4909	DK - Vedelshave	9.926958	9.9058	VALUE	BÃ…RING	1	73.38			NA	NA	DK		DNK10003			334493807.7		285774469.8		384254316.6		412841677.9		377612306.6	73.38	393150988.1		393150988.1
Bandholm,DK	Bandholm	DK	393150988.1		0.003466	123	407	NA	54.835782	54.8365	DK - Bandholm	11.482409	11.4858	VALUE	BANDHOLM	1	5261.14			NA	NA	DK		DNK31016		4965.19	334493807.7	295.94	285774469.8		384254316.6		412841677.9		377612306.6		393150988.1		393150988.1
Sevedø,DK	Sevedø	DK	393150988.1	0%	0.047842	370	241	NA	55.195833	55.2122	DK - Sevedø	11.309444	11.3544	VALUE	BASNÃ†S	1	284978.4	28369.67		NA	NA	DK		DNK06065		41201.34	334493807.7	7427.44	285774469.8	18020.72	384254316.6	46165.34	412841677.9	46318.47	377612306.6	69105.75	393150988.1	51618.74	393150988.1	5120.6
Begtrup,DK	Begtrup	DK	393150988.1	0%	0.000735	125	320	NA	56.179991	56.1801	DK - Begtrup	10.509373	10.5101	VALUE	BEGTRUP	1	28801.6	1073.95		NA	NA	DK		DNK16023		1604.98	334493807.7	3710.82	285774469.8	5956.84	384254316.6	5629.53	412841677.9	6740.17	377612306.6	3011.36	393150988.1	686.67	393150988.1	1461.23
Birkholm,DK	Birkholm	DK	393150988.1		0.001558	126	259	NA	54.931022	54.930964	DK - Birkholm	10.503097	10.504654	VALUE	BIRKHOLM	1	18555.75			NA	NA	DK		DNK09017			334493807.7		285774469.8		384254316.6	9225.74	412841677.9	9330.02	377612306.6		393150988.1		393150988.1
Odden,DK	Odden	DK	393150988.1	0%	0.034746	328	259	NA	54.960935	54.930964	DK - Odden	10.522233	10.504654	VALUE	BIRKHOLM	1	4167471.99	373096.555		NA	NA	DK		DNK09017		630865.53	334493807.7	525202.31	285774469.8	494574.45	384254316.6	533122.44	412841677.9	686853.69	377612306.6	367142.51	393150988.1	407937.14	393150988.1	338255.97	183517.96
Bisserup,DK	Bisserup	DK	393150988.1	0%	0.00076	127	206	NA	55.207195	55.2067	DK - Bisserup	11.496423	11.497	VALUE	BISSERUP	1	14995.6	1983.12		NA	NA	DK		DNK04006		2372.27	334493807.7	1272.28	285774469.8	1366.08	384254316.6	2635.15	412841677.9	2710.42	377612306.6	673.18	393150988.1	381.35	393150988.1	3584.89
Sorø Sø,DK	Sorø Sø	DK	393150988.1	0%	0.244454	399	206	NA	55.442645	55.2067	DK - Sorø Sø	11.560937	11.497	VALUE	BISSERUP	1	15368.33	167.55		NA	NA	DK		DNK04006		1624.28	334493807.7	7062.26	285774469.8	3676.58	384254316.6	1105.18	412841677.9	1229.79	377612306.6		393150988.1	268.09	393150988.1	67.01	335.15
Bjerregård,DK	Bjerregård	DK	393150988.1		0.008095	128	351	NA	55.865833	55.8684	DK - Bjerregård	8.172222	8.1799	VALUE	BJERREGÃ…RD	1	3117.39	771.56		NA	NA	DK		DNK20007		666.61	334493807.7	986.79	285774469.8		384254316.6		412841677.9		377612306.6	692.43	393150988.1	771.56	393150988.1
Skaven Huse,DK	Skaven Huse	DK	393150988.1		0.200389	376	351	NA	55.894758	55.8684	DK - Skaven Huse	8.378548	8.1799	VALUE	BJERREGÃ…RD	1	12647.26			NA	NA	DK		DNK20007		433.53	334493807.7	1858.68	285774469.8	1577.85	384254316.6	3275.07	412841677.9	3487.91	377612306.6	2014.21	393150988.1		393150988.1
Stauning,DK	Stauning	DK	393150988.1	0%	0.213603	404	351	NA	55.989866	55.8684	DK - Stauning	8.355605	8.1799	VALUE	BJERREGÃ…RD	1	36181.73	8246.74		NA	NA	DK		DNK20007		134.96	334493807.7	273.65	285774469.8	5694.24	384254316.6	2743.83	412841677.9	4844.36	377612306.6	4879.84	393150988.1	7587.83	393150988.1	8905.65	1117.36
Blokhus,DK	Blokhus	DK	393150988.1	0%	0.007335	130	382	NA	57.251395	57.251	DK - Blokhus	9.584375	9.5917	VALUE	BLOKHUS	1	87109.23	15449.89		NA	NA	DK		DNK28005		9006.78	334493807.7	10106.75	285774469.8	16624.62	384254316.6	12382.57	412841677.9	2872.03	377612306.6		393150988.1	3765.47	393150988.1	27134.31	5216.7
Frejlev,DK	Frejlev	DK	393150988.1	0%	0.337323	175	382	NA	57.003386	57.251	DK - Frejlev	9.820773	9.5917	VALUE	BLOKHUS	1	38016.09	9491.335		NA	NA	DK		DNK28005		4034.11	334493807.7		285774469.8		384254316.6	5288.61	412841677.9	3315.45	377612306.6	3575.53	393150988.1	5199.19	393150988.1	13783.48	2819.72
Gjøl,DK	Gjøl	DK	393150988.1	0%	0.221132	188	382	NA	57.068649	57.251	DK - Gjøl	9.716791	9.5917	VALUE	BLOKHUS	1	83179.55	14657.395		NA	NA	DK		DNK28005		6934.95	334493807.7	8267.51	285774469.8	8305.45	384254316.6	9789.06	412841677.9	7228.01	377612306.6	13339.78	393150988.1	16456.68	393150988.1	12858.11
Bogo By,DK	Bogo By	DK	393150988.1	0%	0.01062	132	222	NA	54.92559	54.9154	DK - Bogo By	12.047707	12.0507	VALUE	BOGÃ˜	1	24702.6	1944.325		NA	NA	DK		DNK06035		12428.07	334493807.7		285774469.8	1962.49	384254316.6	3917.12	412841677.9	1668.27	377612306.6	838	393150988.1	2216.4	393150988.1	1672.25
Bogense,DK	Bogense	DK	393150988.1		0.003166	131	253	NA	55.566962	55.5638	DK - Bogense	10.094465	10.0943	VALUE	BOGENSE	1	1234793.65	53111.89		NA	NA	DK		DNK08028		782186.56	334493807.7	11313.66	285774469.8	339.48	384254316.6	11835.28	412841677.9	13241.42	377612306.6	178273.93	393150988.1	53111.89	393150988.1		184491.43
Bregnør,DK	Bregnør	DK	393150988.1	0%	0.00193	137	251	NA	55.471229	55.4706	DK - Bregnør	10.593575	10.5954	VALUE	BREGNÃ˜R	1	6077.43	2056.6		NA	NA	DK		DNK08020		176.4	334493807.7		285774469.8		384254316.6	547.31	412841677.9		377612306.6	317.99	393150988.1	1860	393150988.1	2253.2	922.53
Gabet,DK	Gabet	DK	393150988.1	0%	0.052608	182	251	NA	55.517475	55.4706	DK - Gabet	10.571518	10.5954	VALUE	BREGNÃ˜R	1	24851.81	2852.21		NA	NA	DK		DNK08020		2521.19	334493807.7	3253.04	285774469.8	2372.69	384254316.6	2137.49	412841677.9	4239.61	377612306.6	4465.85	393150988.1	2732.14	393150988.1	2972.28	157.52
Midskov,DK	Midskov	DK	393150988.1	0%	0.046059	299	251	NA	55.513132	55.4706	DK - Midskov	10.613078	10.5954	VALUE	BREGNÃ˜R	1	847.97	549.01		NA	NA	DK		DNK08020			334493807.7	298.95	285774469.8		384254316.6		412841677.9		377612306.6		393150988.1		393150988.1	549.01
Brunshuse,DK	Brunshuse	DK	393150988.1	0%	0.001749	139	256	NA	55.201151	55.2015	DK - Brunshuse	10.001214	9.9995	VALUE	BRUNSHUSE	1	290132.48	33974.28		NA	NA	DK		DNK09010		43703.91	334493807.7	41730.58	285774469.8	34969.57	384254316.6	18101.89	412841677.9	40171.06	377612306.6	39469.76	393150988.1	38273.89	393150988.1	29674.67	4037.15
Helnæs,DK	Helnæs	DK	393150988.1	0%	0.061631	218	256	NA	55.141179	55.2015	DK - Helnæs	10.012142	9.9995	VALUE	BRUNSHUSE	1	90.71	80.64		NA	NA	DK		DNK09010			334493807.7		285774469.8		384254316.6	10.06	412841677.9		377612306.6		393150988.1		393150988.1	80.64
Doverodde,DK	Doverodde	DK	393150988.1	0%	0.005028	148	368	NA	56.718993	56.7216	DK - Doverodde	8.4638	8.4681	VALUE	DOVERODDE	1	45059.15	12851.47		NA	NA	DK		DNK27006		4386.59	334493807.7	3435.8	285774469.8	7444.72	384254316.6	2406.25	412841677.9	1682.85	377612306.6		393150988.1	6933.26	393150988.1	18769.68
Dyreborg,DK	Dyreborg	DK	393150988.1	0%	0.006649	151	261	NA	55.069354	55.0709	DK - Dyreborg	10.211367	10.2049	VALUE	DYREBORG	1	108982.77	5082.49		NA	NA	DK		DNK09031		21792	334493807.7	36914.94	285774469.8	13983.66	384254316.6	15171.55	412841677.9	4369.82	377612306.6	6555.63	393150988.1	7781.19	393150988.1	2383.79	30.2
Ebeltoft,DK	Ebeltoft	DK	393150988.1	0%	0.003473	152	322	NA	56.196327	56.1998	DK - Ebeltoft	10.677857	10.6779	VALUE	EBELTOFT	1	496425.41	32384.085		NA	NA	DK		DNK16029		175150.5	334493807.7	137318.6	285774469.8	32675.33	384254316.6	9512.9	412841677.9	32500.55	377612306.6	44245.99	393150988.1	39760.11	393150988.1	25008.06	253.37
Stubbe Sø,DK	Stubbe Sø	DK	393150988.1	0%	0.059264	419	322	NA	56.256632	56.1998	DK - Stubbe Sø	10.694708	10.6779	VALUE	EBELTOFT	1	1450.66	1450.66		NA	NA	DK		DNK16029			334493807.7		285774469.8		384254316.6		412841677.9		377612306.6		393150988.1		393150988.1	1450.66
Egense,DK	Egense	DK	393150988.1	0%	0.036592	153	305	NA	56.961973	56.9806	DK - Egense	10.269403	10.3009	VALUE	EGENSE	1	17850.14	7259.88		NA	NA	DK		DNK13010			334493807.7	458.6	285774469.8	214.89	384254316.6		412841677.9		377612306.6		393150988.1	8388.19	393150988.1	6131.57	2656.89
Ejby bro,DK	Ejby bro	DK	393150988.1		0	155	199	NA	55.502718	55.502718	DK - Ejby bro	9.995979	9.995979	VALUE	EJBY BRO	1	1089.66			NA	NA	DK		DNK01021			334493807.7		285774469.8		384254316.6		412841677.9		377612306.6	1089.66	393150988.1		393150988.1
Hjarbæk,DK	Hjarbæk	DK	393150988.1		0.575707	223	308	NA	56.530226	57.1017	DK - Hjarbæk	9.320993	9.2513	VALUE	EJSTRUP STRAND	1	1612.39			NA	NA	DK		DNK13035		412.85	334493807.7		285774469.8	243.77	384254316.6	955.77	412841677.9		377612306.6		393150988.1		393150988.1
Hvalpsund,DK	Hvalpsund	DK	393150988.1	0%	0.402083	239	308	NA	56.70245	57.1017	DK - Hvalpsund	9.203652	9.2513	VALUE	EJSTRUP STRAND	1	2712119.19	158900.13		NA	NA	DK		DNK13035		1137113.15	334493807.7	478480.38	285774469.8	401059.16	384254316.6	158072.29	412841677.9	114145.3	377612306.6	104145.58	393150988.1	23929.55	393150988.1	293870.71	1303.07
Knud,DK	Knud	DK	393150988.1		0.55057	267	308	NA	56.551145	57.1017	DK - Knud	9.255444	9.2513	VALUE	EJSTRUP STRAND	1	130.87			NA	NA	DK		DNK13035			334493807.7	130.87	285774469.8		384254316.6		412841677.9		377612306.6		393150988.1		393150988.1
Kollerupstrand,DK	Kollerupstrand	DK	393150988.1		0.021373	268	308	NA	57.121062	57.1017	DK - Kollerupstrand	9.260352	9.2513	VALUE	EJSTRUP STRAND	1	12547.37			NA	NA	DK		DNK13035		3587.21	334493807.7	7058.8	285774469.8	512.31	384254316.6		412841677.9	1389.05	377612306.6		393150988.1		393150988.1
Løgstør,DK	Løgstør	DK	393150988.1	0%	0.138669	290	308	NA	56.963151	57.1017	DK - Løgstør	9.257084	9.2513	VALUE	EJSTRUP STRAND	1	878388.31	5284.645		NA	NA	DK		DNK13035		469568.42	334493807.7	242769.89	285774469.8	135241.7	384254316.6	6658.56	412841677.9	6812.39	377612306.6	5228.48	393150988.1	4364.95	393150988.1	6204.34	1539.57
Sundstrup,DK	Sundstrup	DK	393150988.1	0%	0.504307	422	308	NA	56.600087	57.1017	DK - Sundstrup	9.303359	9.2513	VALUE	EJSTRUP STRAND	1	1509574.38	52842.595		NA	NA	DK		DNK13035		488494.08	334493807.7	222962.45	285774469.8	255382.27	384254316.6	187982.82	412841677.9	113217.06	377612306.6	99346.69	393150988.1	19796.23	393150988.1	85888.96	36503.83
Virksund,DK	Virksund	DK	393150988.1	0%	0.496674	470	308	NA	56.605545	57.1017	DK - Virksund	9.274008	9.2513	VALUE	EJSTRUP STRAND	1	12249.64	2825		NA	NA	DK		DNK13035			334493807.7		285774469.8		384254316.6		412841677.9		377612306.6	6599.65	393150988.1	3897.28	393150988.1	1752.72
Errindlev,DK	Errindlev	DK	393150988.1	0%	0.00172	157	415	NA	54.668442	54.6684	DK - Errindlev	11.49468	11.4964	VALUE	ERRINDLEV HAVN	1	99481.34	2401.285		NA	NA	DK		DNK31034		68429.09	334493807.7	14117.3	285774469.8	3480.88	384254316.6	6061.04	412841677.9	859.37	377612306.6	1731.09	393150988.1	2284.98	393150988.1	2517.59
Espergærde,DK	Espergærde	DK	393150988.1		0.018433	159	390	NA	55.99097	55.9929	DK - Espergærde	12.541668	12.56	VALUE	ESPERGÃ†RDE	1	40178.94			NA	NA	DK		DNK29013		16333.8	334493807.7	8866.64	285774469.8	5495.2	384254316.6	5321.85	412841677.9	4161.46	377612306.6		393150988.1		393150988.1
Føns vig,DK	Føns vig	DK	393150988.1		0.095604	180	289	NA	55.423464	55.4677	DK - Føns vig	9.803055	9.7183	VALUE	FÃ˜NSSKOV	1	3137.47			NA	NA	DK		DNK10004			334493807.7		285774469.8	1026.6	384254316.6	1088.28	412841677.9	648.13	377612306.6	374.46	393150988.1		393150988.1
Fønsskov,DK	Fønsskov	DK	393150988.1		0.050013	181	289	NA	55.441389	55.4677	DK - Fønsskov	9.760833	9.7183	VALUE	FÃ˜NSSKOV	1	51139.49	1144.64		NA	NA	DK		DNK10004		5879.7	334493807.7	9219.88	285774469.8	5235.32	384254316.6	9756.98	412841677.9	10117.37	377612306.6	9785.59	393150988.1	1144.64	393150988.1
Fakse Ladeplads Havn,DK	Fakse Ladeplads Havn	DK	393150988.1	0%	0.004005	160	213	NA	55.215901	55.2193	DK - Fakse Ladeplads Havn	12.165382	12.1675	VALUE	FAKSE LADEPLADS	1	1937604.1	185702.945		NA	NA	DK		DNK06009		272941.03	334493807.7	255342.77	285774469.8	298159.97	384254316.6	248074.81	412841677.9	173896.28	377612306.6	317783.35	393150988.1	174668.72	393150988.1	196737.17
Falsled,DK	Falsled	DK	393150988.1	0%	0.00857	161	270	NA	55.154205	55.1477	DK - Falsled	10.147819	10.1534	VALUE	FALSLED	1	17839.81	2011.8		NA	NA	DK		DNK09053		3060.08	334493807.7	3419.73	285774469.8	1862.94	384254316.6	1766.66	412841677.9	1792.02	377612306.6	1914.78	393150988.1	2340.08	393150988.1	1683.52
Horne,DK	Horne	DK	393150988.1		0.041584	228	270	NA	55.108379	55.1477	DK - Horne	10.166934	10.1534	VALUE	FALSLED	1	77.51			NA	NA	DK		DNK09053			334493807.7	77.51	285774469.8		384254316.6		412841677.9		377612306.6		393150988.1		393150988.1
Fjællebroen,DK	Fjællebroen	DK	393150988.1	0%	0.004878	168	287	NA	55.060666	55.0599	DK - Fjællebroen	10.386018	10.3812	VALUE	FJÃ†LLEBROEN	1	265703.21	50434.49		NA	NA	DK		DNK09086		18387.64	334493807.7	18649.06	285774469.8	13654.79	384254316.6	14985.63	412841677.9	25313.11	377612306.6	48846.76	393150988.1	53829.98	393150988.1	47039	24997.24
Fjand,DK	Fjand	DK	393150988.1	0%	0.001268	165	362	NA	56.322114	56.3223	DK - Fjand	8.124746	8.126	VALUE	FJAND	1	5356.73	1776.19		NA	NA	DK		DNK22014		360.1	334493807.7		285774469.8		384254316.6		412841677.9	685.94	377612306.6	758.3	393150988.1	1498.15	393150988.1	2054.23
Fjandø havn,DK	Fjandø havn	DK	393150988.1		0.059726	166	362	NA	56.340833	56.3223	DK - Fjandø havn	8.182778	8.126	VALUE	FJAND	1	150.52			NA	NA	DK		DNK22014			334493807.7		285774469.8		384254316.6	150.52	412841677.9		377612306.6		393150988.1		393150988.1
Helmklit,DK	Helmklit	DK	393150988.1		0.026841	217	362	NA	56.327166	56.3223	DK - Helmklit	8.152397	8.126	VALUE	FJAND	1	2444.97			NA	NA	DK		DNK22014		1818.07	334493807.7		285774469.8		384254316.6		412841677.9	470.04	377612306.6	156.86	393150988.1		393150988.1
Fjellerup Strand,DK	Fjellerup Strand	DK	393150988.1	0%	0.023137	167	313	NA	56.515724	56.5124	DK - Fjellerup Strand	10.611397	10.5885	VALUE	FJELLERUP STRAND	1	161569.7	7069.68		NA	NA	DK		DNK16001		47894.18	334493807.7	42874.64	285774469.8	23364.76	384254316.6	12968.15	412841677.9	14611.33	377612306.6	5603.58	393150988.1	8529.67	393150988.1	5609.69	113.68
Fredericia,DK	Fredericia	DK	393150988.1		0.009911	171	294	NA	55.56893	55.5664	DK - Fredericia	9.749517	9.7591	VALUE	FREDERICIA	1	6307.47	6096.75		NA	NA	DK		DNK10034			334493807.7		285774469.8		384254316.6		412841677.9		377612306.6	210.72	393150988.1	6096.75	393150988.1
Frederikssund,DK	Frederikssund	DK	393150988.1	0%	0.004054	173	395	NA	55.835592	55.8371	DK - Frederikssund	12.062436	12.0662	VALUE	FREDERIKSSUND	1	30633.97	5842.79		NA	NA	DK		DNK29022		3631.19	334493807.7	4095.61	285774469.8	2079	384254316.6	1433.22	412841677.9	2009.63	377612306.6	5699.74	393150988.1	6586.64	393150988.1	5098.94
Frederiksværk,DK	Frederiksværk	DK	393150988.1		0.007214	174	396	NA	55.971805	55.979	DK - Frederiksværk	12.018968	12.0195	VALUE	FREDERIKSVÃ†RK	1	6804.98	784.32		NA	NA	DK		DNK29023		926.75	334493807.7	617.58	285774469.8	430.02	384254316.6	2578.74	412841677.9	743.53	377612306.6	724.03	393150988.1	784.32	393150988.1
Gåbense,DK	Gåbense	DK	393150988.1	0%	0.005841	199	230	NA	54.94077	54.9414	DK - Gåbense	11.870207	11.8644	VALUE	GÃ…BENSE	1	80803.15	11033.88		NA	NA	DK		DNK06047		10187.92	334493807.7	7670.95	285774469.8	7529.87	384254316.6	13077.8	412841677.9	9288.68	377612306.6	10980.19	393150988.1	11614.33	393150988.1	10453.43
Fænø,DK	Fænø	DK	393150988.1		0.027834	179	292	NA	55.488362	55.469513	DK - Fænø	9.691197	9.670715	VALUE	GAMMEL Ã…LBO	1	305.26			NA	NA	DK		DNK10029			334493807.7	305.26	285774469.8		384254316.6		412841677.9		377612306.6		393150988.1		393150988.1
Gammel Ålbo,DK	Gammel Ålbo	DK	393150988.1	0%	0.005524	183	292	NA	55.464701	55.469513	DK - Gammel Ålbo	9.673429	9.670715	VALUE	GAMMEL Ã…LBO	1	456.14	456.14		NA	NA	DK		DNK10029			334493807.7		285774469.8		384254316.6		412841677.9		377612306.6		393150988.1		393150988.1	456.14
Gerlev,DK	Gerlev	DK	393150988.1	0%	0.001557	185	398	NA	55.821431	55.8216	DK - Gerlev	12.014748	12.0132	VALUE	GERLEV	1	19908.56	2700.33		NA	NA	DK		DNK29029			334493807.7		285774469.8		384254316.6		412841677.9		377612306.6	14507.89	393150988.1	4199.41	393150988.1	1201.25
Jægerspris,DK	Jægerspris	DK	393150988.1	0%	0.037134	251	398	NA	55.851987	55.8216	DK - Jægerspris	11.991855	12.0132	VALUE	GERLEV	1	69457.85	5166.425		NA	NA	DK		DNK29029		10129.55	334493807.7	9504.68	285774469.8	12469.68	384254316.6	11254.52	412841677.9	11236.17	377612306.6	4530.41	393150988.1	4666.42	393150988.1	5666.43
Neder Dråby,DK	Neder Dråby	DK	393150988.1	0%	0.039721	308	398	NA	55.858466	55.8216	DK - Neder Dråby	11.998411	12.0132	VALUE	GERLEV	1	13126.96	5194.05		NA	NA	DK		DNK29029			334493807.7		285774469.8		384254316.6		412841677.9		377612306.6		393150988.1	7827.16	393150988.1	2560.94	2738.86
Gershøj,DK	Gershøj	DK	393150988.1		0.004582	186	201	NA	55.716271	55.7152	DK - Gershøj	11.976056	11.9716	VALUE	GERSHÃ˜J	1	4537.58	659.71		NA	NA	DK		DNK01023		2741.34	334493807.7	665.02	285774469.8		384254316.6	268.38	412841677.9		377612306.6	203.14	393150988.1	659.71	393150988.1
Ballebro,DK	Ballebro	DK	393150988.1		0.10731	120	334	NA	54.997226	54.9212	DK - Ballebro	9.667634	9.5919	VALUE	GRÃ…STEN	1	1859.37			NA	NA	DK		DNK18015		1859.37	334493807.7		285774469.8		384254316.6		412841677.9		377612306.6		393150988.1		393150988.1
Felsted huse,DK	Felsted huse	DK	393150988.1		0.104532	163	334	NA	54.979173	54.9212	DK - Felsted huse	9.504916	9.5919	VALUE	GRÃ…STEN	1	32160.33			NA	NA	DK		DNK18015		5728.11	334493807.7	7762.14	285774469.8	4892.59	384254316.6	5654.07	412841677.9	8123.42	377612306.6		393150988.1		393150988.1
Gråsten,DK	Gråsten	DK	393150988.1	0%	0.009435	193	334	NA	54.918661	54.9212	DK - Gråsten	9.582813	9.5919	VALUE	GRÃ…STEN	1	50007.38	9052.065		NA	NA	DK		DNK18015		3247.71	334493807.7	2288.78	285774469.8	2722.72	384254316.6	7349.73	412841677.9	5300.91	377612306.6	9738.96	393150988.1	8417.91	393150988.1	9686.22	1254.42
Hardeshøj,DK	Hardeshøj	DK	393150988.1		0.136342	207	334	NA	55.010186	54.9212	DK - Hardeshøj	9.6952	9.5919	VALUE	GRÃ…STEN	1	3492.21			NA	NA	DK		DNK18015			334493807.7		285774469.8	93.27	384254316.6	952.33	412841677.9	2446.61	377612306.6		393150988.1		393150988.1
Gudhjem,DK	Gudhjem	DK	393150988.1	0%	0.002253	195	435	NA	55.208455	55.2067	DK - Gudhjem	14.971687	14.9731	VALUE	GUDHJEM	1	37993.86	958.065		NA	NA	DK		DNK33009		6702.8	334493807.7	8575.37	285774469.8	3531.54	384254316.6	1029.54	412841677.9	3190.83	377612306.6	12707.9	393150988.1	1436.16	393150988.1	479.97	339.75
Guldborg,DK	Guldborg	DK	393150988.1	0%	0.000648	196	229	NA	54.868729	54.8682	DK - Guldborg	11.740225	11.7406	VALUE	GULDBORG	1	418139.25	61981.075		NA	NA	DK		DNK06046		11772.66	334493807.7	45128.79	285774469.8	47609.31	384254316.6	57470.49	412841677.9	76614.47	377612306.6	55407.78	393150988.1	78186.04	393150988.1	45776.11	173.61
Høruphav,DK	Høruphav	DK	393150988.1	0%	0.007712	244	340	NA	54.910152	54.9105	DK - Høruphav	9.900205	9.8925	VALUE	HÃ˜RUPHAV	1	100261.37	3309.955		NA	NA	DK		DNK18036		35571.21	334493807.7	32778	285774469.8	6506.47	384254316.6	7406.18	412841677.9	4852.48	377612306.6	6527.13	393150988.1	5794.98	393150988.1	824.93
Grønsund,DK	Grønsund	DK	393150988.1		0.017648	194	212	NA	54.882541	54.8836	DK - Grønsund	12.127783	12.1454	VALUE	HÃ…RBÃ˜LLEBRO	1	386.51			NA	NA	DK		DNK06007			334493807.7		285774469.8		384254316.6	386.51	412841677.9		377612306.6		393150988.1		393150988.1
Hårbøllebro,DK	Hårbøllebro	DK	393150988.1	0%	0.012648	241	212	NA	54.890627	54.8836	DK - Hårbøllebro	12.134884	12.1454	VALUE	HÃ…RBÃ˜LLEBRO	1	543672.02	51770.41		NA	NA	DK		DNK06007		186670.99	334493807.7	52340.52	285774469.8	36414.93	384254316.6	53582.53	412841677.9	50732.71	377612306.6	59443.18	393150988.1	69042.47	393150988.1	34498.35	946.33
Haderslev,DK	Haderslev	DK	393150988.1		0.001189	200	332	NA	55.250072	55.2505	DK - Haderslev	9.48911	9.488	VALUE	HADERSLEV	1	21.5			NA	NA	DK		DNK18003			334493807.7		285774469.8		384254316.6	21.5	412841677.9		377612306.6		393150988.1		393150988.1
Glenstrup sø,DK	Glenstrup sø	DK	393150988.1		0.286728	189	309	NA	56.594024	56.7151	DK - Glenstrup sø	9.855988	10.1159	VALUE	HADSUND	1	390.38			NA	NA	DK		DNK14005		390.38	334493807.7		285774469.8		384254316.6		412841677.9		377612306.6		393150988.1		393150988.1
Hadsund,DK	Hadsund	DK	393150988.1	0%	0.007012	201	309	NA	56.721437	56.7151	DK - Hadsund	10.112897	10.1159	VALUE	HADSUND	1	318835.3	65071.38		NA	NA	DK		DNK14005		31137.51	334493807.7	32580.16	285774469.8	23253.22	384254316.6	19821.79	412841677.9	33410.79	377612306.6	48489.06	393150988.1	78293.24	393150988.1	51849.52
Hobro,DK	Hobro	DK	393150988.1	0%	0.327191	225	309	NA	56.639139	56.7151	DK - Hobro	9.797648	10.1159	VALUE	HADSUND	1	8812.82	289.765		NA	NA	DK		DNK14005		4341.11	334493807.7	2089.61	285774469.8	369.34	384254316.6	290.03	412841677.9	646.14	377612306.6	497.06	393150988.1	418.35	393150988.1	161.18
Mariager,DK	Mariager	DK	393150988.1	0%	0.153089	293	309	NA	56.649996	56.7151	DK - Mariager	9.977344	10.1159	VALUE	HADSUND	1	98903.45	18629.23		NA	NA	DK		DNK14005		6423.05	334493807.7	10317.33	285774469.8	4306.02	384254316.6	12925.47	412841677.9	13129.75	377612306.6	14543.39	393150988.1	23394.81	393150988.1	13863.65
Randers,DK	Randers	DK	393150988.1	0%	0.266601	340	309	NA	56.460584	56.7151	DK - Randers	10.036539	10.1159	VALUE	HADSUND	1	43786.44	10793.29		NA	NA	DK		DNK14005		4256.39	334493807.7	3625.12	285774469.8	4478.9	384254316.6	3448.99	412841677.9	3802.72	377612306.6	2587.74	393150988.1	6994.24	393150988.1	14592.34
Snæbum Sø,DK	Snæbum Sø	DK	393150988.1	0%	0.470414	396	309	NA	56.646359	56.7151	DK - Snæbum Sø	9.650535	10.1159	VALUE	HADSUND	1	233.17	233.17		NA	NA	DK		DNK14005			334493807.7		285774469.8		384254316.6		412841677.9		377612306.6		393150988.1		393150988.1	233.17
Stinesminde,DK	Stinesminde	DK	393150988.1	0%	0.153253	412	309	NA	56.67266	56.7151	DK - Stinesminde	9.96864	10.1159	VALUE	HADSUND	1	65231.41	9832.01		NA	NA	DK		DNK14005		13332.91	334493807.7	8166.37	285774469.8	9293.8	384254316.6	4706.44	412841677.9	5366.87	377612306.6	4701	393150988.1	7627.93	393150988.1	12036.09
Svenstrup,DK	Svenstrup	DK	393150988.1		0.371656	426	309	NA	56.972243	56.7151	DK - Svenstrup	9.84756	10.1159	VALUE	HADSUND	1	81416.48			NA	NA	DK		DNK14005		70815.2	334493807.7	7808.56	285774469.8	2792.72	384254316.6		412841677.9		377612306.6		393150988.1		393150988.1
Tjele Langsø,DK	Tjele Langsø	DK	393150988.1	0%	0.50043	447	309	NA	56.536844	56.7151	DK - Tjele Langsø	9.648294	10.1159	VALUE	HADSUND	1	32140.06	3454.94		NA	NA	DK		DNK14005		6379.26	334493807.7	6274.54	285774469.8	4271.24	384254316.6	5530.89	412841677.9	3420.6	377612306.6	2808.6	393150988.1		393150988.1	3454.94
Hammerhavn,DK	Hammerhavn	DK	393150988.1	0%	0.001319	203	439	NA	55.279116	55.278	DK - Hammerhavn	14.756696	14.7574	VALUE	HAMMERHAVN	1	816662.8	401345.29		NA	NA	DK		DNK33015		5645.56	334493807.7	2211.25	285774469.8	4587.36	384254316.6	761.9	412841677.9	766.14	377612306.6		393150988.1	801274.64	393150988.1	1415.94
Sandvig,DK	Sandvig	DK	393150988.1		0.020351	365	439	NA	55.28931	55.278	DK - Sandvig	14.77432	14.7574	VALUE	HAMMERHAVN	1	744.32			NA	NA	DK		DNK33015		393.01	334493807.7	351.31	285774469.8		384254316.6		412841677.9		377612306.6		393150988.1		393150988.1
Handermelle,DK	Handermelle	DK	393150988.1		0.005972	204	411	NA	54.663684	54.6585	DK - Handermelle	11.573865	11.5709	VALUE	HANDERMELLE	1	884.73			NA	NA	DK		DNK31025		884.73	334493807.7		285774469.8		384254316.6		412841677.9		377612306.6		393150988.1		393150988.1
Harboøre,DK	Harboøre	DK	393150988.1		0.003451	206	365	NA	56.61648	56.6189	DK - Harboøre	8.180161	8.1777	VALUE	HARBOÃ˜RE	1	1862.54			NA	NA	DK		DNK23002			334493807.7	689.39	285774469.8	1133.19	384254316.6	39.96	412841677.9		377612306.6		393150988.1		393150988.1
Hasselø,DK	Hasselø	DK	393150988.1	0%	0.024644	210	233	NA	54.748761	54.7242	DK - Hasselø	11.884963	11.887	VALUE	HASSELÃ˜	1	84074.47	6558.73		NA	NA	DK		DNK06050		7919.15	334493807.7	18389.77	285774469.8	13076.74	384254316.6	14620	412841677.9	10697.94	377612306.6	6253.41	393150988.1	10553.69	393150988.1	2563.77
Kalvø,DK	Kalvø	DK	393150988.1		0.026134	254	233	NA	54.724505	54.7242	DK - Kalvø	11.860867	11.887	VALUE	HASSELÃ˜	1	8806.2			NA	NA	DK		DNK06050			334493807.7	1224.11	285774469.8	1172.9	384254316.6	3040.47	412841677.9	3026.61	377612306.6	342.1	393150988.1		393150988.1
Havneby,DK	Havneby	DK	393150988.1	1%	0.003707	212	345	NA	55.087448	55.0873	DK - Havneby	8.558205	8.5545	VALUE	HAVNEBY	1	49099772.33	4187740.335		NA	NA	DK		DNK19009		11343540.87	334493807.7	10323553.75	285774469.8	4733161.94	384254316.6	5189743.43	412841677.9	2475387.08	377612306.6	6115371.47	393150988.1	4499258.43	393150988.1	3876222.24	543533.13
Højer,DK	Højer	DK	393150988.1	0%	0.186122	242	345	NA	54.965419	55.0873	DK - Højer	8.695165	8.5545	VALUE	HAVNEBY	1	77890.46	6357.555		NA	NA	DK		DNK19009			334493807.7		285774469.8	26424.64	384254316.6	19200.85	412841677.9	9959.23	377612306.6	9590.63	393150988.1	8324.12	393150988.1	4390.99
Alleshave,DK	Alleshave	DK	393150988.1		0.097208	107	422	NA	55.727775	55.7501	DK - Alleshave	11.24199	11.3366	VALUE	HAVNSÃ˜	1	3434.07	2721.97		NA	NA	DK		DNK32003			334493807.7		285774469.8		384254316.6	712.1	412841677.9		377612306.6		393150988.1	2721.97	393150988.1
Havnsø,DK	Havnsø	DK	393150988.1	0%	0.008362	213	422	NA	55.751608	55.7501	DK - Havnsø	11.328375	11.3366	VALUE	HAVNSÃ˜	1	65257.18	11167.335		NA	NA	DK		DNK32003			334493807.7	12687.7	285774469.8	11541.16	384254316.6	14563.53	412841677.9	3270.61	377612306.6	859.51	393150988.1	6743.43	393150988.1	15591.24
Tissø,DK	Tissø	DK	393150988.1		0.179756	446	422	NA	55.577663	55.7501	DK - Tissø	11.285826	11.3366	VALUE	HAVNSÃ˜	1	80079.86			NA	NA	DK		DNK32003		27382.06	334493807.7	8679.56	285774469.8	8190.38	384254316.6	9065.85	412841677.9	19877.8	377612306.6		393150988.1		393150988.1		6884.21
Bjert Strand,DK	Bjert Strand	DK	393150988.1		0.061368	129	341	NA	55.431935	55.3708	DK - Bjert Strand	9.605246	9.5999	VALUE	HEJLSMINDE	1	581.83			NA	NA	DK		DNK18038			334493807.7		285774469.8		384254316.6		412841677.9		377612306.6	581.83	393150988.1		393150988.1
Hejlsminde,DK	Hejlsminde	DK	393150988.1		0.00275	215	341	NA	55.368654	55.3708	DK - Hejlsminde	9.601621	9.5999	VALUE	HEJLSMINDE	1	43270.41	1741.5		NA	NA	DK		DNK18038		7116.15	334493807.7	7026.55	285774469.8	8239.12	384254316.6	5899.69	412841677.9	7412.23	377612306.6	5835.17	393150988.1	1741.5	393150988.1
Helsingør,DK	Helsingør	DK	393150988.1	0%	0.021346	219	397	NA	56.030787	56.0335	DK - Helsingør	12.592127	12.6133	VALUE	HELSINGÃ˜R	1	1065820.2	55755.65		NA	NA	DK		DNK29024		453806.18	334493807.7	232938.84	285774469.8	87991.81	384254316.6	59722.6	412841677.9	66464.33	377612306.6	42678.08	393150988.1	50836.35	393150988.1	60674.95	10707.04
Hesnæs,DK	Hesnæs	DK	393150988.1	0%	0.00188	221	236	NA	54.824257	54.8234	DK - Hesnæs	12.136374	12.1347	VALUE	HESNÃ†S	1	1553133.72	235886.45		NA	NA	DK		DNK06057		334210.88	334493807.7	197019.72	285774469.8	79854.1	384254316.6	118307.89	412841677.9	136891.85	377612306.6	167568.53	393150988.1	243591.75	393150988.1	228181.15	47507.84
Hjortø,DK	Hjortø	DK	393150988.1	0%	0.000172	224	257	NA	54.963067	54.963228	DK - Hjortø	10.485787	10.485849	VALUE	HJORTÃ˜	1	40382.27	4169.34		NA	NA	DK		DNK09014		3612.71	334493807.7	3516.65	285774469.8	7303.1	384254316.6	11047.63	412841677.9	3279.5	377612306.6	3284	393150988.1	4410.04	393150988.1	3928.64
Holbæk,DK	Holbæk	DK	393150988.1	0%	0.008151	226	428	NA	55.714655	55.7179	DK - Holbæk	11.717578	11.7101	VALUE	HOLBÃ†K	1	4774518.49	479793.14		NA	NA	DK		DNK32027		950387	334493807.7	997971.76	285774469.8	491280.91	384254316.6	364243.03	412841677.9	427841.51	377612306.6	473585.97	393150988.1	500685.36	393150988.1	458900.92	109622.03
Hornbæk,DK	Hornbæk	DK	393150988.1	0%	0.005781	227	389	NA	56.084962	56.09	DK - Hornbæk	12.458537	12.4557	VALUE	HORNBÃ†K	1	121915.84	13270.7		NA	NA	DK		DNK29012		29417.33	334493807.7	11623.19	285774469.8	21893.99	384254316.6	7313.48	412841677.9	10766.07	377612306.6	13125.92	393150988.1	13889.54	393150988.1	12651.86	1234.46
Horsens,DK	Horsens	DK	393150988.1	0%	0.005917	229	325	NA	55.85813	55.8621	DK - Horsens	9.847588	9.8432	VALUE	HORSENS	1	809630.5	140230.99		NA	NA	DK		DNK17009		3027.6	334493807.7	6791.33	285774469.8	7942.33	384254316.6	6025.41	412841677.9	276258.7	377612306.6	229123.15	393150988.1	267204.41	393150988.1	13257.57
Julsø,DK	Julsø	DK	393150988.1	0%	0.308127	248	325	NA	56.118575	55.8621	DK - Julsø	9.672429	9.8432	VALUE	HORSENS	1	25104.9	2165.78		NA	NA	DK		DNK17009			334493807.7	96.59	285774469.8		384254316.6	22433.38	412841677.9		377612306.6		393150988.1		393150988.1	2165.78	409.15
Lund,DK	Lund	DK	393150988.1	0%	0.083102	286	325	NA	55.895931	55.8621	DK - Lund	9.767296	9.8432	VALUE	HORSENS	1	9904.13	1697.09		NA	NA	DK		DNK17009		904.02	334493807.7	1070.51	285774469.8	979.9	384254316.6	1288.41	412841677.9	1172.95	377612306.6	1094.17	393150988.1	1805.31	393150988.1	1588.87
Mossø,DK	Mossø	DK	393150988.1	0%	0.185551	302	325	NA	56.036781	55.8621	DK - Mossø	9.780622	9.8432	VALUE	HORSENS	1	77597.61	3611.125		NA	NA	DK		DNK17009		5956.28	334493807.7	12670.61	285774469.8	20021.35	384254316.6	8004.64	412841677.9	17028.64	377612306.6	5704.24	393150988.1	2706.37	393150988.1	4515.88	989.58
Ry,DK	Ry	DK	393150988.1	0%	0.241069	352	325	NA	56.090673	55.8621	DK - Ry	9.766592	9.8432	VALUE	HORSENS	1	65947.63	14743.115		NA	NA	DK		DNK17009			334493807.7		285774469.8	18102.16	384254316.6		412841677.9	18359.24	377612306.6		393150988.1	14476.74	393150988.1	15009.49
Skanderborg sø,DK	Skanderborg sø	DK	393150988.1	0%	0.195386	375	325	NA	56.037247	55.8621	DK - Skanderborg sø	9.929799	9.8432	VALUE	HORSENS	1	7765.52	1352.445		NA	NA	DK		DNK17009			334493807.7		285774469.8		384254316.6	3496.52	412841677.9	1564.1	377612306.6		393150988.1	1895.07	393150988.1	809.82
Tange sø,DK	Tange sø	DK	393150988.1		0.534544	438	325	NA	56.329885	55.8621	DK - Tange sø	9.584522	9.8432	VALUE	HORSENS	1	64846.32			NA	NA	DK		DNK17009		658.35	334493807.7		285774469.8	17435.9	384254316.6	23266.39	412841677.9	12415.08	377612306.6	11070.61	393150988.1		393150988.1
Hou,DK	Hou	DK	393150988.1	0%	0.009802	230	304	NA	57.05	57.0598	DK - Hou	10.366667	10.3669	VALUE	HOU (NORDJYLLAND)	1	37293.17	27738.98		NA	NA	DK		DNK13004			334493807.7		285774469.8		384254316.6		412841677.9		377612306.6		393150988.1		393150988.1	27738.98	9554.18
Humlebæk,DK	Humlebæk	DK	393150988.1	0%	0.0077	236	387	NA	55.958374	55.9615	DK - Humlebæk	12.526863	12.5339	VALUE	HUMLEBÃ†K	1	147576.96	8828.63		NA	NA	DK		DNK29006		25143.46	334493807.7	19503.09	285774469.8	12346.25	384254316.6	24886.23	412841677.9	17531.67	377612306.6	30509.01	393150988.1	13456.76	393150988.1	4200.5
Humlum,DK	Humlum	DK	393150988.1	0%	0.000591	237	363	NA	56.540272	56.5397	DK - Humlum	8.551149	8.551	VALUE	HUMLUM	1	29132.29	1812.025		NA	NA	DK		DNK22017			334493807.7	25508.23	285774469.8		384254316.6		412841677.9		377612306.6		393150988.1	1697.76	393150988.1	1926.29
Sønder Nissum (Nissum Fjord),DK	Sønder Nissum (Nissum Fjord)	DK	393150988.1		0.049319	432	358	NA	56.319497	56.2806	DK - Sønder Nissum (Nissum Fjord)	8.206021	8.1757	VALUE	HUSBY	1	3027.45			NA	NA	DK		DNK22005			334493807.7	2349.86	285774469.8	220.04	384254316.6		412841677.9	291.67	377612306.6	165.88	393150988.1		393150988.1
Juelsminde,DK	Juelsminde	DK	393150988.1	0%	0.016288	247	324	NA	55.708806	55.7136	DK - Juelsminde	9.998833	10.0144	VALUE	JUELSMINDE	1	1616143.07	277713.975		NA	NA	DK		DNK17004		815991.12	334493807.7	236755.43	285774469.8	5133.68	384254316.6	1852.85	412841677.9	982.04	377612306.6		393150988.1	506161.45	393150988.1	49266.5
Jyllinge,DK	Jyllinge	DK	393150988.1	0%	0.002534	250	197	NA	55.748496	55.751	DK - Jyllinge	12.110293	12.1099	VALUE	JYLLINGE	1	333398.24	39424.205		NA	NA	DK		DNK01018		68463.95	334493807.7	40310.42	285774469.8	31618.25	384254316.6	30211.03	412841677.9	52470.06	377612306.6	31476.1	393150988.1	53188.56	393150988.1	25659.85
Roskilde,DK	Roskilde	DK	393150988.1		0.111297	349	197	NA	55.64191	55.751	DK - Roskilde	12.087845	12.1099	VALUE	JYLLINGE	1	46955.46	8579.32		NA	NA	DK		DNK01018		1639.51	334493807.7	4022.78	285774469.8	5845	384254316.6	10335.54	412841677.9	11061.04	377612306.6	5472.26	393150988.1	8579.32	393150988.1
Bøgeskoven,DK	Bøgeskoven	DK	393150988.1	0%	0.152619	141	195	NA	55.683707	55.6763	DK - Bøgeskoven	12.41686	12.5693	VALUE	KÃ˜BENHAVN	1	951356.41	82371.005		NA	NA	DK		DNK01011		231209.26	334493807.7	161351.26	285774469.8	127082.1	384254316.6	77161.28	412841677.9	91041.61	377612306.6	96496.8	393150988.1	96100.68	393150988.1	68641.33	2272.1
København,DK	København	DK	393150988.1	0%	0.000984	277	195	NA	55.676097	55.6763	DK - København	12.568337	12.5693	VALUE	KÃ˜BENHAVN	1	1369800.93	3436.425		NA	NA	DK		DNK01011		1010254.35	334493807.7	168658.11	285774469.8	45836.04	384254316.6	46920.85	412841677.9	75741.19	377612306.6	15517.55	393150988.1	1011.46	393150988.1	5861.39
Nørre Lyngby,DK	Nørre Lyngby	DK	393150988.1		0.11461	323	195	NA	55.763516	55.6763	DK - Nørre Lyngby	12.494943	12.5693	VALUE	KÃ˜BENHAVN	1	16321.94			NA	NA	DK		DNK01011		7960.72	334493807.7		285774469.8		384254316.6	4861.79	412841677.9	3499.43	377612306.6		393150988.1		393150988.1
Skovshoved,DK	Skovshoved	DK	393150988.1	0%	0.089181	381	195	NA	55.761605	55.6763	DK - Skovshoved	12.595307	12.5693	VALUE	KÃ˜BENHAVN	1	65145.54	2219.005		NA	NA	DK		DNK01011		31704.99	334493807.7	10668.55	285774469.8	1372.32	384254316.6	14833.46	412841677.9		377612306.6	2128.2	393150988.1	3775.72	393150988.1	662.29
Skudehavnen/københavn,DK	Skudehavnen/københavn	DK	393150988.1	0%	0.043157	383	195	NA	55.649851	55.6763	DK - Skudehavnen/københavn	12.535197	12.5693	VALUE	KÃ˜BENHAVN	1	3858397.98	498466.75		NA	NA	DK		DNK01011		65675.69	334493807.7	451620.93	285774469.8	512671.45	384254316.6	525264.96	412841677.9	549998.03	377612306.6	741286.96	393150988.1	566157.71	393150988.1	430775.79	14946.45
Kalundborg,DK	Kalundborg	DK	393150988.1	0%	0.007938	252	429	NA	55.686429	55.6797	DK - Kalundborg	11.089188	11.0934	VALUE	KALUNDBORG	1	912432.29	31377.63		NA	NA	DK		DNK32028		306821.75	334493807.7	287446.43	285774469.8	46083.87	384254316.6	42525.55	412841677.9	113497.7	377612306.6	38943.61	393150988.1	46657.84	393150988.1	16097.42	14358.14
Saltbæk Vig,DK	Saltbæk Vig	DK	393150988.1	0%	0.09901	362	429	NA	55.722136	55.6797	DK - Saltbæk Vig	11.182856	11.0934	VALUE	KALUNDBORG	1	188131.57	36764.72		NA	NA	DK		DNK32028		13331.05	334493807.7	9315.59	285774469.8	16342.58	384254316.6	12185.28	412841677.9	25935.77	377612306.6	37491.87	393150988.1	35628.86	393150988.1	37900.58
Kalvehave,DK	Kalvehave	DK	393150988.1	0%	0.006546	253	214	NA	54.998426	54.9966	DK - Kalvehave	12.167687	12.1614	VALUE	KALVEHAVE	1	1218502.29	144814.36		NA	NA	DK		DNK06011		178618.11	334493807.7	148583.26	285774469.8	152125.59	384254316.6	192053.54	412841677.9	130221.94	377612306.6	126605.9	393150988.1	143856.86	393150988.1	145771.86	665.24
Langø,DK	Langø	DK	393150988.1	0%	0.045158	279	214	NA	54.982666	54.9966	DK - Langø	12.118445	12.1614	VALUE	KALVEHAVE	1	9038303.87	1016923.22		NA	NA	DK		DNK06011		1325877.2	334493807.7	1207663.64	285774469.8	1012930.32	384254316.6	983877.28	412841677.9	969314.8	377612306.6	1169043.45	393150988.1	1106891.07	393150988.1	926955.37	335750.73
Bavelse Sø,DK	Bavelse Sø	DK	393150988.1		0.158152	124	211	NA	55.335582	55.1779	DK - Bavelse Sø	11.634214	11.6464	VALUE	KARREBÃ†KSMINDE	1	15465.2			NA	NA	DK		DNK06002		14497.72	334493807.7	967.48	285774469.8		384254316.6		412841677.9		377612306.6		393150988.1		393150988.1
Karrebæksminde,DK	Karrebæksminde	DK	393150988.1	0%	0.005951	256	211	NA	55.183593	55.1779	DK - Karrebæksminde	11.648135	11.6464	VALUE	KARREBÃ†KSMINDE	1	1524280.17	172764.225		NA	NA	DK		DNK06002		336959.16	334493807.7	131677.55	285774469.8	92202.42	384254316.6	169579.76	412841677.9	203046.22	377612306.6	226987.08	393150988.1	215014.7	393150988.1	130513.75	18299.55
Kastrup,DK	Kastrup	DK	393150988.1	0%	0.013033	257	194	NA	55.637944	55.6359	DK - Kastrup	12.641528	12.6544	VALUE	KASTRUP	1	960942.58	103905.41		NA	NA	DK		DNK01005		239515.21	334493807.7	101285.09	285774469.8	49027.98	384254316.6	124641.05	412841677.9	111231.34	377612306.6	121497.23	393150988.1	85502.47	393150988.1	122308.35	5933.84
Fynshav,DK	Fynshav	DK	393150988.1		0.084771	177	339	NA	54.987793	54.9668	DK - Fynshav	9.981231	9.8991	VALUE	KETTING NOR	1	2072.15	2072.15		NA	NA	DK		DNK18035			334493807.7		285774469.8		384254316.6		412841677.9		377612306.6		393150988.1	2072.15	393150988.1
Ketting Nor,DK	Ketting Nor	DK	393150988.1	0%	0.023097	259	339	NA	54.970687	54.9668	DK - Ketting Nor	9.876332	9.8991	VALUE	KETTING NOR	1	58303.58	2039.655		NA	NA	DK		DNK18035		21593.44	334493807.7	6544.18	285774469.8	11226.07	384254316.6	7781.27	412841677.9	4896.31	377612306.6	2183.01	393150988.1	3451.36	393150988.1	627.95
Mou Bro,DK	Mou Bro	DK	393150988.1		0.016496	303	339	NA	54.950868	54.9668	DK - Mou Bro	9.894821	9.8991	VALUE	KETTING NOR	1	5034.06	1026.32		NA	NA	DK		DNK18035		301.61	334493807.7	516.88	285774469.8	671.24	384254316.6	684.13	412841677.9	942.28	377612306.6	891.58	393150988.1	1026.32	393150988.1
Kindvig,DK	Kindvig	DK	393150988.1		0.000977	260	240	NA	55.045919	55.0453	DK - Kindvig	12.111357	12.1106	VALUE	KINDVIG	1	753.53			NA	NA	DK		DNK06063			334493807.7	753.53	285774469.8		384254316.6		412841677.9		377612306.6		393150988.1		393150988.1
Hovvig,DK	Hovvig	DK	393150988.1		0.052598	235	353	NA	56.140567	56.088	DK - Hovvig	8.124031	8.1222	VALUE	KLEGOD	1	74.1			NA	NA	DK		DNK20011			334493807.7		285774469.8	74.1	384254316.6		412841677.9		377612306.6		393150988.1		393150988.1
Klegod,DK	Klegod	DK	393150988.1	0%	0.006269	261	353	NA	56.085064	56.088	DK - Klegod	8.11666	8.1222	VALUE	KLEGOD	1	522.43	136.87		NA	NA	DK		DNK20011			334493807.7	3.22	285774469.8	245.47	384254316.6		412841677.9		377612306.6		393150988.1	154.87	393150988.1	118.87
Klitmøller,DK	Klitmøller	DK	393150988.1		0.000729	263	377	NA	57.040056	57.0399	DK - Klitmøller	8.493287	8.494	VALUE	KLITMÃ˜LLER	1	975.9			NA	NA	DK		DNK27026			334493807.7	975.9	285774469.8		384254316.6		412841677.9		377612306.6		393150988.1		393150988.1
Vandet Sø,DK	Vandet Sø	DK	393150988.1	0%	0.069281	457	377	NA	57.014943	57.0399	DK - Vandet Sø	8.55863	8.494	VALUE	KLITMÃ˜LLER	1	38919.28	3807.625		NA	NA	DK		DNK27026		201.28	334493807.7	3633.48	285774469.8	6089.55	384254316.6	2484.86	412841677.9	13205.62	377612306.6	5689.24	393150988.1	3346.14	393150988.1	4269.11
Vilsund Øst,DK	Vilsund Øst	DK	393150988.1		0.251334	468	377	NA	56.874321	57.0399	DK - Vilsund Øst	8.683084	8.494	VALUE	KLITMÃ˜LLER	1	81111.57			NA	NA	DK		DNK27026		64840.91	334493807.7		285774469.8	16270.66	384254316.6		412841677.9		377612306.6		393150988.1		393150988.1
Vilsund Vest,DK	Vilsund Vest	DK	393150988.1		0.20682	467	377	NA	56.881138	57.0399	DK - Vilsund Vest	8.626549	8.494	VALUE	KLITMÃ˜LLER	1	1919147.06	14300.24		NA	NA	DK		DNK27026		339204.66	334493807.7	127006.46	285774469.8	437905.31	384254316.6	402253.01	412841677.9	383028.13	377612306.6	215449.23	393150988.1	14300.24	393150988.1
Klodskov,DK	Klodskov	DK	393150988.1		0.009816	264	244	NA	54.810505	54.8194	DK - Klodskov	11.829451	11.8253	VALUE	KLODSKOV	1	583.15			NA	NA	DK		DNK06074			334493807.7		285774469.8	253.9	384254316.6		412841677.9	329.25	377612306.6		393150988.1		393150988.1
Kloster,DK	Kloster	DK	393150988.1		0.001132	265	357	NA	56.12623	56.1265	DK - Kloster	8.1767	8.1778	VALUE	KLOSTER	1	3041.41	311.06		NA	NA	DK		DNK20025		133.41	334493807.7	555.02	285774469.8	424.5	384254316.6	691.25	412841677.9	542.46	377612306.6	383.71	393150988.1	311.06	393150988.1
Ringkøbing,DK	Ringkøbing	DK	393150988.1	0%	0.088608	347	357	NA	56.088054	56.1265	DK - Ringkøbing	8.257633	8.1778	VALUE	KLOSTER	1	860713.08	105180.83		NA	NA	DK		DNK20025		2623.3	334493807.7	10850.59	285774469.8	185090.66	384254316.6	144355.64	412841677.9	121354.83	377612306.6	146711.89	393150988.1	123461.84	393150988.1	86899.82	39364.5
Velling,DK	Velling	DK	393150988.1		0.154395	462	357	NA	56.052721	56.1265	DK - Velling	8.313427	8.1778	VALUE	KLOSTER	1	155.06			NA	NA	DK		DNK20025			334493807.7		285774469.8	155.06	384254316.6		412841677.9		377612306.6		393150988.1		393150988.1
Vonå,DK	Vonå	DK	393150988.1	0%	0.064198	472	357	NA	56.131715	56.1265	DK - Vonå	8.241787	8.1778	VALUE	KLOSTER	1	31296.62	1665.55		NA	NA	DK		DNK20025		14026.53	334493807.7	4300.61	285774469.8	2078.22	384254316.6	2286.4	412841677.9	3977.23	377612306.6	1296.52	393150988.1	2889.18	393150988.1	441.92
Knebel,DK	Knebel	DK	393150988.1	0%	0.001738	266	316	NA	56.212644	56.2133	DK - Knebel	10.48519	10.4868	VALUE	KNEBEL	1	26126.72	3493.535		NA	NA	DK		DNK16012		5169.16	334493807.7	2160.6	285774469.8	2429.33	384254316.6	3201.45	412841677.9	3245.22	377612306.6	2933.9	393150988.1	4387.71	393150988.1	2599.36
Brande,DK	Brande	DK	393150988.1	0%	0.571795	134	295	NA	55.942686	55.4864	DK - Brande	9.128795	9.4734	VALUE	KOLDING	1	441385.77	272752.23		NA	NA	DK		DNK10036			334493807.7		285774469.8		384254316.6		412841677.9	32202.71	377612306.6	136430.83	393150988.1		393150988.1	272752.23
Branden,DK	Branden	DK	393150988.1		0.571795	135	295	NA	55.942686	55.4864	DK - Branden	9.128795	9.4734	VALUE	KOLDING	1	1291724.97			NA	NA	DK		DNK10036		512630.26	334493807.7	210654.4	285774469.8	194793.08	384254316.6	110744.98	412841677.9	179772.66	377612306.6	83129.6	393150988.1		393150988.1
Kongsgårde,DK	Kongsgårde	DK	393150988.1		0.002258	269	315	NA	56.146344	56.1486	DK - Kongsgårde	10.520702	10.5206	VALUE	KONGSGÃ…RDE	1	1990.86	412.86		NA	NA	DK		DNK16006			334493807.7		285774469.8		384254316.6		412841677.9	738.83	377612306.6	356.55	393150988.1	412.86	393150988.1		482.62
Langør,DK	Langør	DK	393150988.1		0.265803	280	315	NA	55.912027	56.1486	DK - Langør	10.64178	10.5206	VALUE	KONGSGÃ…RDE	1	423.36			NA	NA	DK		DNK16006		423.36	334493807.7		285774469.8		384254316.6		412841677.9		377612306.6		393150988.1		393150988.1
Mårup Havn,DK	Mårup Havn	DK	393150988.1	0%	0.212159	305	315	NA	55.939114	56.1486	DK - Mårup Havn	10.554174	10.5206	VALUE	KONGSGÃ…RDE	1	650.51	650.51		NA	NA	DK		DNK16006			334493807.7		285774469.8		384254316.6		412841677.9		377612306.6		393150988.1		393150988.1	650.51
Korsør,DK	Korsør	DK	393150988.1	0%	0.006891	272	208	NA	55.325763	55.3295	DK - Korsør	11.14939	11.1436	VALUE	KORSÃ˜R	1	2110940.49	310253.915		NA	NA	DK		DNK04015		223702.4	334493807.7	256260.14	285774469.8	214609.78	384254316.6	207528.5	412841677.9	260692.62	377612306.6	257823.64	393150988.1	292628.51	393150988.1	327879.32	69815.58
Korshavn (v. Avernakø),DK	Korshavn (v. Avernakø)	DK	393150988.1		0.0076	270	263	NA	55.0111	55.0124	DK - Korshavn (v. Avernakø)	10.322489	10.315	VALUE	KORSHAVN (V. AVERNAKÃ˜)	1	748.35			NA	NA	DK		DNK09035		67.14	334493807.7		285774469.8		384254316.6	681.22	412841677.9		377612306.6		393150988.1		393150988.1
Ballen (Samsø),DK	Ballen (Samsø)	DK	393150988.1	0%	0.208029	121	248	NA	55.815959	55.6092	DK - Ballen (Samsø)	10.636654	10.6137	VALUE	KORSHAVN (V. FYNS HOVED)	1	198798.31	6029.235		NA	NA	DK		DNK08016		78956.17	334493807.7	34882.75	285774469.8	23334.41	384254316.6	19563.17	412841677.9	17575.24	377612306.6	9763.68	393150988.1	4883.25	393150988.1	7175.22	2664.43
Korshavn (v. Fyns Hoved),DK	Korshavn (v. Fyns Hoved)	DK	393150988.1	0%	0.022494	271	248	NA	55.614768	55.6092	DK - Korshavn (v. Fyns Hoved)	10.591905	10.6137	VALUE	KORSHAVN (V. FYNS HOVED)	1	197883.66	10944.75		NA	NA	DK		DNK08016		145434.3	334493807.7	13984.91	285774469.8	5641.37	384254316.6		412841677.9		377612306.6	10933.57	393150988.1	11039.96	393150988.1	10849.54
Kragenæs,DK	Kragenæs	DK	393150988.1	0%	0.001845	273	410	NA	54.91627	54.9156	DK - Kragenæs	11.35398	11.3557	VALUE	KRAGENÃ†S	1	251404.14	26579.35		NA	NA	DK		DNK31023		55331.61	334493807.7	38828.07	285774469.8	18488.59	384254316.6	13919.86	412841677.9	25830.84	377612306.6	45846.47	393150988.1	19390.63	393150988.1	33768.07
Kramnitze,DK	Kramnitze	DK	393150988.1	0%	0.000987	274	405	NA	54.703615	54.7037	DK - Kramnitze	11.262616	11.2636	VALUE	KRAMNITZE	1	1575326.05	179819.545		NA	NA	DK		DNK31007		179739.13	334493807.7	196118.98	285774469.8	165180.67	384254316.6	188577.69	412841677.9	193328.09	377612306.6	202136.06	393150988.1	175375.48	393150988.1	184263.61	90606.35
Kulhuse,DK	Kulhuse	DK	393150988.1	0%	0.000431	276	385	NA	55.926622	55.927	DK - Kulhuse	11.913909	11.9137	VALUE	KULHUSE	1	32639.06	8304.215		NA	NA	DK		DNK29001			334493807.7		285774469.8	2508.66	384254316.6	2868.21	412841677.9	5237.48	377612306.6	5416.28	393150988.1	8499.31	393150988.1	8109.12
Lokken,DK	Lokken	DK	393150988.1	0%	0.001608	285	384	NA	57.370677	57.3704	DK - Lokken	9.717485	9.7159	VALUE	LÃ˜KKEN	1	3227497.12	225115.955		NA	NA	DK		DNK28007		474929.36	334493807.7	603970.13	285774469.8	444213.02	384254316.6	530419.17	412841677.9	461842.54	377612306.6	209588.61	393150988.1	169706.19	393150988.1	280525.72	52302.39
Lønstrup,DK	Lønstrup	DK	393150988.1	0%	0.001342	291	381	NA	57.473945	57.4727	DK - Lønstrup	9.797704	9.7972	VALUE	LÃ˜NSTRUP	1	14680.87	3111.36		NA	NA	DK		DNK28004		3589.59	334493807.7	2280.8	285774469.8	1062.72	384254316.6	222.23	412841677.9		377612306.6	917.16	393150988.1	1345.21	393150988.1	4877.51	385.65
Lemvig,DK	Lemvig	DK	393150988.1	0%	0.007875	281	360	NA	56.544344	56.5505	DK - Lemvig	8.302487	8.3074	VALUE	LEMVIG	1	3352986.7	5546.565		NA	NA	DK		DNK22011		1230211.76	334493807.7	748072.49	285774469.8	455652.43	384254316.6	407806.64	412841677.9	361018.43	377612306.6	137536.13	393150988.1	2996.23	393150988.1	8096.9	1595.69
Amtoft,DK	Amtoft	DK	393150988.1	0%	0.142648	110	376	NA	57.008114	57.1507	DK - Amtoft	8.959667	8.9639	VALUE	LILD STRAND	1	231434.39	29328.24		NA	NA	DK		DNK27024		20466.66	334493807.7	11540.32	285774469.8	20926.25	384254316.6	44056.38	412841677.9	38800.03	377612306.6	36988.27	393150988.1	35850.64	393150988.1	22805.84
Ejerslev,DK	Ejerslev	DK	393150988.1	0%	0.234577	156	376	NA	56.92443	57.1507	DK - Ejerslev	8.902026	8.9639	VALUE	LILD STRAND	1	181155.15	18976.4		NA	NA	DK		DNK27024			334493807.7		285774469.8	36686.74	384254316.6	37353.86	412841677.9	33105.29	377612306.6	36056.46	393150988.1	31933.91	393150988.1	6018.89
Fur,DK	Fur	DK	393150988.1	0%	0.328931	176	376	NA	56.826423	57.1507	DK - Fur	9.019039	8.9639	VALUE	LILD STRAND	1	1252612.8	16446.645		NA	NA	DK		DNK27024		442779.66	334493807.7	292412.1	285774469.8	220475.07	384254316.6	107409.17	412841677.9	102082.24	377612306.6	54561.28	393150988.1	21786.14	393150988.1	11107.15
Hovsør,DK	Hovsør	DK	393150988.1		0.195445	234	376	NA	57.005182	57.1507	DK - Hovsør	8.833426	8.9639	VALUE	LILD STRAND	1	8972.54			NA	NA	DK		DNK27024		566.77	334493807.7	7187.71	285774469.8	1218.07	384254316.6		412841677.9		377612306.6		393150988.1		393150988.1
Jylland s f Limfjord,DK	Jylland s f Limfjord	DK	393150988.1		0.257314	249	376	NA	56.89369	57.1507	DK - Jylland s f Limfjord	8.951384	8.9639	VALUE	LILD STRAND	1	31554.65			NA	NA	DK		DNK27024		5030.71	334493807.7	3001.86	285774469.8	5535.08	384254316.6	6072.66	412841677.9	11914.35	377612306.6		393150988.1		393150988.1
Lild Strand,DK	Lild Strand	DK	393150988.1	0%	0.002016	282	376	NA	57.152069	57.1507	DK - Lild Strand	8.965381	8.9639	VALUE	LILD STRAND	1	475504.45	53568.69		NA	NA	DK		DNK27024		86256.54	334493807.7	83458.79	285774469.8	49943.57	384254316.6	45445.61	412841677.9	47275.7	377612306.6	49958.9	393150988.1	53654.93	393150988.1	53482.45	6027.96
Nissum,DK	Nissum	DK	393150988.1		0.383176	311	376	NA	56.767682	57.1507	DK - Nissum	8.952867	8.9639	VALUE	LILD STRAND	1	6438.56			NA	NA	DK		DNK27024			334493807.7	81.02	285774469.8	3092.94	384254316.6	1482.12	412841677.9	1782.47	377612306.6		393150988.1		393150988.1
Listed,DK	Listed	DK	393150988.1	0%	0.00125	283	444	NA	55.144689	55.145933	DK - Listed	15.110203	15.110328	VALUE	LISTED	1	2009561.62	80146.17		NA	NA	DK		DNK33023		483208.43	334493807.7	416201.9	285774469.8	258481.92	384254316.6	221696.93	412841677.9	274180.29	377612306.6	194233.4	393150988.1	158515.02	393150988.1	1777.32	1266.43
Hov (Langeland),DK	Hov (Langeland)	DK	393150988.1		0.039292	232	268	NA	55.157022	55.134	DK - Hov (Langeland)	10.936041	10.9042	VALUE	LOHALS	1	3863.34			NA	NA	DK		DNK09048			334493807.7		285774469.8	3863.34	384254316.6		412841677.9		377612306.6		393150988.1		393150988.1
Lohals,DK	Lohals	DK	393150988.1	0%	0.005659	284	268	NA	55.133502	55.134	DK - Lohals	10.909838	10.9042	VALUE	LOHALS	1	114990.61	17703.37		NA	NA	DK		DNK09048		18203.19	334493807.7	9375.75	285774469.8	7131.32	384254316.6	8755.05	412841677.9	17245.74	377612306.6	15988.72	393150988.1	17872.91	393150988.1	17533.83	2884.1
Østerhuse (Langeland),DK	Østerhuse (Langeland)	DK	393150988.1		0.038326	487	268	NA	55.124027	55.134	DK - Østerhuse (Langeland)	10.941206	10.9042	VALUE	LOHALS	1	25934.96			NA	NA	DK		DNK09048		17306.08	334493807.7	4735.27	285774469.8		384254316.6	2458.92	412841677.9	1434.68	377612306.6		393150988.1		393150988.1
Snøde Hesselbjerg,DK	Snøde Hesselbjerg	DK	393150988.1	0%	0.06817	397	268	NA	55.068764	55.134	DK - Snøde Hesselbjerg	10.923985	10.9042	VALUE	LOHALS	1	5960.51	1867.89		NA	NA	DK		DNK09048			334493807.7		285774469.8	1100.59	384254316.6	2992.03	412841677.9		377612306.6		393150988.1		393150988.1	1867.89
Lundeborg,DK	Lundeborg	DK	393150988.1	0%	0.003104	287	267	NA	55.142237	55.1396	DK - Lundeborg	10.781062	10.7827	VALUE	LUNDEBORG	1	709113.97	89973.05		NA	NA	DK		DNK09041		94597.51	334493807.7	72568	285774469.8	69022.29	384254316.6	81021.86	412841677.9	88890.1	377612306.6	91942.96	393150988.1	100704.1	393150988.1	79242	31125.13
Refsøre,DK	Refsøre	DK	393150988.1		0.071639	344	267	NA	55.209681	55.1396	DK - Refsøre	10.797561	10.7827	VALUE	LUNDEBORG	1	20809.6	16932.74		NA	NA	DK		DNK09041		736.22	334493807.7	600.98	285774469.8	1185.41	384254316.6	600.96	412841677.9	602.05	377612306.6	151.23	393150988.1	16932.74	393150988.1
Lundehøje,DK	Lundehøje	DK	393150988.1		0.004122	288	416	NA	54.643235	54.6473	DK - Lundehøje	11.517514	11.5182	VALUE	LUNDEHÃ˜JE	1	4667.39			NA	NA	DK		DNK31035		2308.65	334493807.7	1795.58	285774469.8	563.15	384254316.6		412841677.9		377612306.6		393150988.1		393150988.1
Marstal,DK	Marstal	DK	393150988.1	0%	0.00693	294	275	NA	54.856099	54.8544	DK - Marstal	10.514481	10.5212	VALUE	MARSTAL	1	2571438.42	273567.255		NA	NA	DK		DNK09065		414164.13	334493807.7	400035.08	285774469.8	288570.28	384254316.6	265185.93	412841677.9	275416.66	377612306.6	310167.16	393150988.1	288950.8	393150988.1	258183.71	70764.68
Masnedsund,DK	Masnedsund	DK	393150988.1		0	295	227	NA	55.001799	55.001799	DK - Masnedsund	11.872145	11.872145	VALUE	MASNEDSUND	1	2676.11			NA	NA	DK		DNK06041			334493807.7		285774469.8		384254316.6	2676.11	412841677.9		377612306.6		393150988.1		393150988.1
Melsted,DK	Melsted	DK	393150988.1		0.012022	297	436	NA	55.192852	55.2008	DK - Melsted	14.989921	14.9809	VALUE	MELSTED	1	3.02			NA	NA	DK		DNK33010			334493807.7		285774469.8		384254316.6		412841677.9		377612306.6	3.02	393150988.1		393150988.1
Middelfart,DK	Middelfart	DK	393150988.1	0%	0.00797	298	291	NA	55.497204	55.503	DK - Middelfart	9.747172	9.7417	VALUE	MIDDELFART	1	71885.37	9226.43		NA	NA	DK		DNK10008		17709.79	334493807.7	8909.34	285774469.8	14250.56	384254316.6	7231.31	412841677.9	481.25	377612306.6	1935.88	393150988.1	8078.83	393150988.1	10374.03	2914.4
Skrillinge Strand,DK	Skrillinge Strand	DK	393150988.1	0%	0.021855	382	291	NA	55.482131	55.503	DK - Skrillinge Strand	9.735209	9.7417	VALUE	MIDDELFART	1	43323.1	9112.49		NA	NA	DK		DNK10008			334493807.7		285774469.8	480.4	384254316.6		412841677.9	9845.34	377612306.6	14118.35	393150988.1	13154.16	393150988.1	5070.82	654.03
Snoghøj,DK	Snoghøj	DK	393150988.1		0.032554	395	291	NA	55.523015	55.503	DK - Snoghøj	9.716025	9.7417	VALUE	MIDDELFART	1	105.7			NA	NA	DK		DNK10008			334493807.7		285774469.8		384254316.6		412841677.9		377612306.6		393150988.1		393150988.1		105.7
Mommark,DK	Mommark	DK	393150988.1	0%	0.000494	300	335	NA	54.926554	54.9261	DK - Mommark	10.039305	10.0395	VALUE	MOMMARK	1	1264536.42	136718.46		NA	NA	DK		DNK18018		202247	334493807.7	167462.58	285774469.8	104820.15	384254316.6	152835.78	412841677.9	140182.29	377612306.6	178122.63	393150988.1	130774.17	393150988.1	142662.75	45429.07
Mosede,DK	Mosede	DK	393150988.1	0%	0.015059	301	198	NA	55.57586	55.5666	DK - Mosede	12.273024	12.2849	VALUE	MOSEDE	1	2784573.28	323342.79		NA	NA	DK		DNK01019		608874.84	334493807.7	319688.08	285774469.8	267341.95	384254316.6	184886.4	412841677.9	426831.16	377612306.6	328365.33	393150988.1	398835.13	393150988.1	247850.45	1899.95
Aalborg,DK	Aalborg	DK	393150988.1	0%	0.314561	102	306	NA	57.04882	56.9667	DK - Aalborg	9.921747	10.2254	VALUE	MOU BRO	1	168780.73	1679.815		NA	NA	DK		DNK13012		90872.66	334493807.7	47681.12	285774469.8	23466.03	384254316.6	1312.26	412841677.9	1091.18	377612306.6	997.85	393150988.1	1803.34	393150988.1	1556.29
Nørresundby,DK	Nørresundby	DK	393150988.1		0.304115	327	306	NA	57.059299	56.9667	DK - Nørresundby	9.935725	10.2254	VALUE	MOU BRO	1	19361.92			NA	NA	DK		DNK13012		3941.56	334493807.7	15386.78	285774469.8	33.58	384254316.6		412841677.9		377612306.6		393150988.1		393150988.1
Nørre Lyngvig,DK	Nørre Lyngvig	DK	393150988.1	0%	0.009594	324	348	NA	56.044124	56.0537	DK - Nørre Lyngvig	8.1191	8.1197	VALUE	NÃ˜RRE LYNGVIG	1	154867.53	17385.45		NA	NA	DK		DNK20002		1056.92	334493807.7	9637.48	285774469.8	45428.24	384254316.6	27404.59	412841677.9	12408.15	377612306.6	20006.26	393150988.1	17691.55	393150988.1	17079.35	4154.98
Sønder Lyngvig,DK	Sønder Lyngvig	DK	393150988.1		0.018805	431	348	NA	56.034939	56.0537	DK - Sønder Lyngvig	8.118405	8.1197	VALUE	NÃ˜RRE LYNGVIG	1	45145.6			NA	NA	DK		DNK20002		24234.31	334493807.7	20798.53	285774469.8		384254316.6		412841677.9	112.76	377612306.6		393150988.1		393150988.1
Nørre Vorupør,DK	Nørre Vorupør	DK	393150988.1	0%	0.014429	325	367	NA	56.953218	56.9566	DK - Nørre Vorupør	8.382128	8.3681	VALUE	NÃ˜RRE VORUPÃ˜R	1	1616843.14	112876.615		NA	NA	DK		DNK27005		377151.92	334493807.7	428421.59	285774469.8	262316.58	384254316.6	83399.84	412841677.9	112975.79	377612306.6	116650.85	393150988.1	182338.84	393150988.1	43414.39	10173.34
Næstved,DK	Næstved	DK	393150988.1		0.008456	321	223	NA	55.224613	55.2315	DK - Næstved	11.759207	11.7543	VALUE	NÃ†STVED	1	38888.12	6636.35		NA	NA	DK		DNK06037		3062.49	334493807.7	327.48	285774469.8	1465.83	384254316.6	4025.34	412841677.9	15584.32	377612306.6	7786.33	393150988.1	6636.35	393150988.1
Nakskov,DK	Nakskov	DK	393150988.1		0.007834	306	412	NA	54.833406	54.833	DK - Nakskov	11.143724	11.1359	VALUE	NAKSKOV	1	11320.15			NA	NA	DK		DNK31028			334493807.7		285774469.8	4459.7	384254316.6	6519.02	412841677.9		377612306.6	341.43	393150988.1		393150988.1
Kalø,DK	Kalø	DK	393150988.1		0.027236	255	318	NA	56.274444	56.276911	DK - Kalø	10.467222	10.494347	VALUE	NAPPEDAM	1	6724.11			NA	NA	DK		DNK16018			334493807.7		285774469.8		384254316.6	3170.99	412841677.9	3553.12	377612306.6		393150988.1		393150988.1
Nappedam,DK	Nappedam	DK	393150988.1	0%	0.001286	307	318	NA	56.277986	56.276911	DK - Nappedam	10.493641	10.494347	VALUE	NAPPEDAM	1	18992.52	4408.25		NA	NA	DK		DNK16018			334493807.7	3246.19	285774469.8	6448.42	384254316.6	3411.43	412841677.9	1478.23	377612306.6		393150988.1		393150988.1	4408.25
Hou Havn,DK	Hou Havn	DK	393150988.1		0.111688	231	326	NA	55.912249	56.0239	DK - Hou Havn	10.257807	10.2607	VALUE	NORSMINDE	1	46017.06			NA	NA	DK		DNK17016		20391.64	334493807.7	6960.81	285774469.8	779.97	384254316.6	7866.75	412841677.9	10017.88	377612306.6		393150988.1		393150988.1
Norsminde,DK	Norsminde	DK	393150988.1	0%	0.000553	314	326	NA	56.023351	56.0239	DK - Norsminde	10.26077	10.2607	VALUE	NORSMINDE	1	21963.6	2581.73		NA	NA	DK		DNK17016		1904.89	334493807.7	3317.65	285774469.8	2625.26	384254316.6	2382.33	412841677.9	2376.18	377612306.6	4193.81	393150988.1	2089.67	393150988.1	3073.79
Nyborg,DK	Nyborg	DK	393150988.1	0%	0.014814	315	252	NA	55.324169	55.3112	DK - Nyborg	10.799561	10.7924	VALUE	NYBORG	1	3337596.6	307258.415		NA	NA	DK		DNK08027		595902.58	334493807.7	548566.13	285774469.8	294670.91	384254316.6	333834.22	412841677.9	408830.31	377612306.6	370098.39	393150988.1	316382.58	393150988.1	298134.25	171177.24
Nykøbing Falster,DK	Nykøbing Falster	DK	393150988.1	0%	0.008525	316	234	NA	54.765422	54.7693	DK - Nykøbing Falster	11.875492	11.8679	VALUE	NYKÃ˜BING F	1	111614.05	9937.84		NA	NA	DK		DNK06054		26267.7	334493807.7	10785.41	285774469.8	5918.57	384254316.6	13906.28	412841677.9	15447.26	377612306.6	19413.15	393150988.1	14046.68	393150988.1	5829
Sjælland og øer,DK	Sjælland og øer	DK	393150988.1		0.015188	373	234	NA	54.755695	54.7693	DK - Sjælland og øer	11.874652	11.8679	VALUE	NYKÃ˜BING F	1	2383.09			NA	NA	DK		DNK06054		1556.25	334493807.7	365.8	285774469.8	461.04	384254316.6		412841677.9		377612306.6		393150988.1		393150988.1
Hemmet,DK	Hemmet	DK	393150988.1		0.182045	220	355	NA	55.850019	55.8172	DK - Hemmet	8.372763	8.1937	VALUE	NYMINDEGAB	1	537.09			NA	NA	DK		DNK20021		537.09	334493807.7		285774469.8		384254316.6		412841677.9		377612306.6		393150988.1		393150988.1
Nørre Bork (Bork Havn),DK	Nørre Bork (Bork Havn)	DK	393150988.1		0.086721	322	355	NA	55.838754	55.8172	DK - Nørre Bork (Bork Havn)	8.2777	8.1937	VALUE	NYMINDEGAB	1	161408.31			NA	NA	DK		DNK20021		13498.57	334493807.7	14915.74	285774469.8	41965.82	384254316.6	43005.78	412841677.9	37353.2	377612306.6	10669.19	393150988.1		393150988.1
Nymindegab,DK	Nymindegab	DK	393150988.1		0.004641	318	355	NA	55.816227	55.8172	DK - Nymindegab	8.198238	8.1937	VALUE	NYMINDEGAB	1	1232.76			NA	NA	DK		DNK20021			334493807.7	270.72	285774469.8	821.25	384254316.6		412841677.9	140.8	377612306.6		393150988.1		393150988.1
Nyord,DK	Nyord	DK	393150988.1	0%	0.022722	319	220	NA	55.049629	55.0415	DK - Nyord	12.216719	12.1955	VALUE	NYORD	1	53921.38	6929.79		NA	NA	DK		DNK06022		4772.72	334493807.7	3269.64	285774469.8	8886.54	384254316.6	13501.12	412841677.9	3478.94	377612306.6	6152.83	393150988.1	3384.61	393150988.1	10474.97
Nysted,DK	Nysted	DK	393150988.1	0%	0.004464	320	413	NA	54.664537	54.6672	DK - Nysted	11.733383	11.7298	VALUE	NYSTED	1	10549.53	484.78		NA	NA	DK		DNK31029			334493807.7	73.04	285774469.8		384254316.6	1051.95	412841677.9	6317.6	377612306.6	2622.16	393150988.1		393150988.1	484.78
Remmer Strand,DK	Remmer Strand	DK	393150988.1	0%	0.062148	345	373	NA	56.549736	56.5824	DK - Remmer Strand	8.489228	8.5421	VALUE	ODDESUND NORD	1	17203.97	498.64		NA	NA	DK		DNK27019		7324.47	334493807.7		285774469.8	1967.21	384254316.6		412841677.9	3022.62	377612306.6		393150988.1		393150988.1	498.64	4391.02
Oddesund Nord,DK	Oddesund Nord	DK	393150988.1	0%	0.00955	329	372	NA	56.574962	56.5732	DK - Oddesund Nord	8.555413	8.5648	VALUE	ODDESUND SYD	1	4118043.85	139039.685		NA	NA	DK		DNK27018		1332833.59	334493807.7	1121964.44	285774469.8	453565.34	384254316.6	254642.87	412841677.9	398163.16	377612306.6	273534.69	393150988.1	154228.92	393150988.1	123850.45	5260.4
Oddesund Syd,DK	Oddesund Syd	DK	393150988.1	0%	0.002446	330	372	NA	56.571019	56.5732	DK - Oddesund Syd	8.565908	8.5648	VALUE	ODDESUND SYD	1	10349.88	222.69		NA	NA	DK		DNK27018		1437.46	334493807.7	5295.79	285774469.8	3092.98	384254316.6	87.7	412841677.9	213.27	377612306.6		393150988.1		393150988.1	222.69
Venø Havn,DK	Venø Havn	DK	393150988.1	0%	0.057952	464	372	NA	56.549737	56.5732	DK - Venø Havn	8.617791	8.5648	VALUE	ODDESUND SYD	1	15888.78	1932.295		NA	NA	DK		DNK27018		9940.57	334493807.7		285774469.8		384254316.6		412841677.9		377612306.6	2083.61	393150988.1	2920.4	393150988.1	944.19
Odense,DK	Odense	DK	393150988.1	0%	0	331	250	NA	55.403756	55.403756	DK - Odense	10.40237	10.40237	VALUE	ODENSE	1	2677.62	1219.23		NA	NA	DK		DNK08019			334493807.7		285774469.8	85.98	384254316.6	153.19	412841677.9		377612306.6		393150988.1	636.91	393150988.1	1801.55
Omø,DK	Omø	DK	393150988.1	0%	0.01088	333	207	NA	55.161155	55.1707	DK - Omø	11.153978	11.1592	VALUE	OMÃ˜	1	2622429.07	299066.975		NA	NA	DK		DNK04009		370178.91	334493807.7	371733.11	285774469.8	252281.17	384254316.6	300060.66	412841677.9	328644.21	377612306.6	258858.78	393150988.1	280223.5	393150988.1	317910.45	142538.28
Ommel,DK	Ommel	DK	393150988.1		0.000169	332	283	NA	54.872158	54.8723	DK - Ommel	10.487907	10.488	VALUE	OMMEL	1	12612.15			NA	NA	DK		DNK09078		6665.09	334493807.7		285774469.8		384254316.6	2085.67	412841677.9	2818.54	377612306.6	1042.85	393150988.1		393150988.1
Munkholm,DK	Munkholm	DK	393150988.1	0%	0.081611	304	425	NA	55.675226	55.7568	DK - Munkholm	11.804769	11.8023	VALUE	ORÃ˜ HAVN	1	91528.42	7162.375		NA	NA	DK		DNK32017		15071.08	334493807.7	14560.79	285774469.8	17115	384254316.6	12421.52	412841677.9	10667.6	377612306.6	7367.69	393150988.1	10023.6	393150988.1	4301.15
Nordhammer,DK	Nordhammer	DK	393150988.1		0.047868	312	425	NA	55.756245	55.7568	DK - Nordhammer	11.850166	11.8023	VALUE	ORÃ˜ HAVN	1	123639.64			NA	NA	DK		DNK32017		23093.5	334493807.7	24495.44	285774469.8	19889.51	384254316.6	17154.84	412841677.9	27597.08	377612306.6	11409.27	393150988.1		393150988.1
Orø Havn,DK	Orø Havn	DK	393150988.1	0%	0.00063	336	425	NA	55.756296	55.7568	DK - Orø Havn	11.801921	11.8023	VALUE	ORÃ˜ HAVN	1	15591.11	5464.57		NA	NA	DK		DNK32017			334493807.7		285774469.8	725.71	384254316.6	287.78	412841677.9	2202.8	377612306.6	1418.87	393150988.1	7056.81	393150988.1	3872.33	26.81
Orehoved,DK	Orehoved	DK	393150988.1	0%	0.000467	335	231	NA	54.952441	54.9528	DK - Orehoved	11.853901	11.8542	VALUE	OREHOVED	1	124361.8	28215.445		NA	NA	DK		DNK06048		5845.64	334493807.7		285774469.8	3862.02	384254316.6	12123.21	412841677.9	25699.04	377612306.6	20401.01	393150988.1	39086.68	393150988.1	17344.21
Pedersker,DK	Pedersker	DK	393150988.1		0.000309	338	448	NA	55.030893	55.0311	DK - Pedersker	14.99243	14.9922	VALUE	PEDERSKER	1	377347.28	18295.42		NA	NA	DK		DNK33028		86427.54	334493807.7	84785.26	285774469.8	70446.86	384254316.6	65443.41	412841677.9	36927.78	377612306.6	15021.03	393150988.1	18295.42	393150988.1
Præsto,DK	Præsto	DK	393150988.1	0%	0.012341	339	224	NA	55.118313	55.1224	DK - Præsto	12.055145	12.0435	VALUE	PRÃ†STÃ˜	1	290812.04	32954.425		NA	NA	DK		DNK06038		37941.42	334493807.7	35379.82	285774469.8	25137.56	384254316.6	47455.51	412841677.9	45939.28	377612306.6	28027.34	393150988.1	37103.47	393150988.1	28805.38	5022.26
Nibe,DK	Nibe	DK	393150988.1	0%	0.244103	310	383	NA	56.982526	57.2069	DK - Nibe	9.63994	9.5438	VALUE	RÃ˜DHUS	1	59891.41	2297.54		NA	NA	DK		DNK28006		14394.66	334493807.7	17178.17	285774469.8	7092.45	384254316.6	8307.58	412841677.9	1570.37	377612306.6	6424.26	393150988.1	1201.59	393150988.1	3393.49	328.86
Rødhus,DK	Rødhus	DK	393150988.1	0%	0.008575	355	383	NA	57.211161	57.2069	DK - Rødhus	9.536358	9.5438	VALUE	RÃ˜DHUS	1	41267.78	14056.75		NA	NA	DK		DNK28006		2193	334493807.7	2202.72	285774469.8	1610.18	384254316.6	1358.64	412841677.9	2079.53	377612306.6	1075.38	393150988.1	8051.38	393150988.1	20062.12	2634.84
Sebbersund,DK	Sebbersund	DK	393150988.1	0%	0.246016	368	383	NA	56.961958	57.2069	DK - Sebbersund	9.566764	9.5438	VALUE	RÃ˜DHUS	1	62587.96	18801.79		NA	NA	DK		DNK28006		201.25	334493807.7	3306.96	285774469.8	1059.86	384254316.6	738.37	412841677.9	3459.95	377612306.6	3969.3	393150988.1	18403.01	393150988.1	19200.57	12248.7
Valsted,DK	Valsted	DK	393150988.1	0%	0.231535	456	383	NA	56.976187	57.2069	DK - Valsted	9.563301	9.5438	VALUE	RÃ˜DHUS	1	114501.83	1303.91		NA	NA	DK		DNK28006		571.86	334493807.7	2096.6	285774469.8	3145.01	384254316.6	66223.41	412841677.9	21323.31	377612306.6	18533.81	393150988.1	1873.1	393150988.1	734.72
Rørvig,DK	Rørvig	DK	393150988.1	0%	0.002437	360	426	NA	55.944148	55.9434	DK - Rørvig	11.75622	11.7539	VALUE	RÃ˜RVIG	1	10780.92	2672.48		NA	NA	DK		DNK32020		2980.74	334493807.7		285774469.8		384254316.6		412841677.9		377612306.6		393150988.1	2936.01	393150988.1	2408.95	2455.22
Røsnæs,DK	Røsnæs	DK	393150988.1	0%	0.088563	361	431	NA	55.7375	55.7427	DK - Røsnæs	10.961111	10.8727	VALUE	RÃ˜SNÃ†S	1	438016.81	28910.62		NA	NA	DK		DNK32040		98280.24	334493807.7	66802.12	285774469.8	40945.93	384254316.6	76137.64	412841677.9	58409.67	377612306.6	36793.35	393150988.1	27349.06	393150988.1	30472.18	2826.62
Reersø,DK	Reersø	DK	393150988.1	0%	0.004938	343	204	NA	55.523111	55.5208	DK - Reersø	11.110036	11.1144	VALUE	REERSÃ˜	1	101347.57	21782.68		NA	NA	DK		DNK04001		17127.59	334493807.7	5324.24	285774469.8	1989.46	384254316.6	7721.38	412841677.9	11344.74	377612306.6	13071.95	393150988.1	26465.59	393150988.1	17099.77	1202.85
Svallerup Strand,DK	Svallerup Strand	DK	393150988.1		0.083048	423	204	NA	55.599535	55.5208	DK - Svallerup Strand	11.140816	11.1144	VALUE	REERSÃ˜	1	1498.33			NA	NA	DK		DNK04001			334493807.7		285774469.8	242.95	384254316.6	462.5	412841677.9	378.16	377612306.6	414.73	393150988.1		393150988.1
Ribe,DK	Ribe	DK	393150988.1		0.009477	346	346	NA	55.326936	55.3297	DK - Ribe	8.774665	8.7656	VALUE	RIBE	1	37607.1	6735.44		NA	NA	DK		DNK19017			334493807.7	6835.04	285774469.8	7419.86	384254316.6	7202.67	412841677.9	9414.09	377612306.6		393150988.1	6735.44	393150988.1
Skærbæk,DK	Skærbæk	DK	393150988.1	0%	0.173307	387	346	NA	55.156415	55.3297	DK - Skærbæk	8.768423	8.7656	VALUE	RIBE	1	780919.98	64746.22		NA	NA	DK		DNK19017		120641.39	334493807.7	94777.72	285774469.8	141626.02	384254316.6	117617.19	412841677.9	111380.57	377612306.6	50349.2	393150988.1	71294.41	393150988.1	58198.03	15035.45
Sneum Sluse,DK	Sneum Sluse	DK	393150988.1		0.188263	393	346	NA	55.438444	55.3297	DK - Sneum Sluse	8.611919	8.7656	VALUE	RIBE	1	724.32			NA	NA	DK		DNK19017			334493807.7		285774469.8	724.32	384254316.6		412841677.9		377612306.6		393150988.1		393150988.1
Sønderskov (Øst For Skærbæk),DK	Sønderskov (Øst For Skærbæk)	DK	393150988.1		0.173307	435	346	NA	55.156415	55.3297	DK - Sønderskov (Øst For Skærbæk)	8.768423	8.7656	VALUE	RIBE	1	200809.51			NA	NA	DK		DNK19017		33786.77	334493807.7	36521.32	285774469.8	43580.51	384254316.6	50646.02	412841677.9	34644.57	377612306.6	1630.32	393150988.1		393150988.1
Ristinge,DK	Ristinge	DK	393150988.1	0%	0.002214	348	262	NA	54.82657	54.8248	DK - Ristinge	10.632869	10.6342	VALUE	RISTINGE	1	134240.74	23167.795		NA	NA	DK		DNK09034		7943.72	334493807.7	933.67	285774469.8	16272.99	384254316.6	18518.15	412841677.9	20290.84	377612306.6	23945.79	393150988.1	27780.49	393150988.1	18555.1
Rudkøbing,DK	Rudkøbing	DK	393150988.1	0%	0.003442	350	276	NA	54.937878	54.9353	DK - Rudkøbing	10.718582	10.7163	VALUE	RUDKÃ˜BING	1	378149.43	38891.025		NA	NA	DK		DNK09066		118414.54	334493807.7	39269.79	285774469.8	23703.47	384254316.6	35084.04	412841677.9	45101.29	377612306.6	38576.4	393150988.1	65448.73	393150988.1	12333.32	217.85
Sømarken,DK	Sømarken	DK	393150988.1	0%	0.013115	430	433	NA	55.008836	55.0065	DK - Sømarken	14.973794	14.9867	VALUE	SÃ˜MARKEN	1	261039.85	20505.045		NA	NA	DK		DNK33001		93729.18	334493807.7	51547.87	285774469.8	36895.07	384254316.6	11626.43	412841677.9	10219.15	377612306.6	11783.31	393150988.1	13881.24	393150988.1	27128.85	4228.74
Søndersø (ved Maribo),DK	Søndersø (ved Maribo)	DK	393150988.1		0.011492	436	420	NA	54.774717	54.772177	DK - Søndersø (ved Maribo)	11.50737	11.496162	VALUE	SÃ˜NDERSÃ˜ (VED MARIBO)	1	3481.66			NA	NA	DK		DNK31041			334493807.7	3481.66	285774469.8		384254316.6		412841677.9		377612306.6		393150988.1		393150988.1
Ballen (svendborg sund),DK	Ballen (svendborg sund)	DK	393150988.1	0%	0.071715	122	281	NA	55.040406	55.0237	DK - Ballen (svendborg sund)	10.478057	10.5478	VALUE	SÃ˜NDERSKOV HUSE	1	10395.56	1381.5		NA	NA	DK		DNK09072		1246.95	334493807.7	824.18	285774469.8	930.92	384254316.6	181.22	412841677.9	2769.86	377612306.6	1679.43	393150988.1	2242.32	393150988.1	520.68
Rantzausminde,DK	Rantzausminde	DK	393150988.1	0%	0.012436	342	281	NA	55.035472	55.0237	DK - Rantzausminde	10.543788	10.5478	VALUE	SÃ˜NDERSKOV HUSE	1	92691.95	18884.09		NA	NA	DK		DNK09072		10233.02	334493807.7	8444.38	285774469.8	5081.24	384254316.6	6810.1	412841677.9	12113.19	377612306.6	12241.84	393150988.1	23481.21	393150988.1	14286.97
Hørby,DK	Hørby	DK	393150988.1	0%	0.13732	243	302	NA	57.323688	57.3342	DK - Hørby	10.382782	10.5197	VALUE	SÃ†BY	1	95583.04	14977.075		NA	NA	DK		DNK12009		9273.71	334493807.7	6436.57	285774469.8	5484.78	384254316.6	11217.17	412841677.9	11905.18	377612306.6	21311.47	393150988.1	16547.35	393150988.1	13406.8
Sæby,DK	Sæby	DK	393150988.1	0%	0.00453	428	302	NA	57.33087	57.3342	DK - Sæby	10.516628	10.5197	VALUE	SÃ†BY	1	58157.95	12950.305		NA	NA	DK		DNK12009		60.37	334493807.7	67.11	285774469.8	82.64	384254316.6	33.54	412841677.9	7306.14	377612306.6	15797.57	393150988.1	12333.27	393150988.1	13567.34	8909.98
Voerså,DK	Voerså	DK	393150988.1		0.13014	471	302	NA	57.208406	57.3342	DK - Voerså	10.486346	10.5197	VALUE	SÃ†BY	1	75.15			NA	NA	DK		DNK12009			334493807.7		285774469.8		384254316.6	75.15	412841677.9		377612306.6		393150988.1		393150988.1
Dalsgård,DK	Dalsgård	DK	393150988.1	0%	0.01467	147	280	NA	54.892903	54.882	DK - Dalsgård	9.577116	9.5673	VALUE	SANDAGER (FYN)	1	22705.43	4372.275		NA	NA	DK		DNK09071		3856.66	334493807.7	1444.14	285774469.8	1722.37	384254316.6	3495.1	412841677.9	1788.9	377612306.6	1653.71	393150988.1	1132.66	393150988.1	7611.89
Sandvig (Sydsjælland),DK	Sandvig (Sydsjælland)	DK	393150988.1		0.000671	366	219	NA	55.059334	55.0598	DK - Sandvig (Sydsjælland)	12.117917	12.1184	VALUE	SANDVIG (SYDSJÃ†LLAND)	1	9273.86			NA	NA	DK		DNK06021		1811.03	334493807.7	2891.22	285774469.8	2753.9	384254316.6	1369.74	412841677.9	447.96	377612306.6		393150988.1		393150988.1
Sejerø,DK	Sejerø	DK	393150988.1	0%	0.00688	369	427	NA	55.883149	55.8811	DK - Sejerø	11.143868	11.1373	VALUE	SEJERÃ˜	1	1633540.61	40553.745		NA	NA	DK		DNK32024		451666.43	334493807.7	424566.63	285774469.8	330162.69	384254316.6	207618.71	412841677.9	79839.3	377612306.6	33397.71	393150988.1	36320.12	393150988.1	44787.37	25181.67
Skødshoved Strand,DK	Skødshoved Strand	DK	393150988.1		0.003902	388	319	NA	56.184204	56.1816	DK - Skødshoved Strand	10.379907	10.377	VALUE	SKÃ˜DSHOVED STRAND	1	13948.62			NA	NA	DK		DNK16021		1744.38	334493807.7	8767.71	285774469.8	2568.72	384254316.6	867.8	412841677.9		377612306.6		393150988.1		393150988.1
Skælskør,DK	Skælskør	DK	393150988.1	0%	0.008157	386	209	NA	55.25233	55.2558	DK - Skælskør	11.296083	11.2887	VALUE	SKÃ†LSKÃ˜R	1	196129.59	32531.725		NA	NA	DK		DNK04016		34544.85	334493807.7	28092.65	285774469.8	6909.67	384254316.6	20523.82	412841677.9	20874.26	377612306.6	13751.2	393150988.1	36775.71	393150988.1	28287.74	6369.68
Drejens,DK	Drejens	DK	393150988.1		0.054528	150	293	NA	55.499079	55.5146	DK - Drejens	9.581327	9.6336	VALUE	SKÃ†RBÃ†K	1	161			NA	NA	DK		DNK10032		161	334493807.7		285774469.8		384254316.6		412841677.9		377612306.6		393150988.1		393150988.1
Vejle,DK	Vejle	DK	393150988.1	0%	0.219435	461	293	NA	55.711311	55.5146	DK - Vejle	9.536354	9.6336	VALUE	SKÃ†RBÃ†K	1	253243.1	1215.195		NA	NA	DK		DNK10032		204096.62	334493807.7	22600.31	285774469.8	558.39	384254316.6		412841677.9		377612306.6	23479.59	393150988.1	1069.04	393150988.1	1361.35	77.8
Skibby,DK	Skibby	DK	393150988.1		0.000752	377	399	NA	55.750793	55.7503	DK - Skibby	11.958831	11.9594	VALUE	SKIBBY	1	9784.4			NA	NA	DK		DNK29031			334493807.7		285774469.8		384254316.6		412841677.9		377612306.6	9784.4	393150988.1		393150988.1
Østskov,DK	Østskov	DK	393150988.1	0%	0.049929	488	400	NA	55.741323	55.7909	DK - Østskov	12.056724	12.0508	VALUE	SKULDELEV STRAND	1	19130.77	1450.825		NA	NA	DK		DNK29032		2774.7	334493807.7	2023.28	285774469.8	3404.79	384254316.6	4190.48	412841677.9	2134.8	377612306.6	1701.06	393150988.1	2015.59	393150988.1	886.06
Skuldelev Strand,DK	Skuldelev Strand	DK	393150988.1	0%	0.032632	384	400	NA	55.783867	55.7909	DK - Skuldelev Strand	12.018934	12.0508	VALUE	SKULDELEV STRAND	1	6602.14	2054.52		NA	NA	DK		DNK29032		367.69	334493807.7		285774469.8		384254316.6	327.42	412841677.9	573.6	377612306.6	1224.38	393150988.1	100.53	393150988.1	4008.51
Sletten,DK	Sletten	DK	393150988.1	0%	0.004831	389	386	NA	55.956031	55.9541	DK - Sletten	12.530571	12.535	VALUE	SLETTEN	1	3868265.8	521633.55		NA	NA	DK		DNK29005		400093.57	334493807.7	576086.5	285774469.8	501646.4	384254316.6	380156.8	412841677.9	434901.41	377612306.6	442370.71	393150988.1	557420.64	393150988.1	485846.46	89743.32
Gundestrup,DK	Gundestrup	DK	393150988.1		0.389793	197	366	NA	56.814105	57.1489	DK - Gundestrup	9.563228	9.3636	VALUE	SLETTESTRAND	1	64355.14			NA	NA	DK		DNK27004		10679.83	334493807.7	14171.29	285774469.8	10586.36	384254316.6	10603.57	412841677.9	18314.09	377612306.6		393150988.1		393150988.1
Slettestrand,DK	Slettestrand	DK	393150988.1	0%	0.003911	390	366	NA	57.14855	57.1489	DK - Slettestrand	9.367496	9.3636	VALUE	SLETTESTRAND	1	13718.9	1759.395		NA	NA	DK		DNK27004		10200.11	334493807.7		285774469.8		384254316.6		412841677.9		377612306.6		393150988.1	2361.15	393150988.1	1157.64
Staun,DK	Staun	DK	393150988.1	0%	0.185442	403	366	NA	57.011103	57.1489	DK - Staun	9.487701	9.3636	VALUE	SLETTESTRAND	1	196130.31	26363.985		NA	NA	DK		DNK27004		2768.45	334493807.7	33334.88	285774469.8	20062.5	384254316.6	30394	412841677.9	29890.89	377612306.6	26951.63	393150988.1	28649.49	393150988.1	24078.48
Snaptun,DK	Snaptun	DK	393150988.1		0.001746	391	323	NA	55.819444	55.8203	DK - Snaptun	10.045278	10.0468	VALUE	SNAPTUN	1	892373.59	198071.42		NA	NA	DK		DNK17001		212506.59	334493807.7	219385.71	285774469.8	139120.97	384254316.6	17979.3	412841677.9	30364.1	377612306.6	74945.5	393150988.1	198071.42	393150988.1
Snekkersten,DK	Snekkersten	DK	393150988.1	0%	0.002493	392	391	NA	56.010163	56.0077	DK - Snekkersten	12.585491	12.5851	VALUE	SNEKKERSTEN	1	411347.1	18594.96		NA	NA	DK		DNK29014		178040.15	334493807.7	100537.3	285774469.8	47307.33	384254316.6	11020.55	412841677.9	23889.59	377612306.6	6306.56	393150988.1	11650.7	393150988.1	25539.22	7055.7
Snogebæk,DK	Snogebæk	DK	393150988.1	0%	0.008461	394	434	NA	55.026389	55.0267	DK - Snogebæk	15.118056	15.1096	VALUE	SNOGEBÃ†K	1	433864.83	13691.905		NA	NA	DK		DNK33002		56780.36	334493807.7	63757.63	285774469.8	96263.12	384254316.6	99644.8	412841677.9	66526.99	377612306.6	23441.3	393150988.1	25330.62	393150988.1	2053.19	66.83
Sortsø,DK	Sortsø	DK	393150988.1	0%	0.002583	398	228	NA	54.916866	54.9173	DK - Sortsø	11.971347	11.9688	VALUE	SORTSÃ˜	1	51234.28	5691.755		NA	NA	DK		DNK06045		5083.57	334493807.7	7731.33	285774469.8	8757.95	384254316.6	4114.71	412841677.9	4889.95	377612306.6	9273.26	393150988.1	7855.35	393150988.1	3528.16
Hee,DK	Hee	DK	393150988.1		0.083443	214	356	NA	56.145278	56.1985	DK - Hee	8.279167	8.2149	VALUE	STADIL	1	263.38			NA	NA	DK		DNK20022			334493807.7		285774469.8		384254316.6	263.38	412841677.9		377612306.6		393150988.1		393150988.1
Staby Kloster,DK	Staby Kloster	DK	393150988.1		0.111511	401	356	NA	56.278512	56.1985	DK - Staby Kloster	8.292571	8.2149	VALUE	STADIL	1	2312.89			NA	NA	DK		DNK20022		2312.89	334493807.7		285774469.8		384254316.6		412841677.9		377612306.6		393150988.1		393150988.1
Stadil,DK	Stadil	DK	393150988.1		0.001709	402	356	NA	56.199033	56.1985	DK - Stadil	8.213276	8.2149	VALUE	STADIL	1	5616.21	584.34		NA	NA	DK		DNK20022			334493807.7		285774469.8		384254316.6		412841677.9		377612306.6	3426.36	393150988.1	584.34	393150988.1		1605.52
Stavreby (Sydsjælland),DK	Stavreby (Sydsjælland)	DK	393150988.1		0.001701	406	237	NA	55.084574	55.0846	DK - Stavreby (Sydsjælland)	12.142501	12.1408	VALUE	STAVREBY (SYDSJÃ†LLAND)	1	135809.33			NA	NA	DK		DNK06058		20912.39	334493807.7	14035.55	285774469.8	23371.76	384254316.6	33350.59	412841677.9	35073.89	377612306.6	9065.15	393150988.1		393150988.1
Rydsbæk,DK	Rydsbæk	DK	393150988.1		0.081757	353	225	NA	54.916781	54.9855	DK - Rydsbæk	12.243206	12.2875	VALUE	STEGE	1	2991.58	456.39		NA	NA	DK		DNK06039			334493807.7		285774469.8		384254316.6		412841677.9		377612306.6	2535.19	393150988.1	456.39	393150988.1
Stege,DK	Stege	DK	393150988.1	0%	0.005551	407	225	NA	54.991021	54.9855	DK - Stege	12.286917	12.2875	VALUE	STEGE	1	276956.08	36203.135		NA	NA	DK		DNK06039		33200.03	334493807.7	22579.94	285774469.8	33617.89	384254316.6	55694.68	412841677.9	24702.99	377612306.6	34754.3	393150988.1	32002.03	393150988.1	40404.24
Ovesø,DK	Ovesø	DK	393150988.1		0.072636	337	370	NA	56.864713	56.9185	DK - Ovesø	8.413017	8.3642	VALUE	STENBJERG	1	11090.94			NA	NA	DK		DNK27012		322.31	334493807.7	874.64	285774469.8	3548.21	384254316.6	2338.05	412841677.9	2781.23	377612306.6	1226.5	393150988.1		393150988.1
Stenbjerg,DK	Stenbjerg	DK	393150988.1	0%	0.006313	408	370	NA	56.920789	56.9185	DK - Stenbjerg	8.358316	8.3642	VALUE	STENBJERG	1	3962.54	1139.56		NA	NA	DK		DNK27012		37.57	334493807.7	68.37	285774469.8		384254316.6	142.9	412841677.9		377612306.6		393150988.1	2189.38	393150988.1	89.74	1434.58
Stige,DK	Stige	DK	393150988.1	0%	0.00629	409	246	NA	55.439668	55.4372	DK - Stige	10.405014	10.4108	VALUE	STIGE	1	9227.04	1316.255		NA	NA	DK		DNK08003		510.03	334493807.7	834.86	285774469.8	826.23	384254316.6	926.24	412841677.9	1270.48	377612306.6	2226.7	393150988.1	1230.82	393150988.1	1401.69
Stjovl,DK	Stjovl	DK	393150988.1		0.000869	413	285	NA	54.959204	54.9593	DK - Stjovl	10.608336	10.6092	VALUE	STJOVL	1	2764.57			NA	NA	DK		DNK09082			334493807.7		285774469.8	1388.02	384254316.6	1376.56	412841677.9		377612306.6		393150988.1		393150988.1
Strøby Ladeplads,DK	Strøby Ladeplads	DK	393150988.1	0%	0.018894	418	203	NA	55.398805	55.4032	DK - Strøby Ladeplads	12.310677	12.2923	VALUE	STRÃ˜BY LADEPLADS	1	489338.9	99139.14		NA	NA	DK		DNK01030		25775.16	334493807.7	42803.66	285774469.8	26513.07	384254316.6	16990.61	412841677.9	66049.49	377612306.6	112182.73	393150988.1	86470.89	393150988.1	111807.39	745.91
Strib Havn,DK	Strib Havn	DK	393150988.1		0.006509	415	290	NA	55.533333	55.5381	DK - Strib Havn	9.766667	9.7711	VALUE	STRIB	1	8284.31			NA	NA	DK		DNK10007		4005.76	334493807.7	675.52	285774469.8	364.35	384254316.6	2550.24	412841677.9	619.58	377612306.6	68.86	393150988.1		393150988.1
Flyndersø,DK	Flyndersø	DK	393150988.1	0%	0.315446	170	361	NA	56.513238	56.4912	DK - Flyndersø	8.909375	8.5947	VALUE	STRUER	1	5276.88	671.15		NA	NA	DK		DNK22012			334493807.7		285774469.8	1407.87	384254316.6	1235.36	412841677.9	1291.35	377612306.6		393150988.1	514.85	393150988.1	827.45
Graugård,DK	Graugård	DK	393150988.1		0.487886	191	361	NA	56.170744	56.4912	DK - Graugård	8.962588	8.5947	VALUE	STRUER	1	4198.94			NA	NA	DK		DNK22012			334493807.7		285774469.8		384254316.6	2065.26	412841677.9	2133.68	377612306.6		393150988.1		393150988.1
Rønbjerg,DK	Rønbjerg	DK	393150988.1	0%	0.342504	357	361	NA	56.534703	56.4912	DK - Rønbjerg	8.934431	8.5947	VALUE	STRUER	1	555187.41	40917.73		NA	NA	DK		DNK22012		151499.02	334493807.7	80147.66	285774469.8	60297.74	384254316.6	58438.95	412841677.9	50177.33	377612306.6	72791.25	393150988.1	38785.48	393150988.1	43049.98
Struer,DK	Struer	DK	393150988.1	0%	0.007876	416	361	NA	56.48493	56.4912	DK - Struer	8.589933	8.5947	VALUE	STRUER	1	55805.84	6157.86		NA	NA	DK		DNK22012		13609.15	334493807.7	316.44	285774469.8	4510.37	384254316.6	8352.38	412841677.9	9639.06	377612306.6	5662.17	393150988.1	9553.08	393150988.1	2762.64	1400.54
Strynø,DK	Strynø	DK	393150988.1	0%	0.005874	417	284	NA	54.903703	54.9038	DK - Strynø	10.607426	10.6133	VALUE	STRYNÃ˜	1	8925.04	3463.195		NA	NA	DK		DNK09079			334493807.7		285774469.8		384254316.6		412841677.9		377612306.6	1998.64	393150988.1	3614.58	393150988.1	3311.81
Sandholm,DK	Sandholm	DK	393150988.1		0.016194	364	417	NA	55.201389	55.2169	DK - Sandholm	11.401944	11.4066	VALUE	STUBBERUP	1	3507.03			NA	NA	DK		DNK31036		1169.54	334493807.7	1873.74	285774469.8	463.75	384254316.6		412841677.9		377612306.6		393150988.1		393150988.1
Studstrup,DK	Studstrup	DK	393150988.1		0.007751	421	328	NA	56.253824	56.246424	DK - Studstrup	10.345829	10.343524	VALUE	STUDSTRUP	1	3309.83			NA	NA	DK		DNK17024		3309.83	334493807.7		285774469.8		384254316.6		412841677.9		377612306.6		393150988.1		393150988.1
Christiansø,DK	Christiansø	DK	393150988.1		0.189729	146	443	NA	55.320034	55.1364	DK - Christiansø	15.188204	15.1405	VALUE	SVANEKE	1	812321.19	10799.26		NA	NA	DK		DNK33021		167724.33	334493807.7	169261.17	285774469.8	163621.26	384254316.6	125096.73	412841677.9	78203.61	377612306.6	97614.84	393150988.1	10799.26	393150988.1
Svaneke,DK	Svaneke	DK	393150988.1	0%	0.000516	424	443	NA	55.136193	55.1364	DK - Svaneke	15.140973	15.1405	VALUE	SVANEKE	1	840089.43	87478.82		NA	NA	DK		DNK33021		120556.76	334493807.7	135784.92	285774469.8	130965.79	384254316.6	44103.28	412841677.9	85142.04	377612306.6	112406.98	393150988.1	104863.87	393150988.1	70093.77	36172.01
Svinø,DK	Svinø	DK	393150988.1		0.004204	427	239	NA	55.108671	55.1054	DK - Svinø	11.751241	11.7486	VALUE	SVINÃ˜	1	80.6			NA	NA	DK		DNK06061			334493807.7		285774469.8	80.6	384254316.6		412841677.9		377612306.6		393150988.1		393150988.1
Onsevig,DK	Onsevig	DK	393150988.1		0.102002	334	408	NA	54.94736	54.8829	DK - Onsevig	11.116454	11.0374	VALUE	TÃ…RS	1	1122.66			NA	NA	DK		DNK31020			334493807.7		285774469.8		384254316.6		412841677.9		377612306.6	1122.66	393150988.1		393150988.1
Agerø,DK	Agerø	DK	393150988.1		0.082844	105	374	NA	56.713564	56.6331	DK - Agerø	8.574382	8.5941	VALUE	TAMBOHUSE	1	988.04	988.04		NA	NA	DK		DNK27020			334493807.7		285774469.8		384254316.6		412841677.9		377612306.6		393150988.1	988.04	393150988.1
Glyngøre,DK	Glyngøre	DK	393150988.1	0%	0.307614	190	374	NA	56.756884	56.6331	DK - Glyngøre	8.87571	8.5941	VALUE	TAMBOHUSE	1	8060053.48	467237.12		NA	NA	DK		DNK27020		2097372	334493807.7	1254301.49	285774469.8	1064804.28	384254316.6	636054.04	412841677.9	632902.85	377612306.6	995803.69	393150988.1	172949.21	393150988.1	761525.03	444340.89
Gyldendal,DK	Gyldendal	DK	393150988.1	0%	0.130027	198	374	NA	56.581649	56.6331	DK - Gyldendal	8.713515	8.5941	VALUE	TAMBOHUSE	1	25818.71	10031.12		NA	NA	DK		DNK27020		15032.95	334493807.7		285774469.8	209.29	384254316.6		412841677.9		377612306.6		393150988.1		393150988.1	10031.12	545.36
Harre vig,DK	Harre vig	DK	393150988.1		0.311686	208	374	NA	56.702059	56.6331	DK - Harre vig	8.898063	8.5941	VALUE	TAMBOHUSE	1	894.47			NA	NA	DK		DNK27020			334493807.7		285774469.8		384254316.6	894.47	412841677.9		377612306.6		393150988.1		393150988.1
Jegindø,DK	Jegindø	DK	393150988.1	0%	0.02784	246	374	NA	56.651353	56.6331	DK - Jegindø	8.615121	8.5941	VALUE	TAMBOHUSE	1	7348595.81	728907.44		NA	NA	DK		DNK27020		1540630.31	334493807.7	754251.68	285774469.8	795811.92	384254316.6	671759.12	412841677.9	1140939.43	377612306.6	841341.37	393150988.1	736731	393150988.1	721083.88	146047.1
Nykøbing Mors,DK	Nykøbing Mors	DK	393150988.1	0%	0.309422	317	374	NA	56.79556	56.6331	DK - Nykøbing Mors	8.857442	8.5941	VALUE	TAMBOHUSE	1	14442084.51	495360.09		NA	NA	DK		DNK27020		3788523.87	334493807.7	1925516.29	285774469.8	1651933.28	384254316.6	1301575.24	412841677.9	2369978.55	377612306.6	2400932.73	393150988.1	967032.97	393150988.1	23687.21	12904.38
Ørodde,DK	Ørodde	DK	393150988.1	1%	0.324888	484	374	NA	56.789877	56.6331	DK - Ørodde	8.878659	8.5941	VALUE	TAMBOHUSE	1	13490187.21	4777466.885		NA	NA	DK		DNK27020		960016.54	334493807.7	449273.09	285774469.8	523257.56	384254316.6	319916.19	412841677.9	311620.69	377612306.6	883432.6	393150988.1	4138389.23	393150988.1	5416544.54	487736.78
Sillerslev,DK	Sillerslev	DK	393150988.1	0%	0.153151	372	374	NA	56.692909	56.6331	DK - Sillerslev	8.73509	8.5941	VALUE	TAMBOHUSE	1	3519967.14	517962.505		NA	NA	DK		DNK27020		840878.25	334493807.7	244618.19	285774469.8	220496.39	384254316.6	312314	412841677.9	524451.34	377612306.6	328246.81	393150988.1	409898.68	393150988.1	626026.33	13037.14
Skive,DK	Skive	DK	393150988.1	0%	0.442065	378	374	NA	56.565123	56.6331	DK - Skive	9.030908	8.5941	VALUE	TAMBOHUSE	1	297243.27	78189.34		NA	NA	DK		DNK27020		119018.81	334493807.7	36633.49	285774469.8	22072.73	384254316.6	24164.93	412841677.9	12137.49	377612306.6		393150988.1		393150988.1	78189.34	5026.48
Tambohuse,DK	Tambohuse	DK	393150988.1	0%	0.001707	437	374	NA	56.634775	56.6331	DK - Tambohuse	8.593769	8.5941	VALUE	TAMBOHUSE	1	835.3	85.97		NA	NA	DK		DNK27020		749.34	334493807.7		285774469.8		384254316.6		412841677.9		377612306.6		393150988.1		393150988.1	85.97
Tissinghuse,DK	Tissinghuse	DK	393150988.1	0%	0.091276	445	374	NA	56.716858	56.6331	DK - Tissinghuse	8.630377	8.5941	VALUE	TAMBOHUSE	1	72260.89	19053.47		NA	NA	DK		DNK27020		49931.01	334493807.7	1902.96	285774469.8		384254316.6		412841677.9		377612306.6		393150988.1		393150988.1	19053.47	1373.45
Thorup Strand,DK	Thorup Strand	DK	393150988.1	1%	0.017562	442	375	NA	57.121889	57.1394	DK - Thorup Strand	9.127444	9.1261	VALUE	THORUP STRAND	1	25465881.64	2276844.52		NA	NA	DK		DNK27023		4207305.85	334493807.7	5111459.15	285774469.8	2933990.58	384254316.6	2593572.3	412841677.9	3119388.77	377612306.6	2342374.09	393150988.1	2006344.33	393150988.1	2547344.71	604101.86
Skårupøre,DK	Skårupøre	DK	393150988.1		0.04597	385	271	NA	55.06319	55.0481	DK - Skårupøre	10.717923	10.6745	VALUE	THURÃ˜	1	408.39			NA	NA	DK		DNK09058			334493807.7		285774469.8	408.39	384254316.6		412841677.9		377612306.6		393150988.1		393150988.1
Thurø,DK	Thurø	DK	393150988.1	0%	0.014207	443	271	NA	55.046952	55.0481	DK - Thurø	10.688661	10.6745	VALUE	THURÃ˜	1	52056.7	7388.28		NA	NA	DK		DNK09058		4275.91	334493807.7	5928.29	285774469.8	6557.62	384254316.6	3827.91	412841677.9	6622.76	377612306.6	7837.06	393150988.1	6658.87	393150988.1	8117.69	2230.6
Torø Huse,DK	Torø Huse	DK	393150988.1	0%	0.001218	448	254	NA	55.244686	55.2459	DK - Torø Huse	9.895899	9.896	VALUE	TORÃ˜ HUSE	1	117637.59	21489.825		NA	NA	DK		DNK09007		8611.38	334493807.7	8351.77	285774469.8	7239.79	384254316.6	9408.12	412841677.9	12476.86	377612306.6	28015.66	393150988.1	27158.81	393150988.1	15820.84	554.35
Troense,DK	Troense	DK	393150988.1	0%	0.00028	449	274	NA	55.033583	55.0338	DK - Troense	10.646978	10.6468	VALUE	TROENSE	1	25034.83	4718.32		NA	NA	DK		DNK09064		815.03	334493807.7	3114.01	285774469.8	4074.37	384254316.6	4851.87	412841677.9	5584.66	377612306.6	1876.57	393150988.1		393150988.1	4718.32
Vemmenæs,DK	Vemmenæs	DK	393150988.1		0.010037	463	247	NA	54.977817	54.978	DK - Vemmenæs	10.663036	10.653	VALUE	TVEDE SKOV	1	128.02			NA	NA	DK		DNK08005		128.02	334493807.7		285774469.8		384254316.6		412841677.9		377612306.6		393150988.1		393150988.1
Tvede Skov,DK	Tvede Skov	DK	393150988.1	0%	0.171178	450	312	NA	56.529232	56.6119	DK - Tvede Skov	10.151006	10.3009	VALUE	UDBYHÃ˜J NORD	1	179999.24	40662.64		NA	NA	DK		DNK15006		20002.24	334493807.7	10559.24	285774469.8	8127.25	384254316.6	9927.49	412841677.9	14445.73	377612306.6	35612	393150988.1	52361.5	393150988.1	28963.78
Udbyhøj Nord,DK	Udbyhøj Nord	DK	393150988.1	0%	0.003973	453	311	NA	56.600889	56.5975	DK - Udbyhøj Nord	10.310925	10.313	VALUE	UDBYHÃ˜J SYD	1	15049.34	1317.955		NA	NA	DK		DNK15002		2923.52	334493807.7	3098.25	285774469.8	5736.44	384254316.6	279.04	412841677.9	235.4	377612306.6	140.78	393150988.1	2394.02	393150988.1	241.89
Udbyhøj Syd,DK	Udbyhøj Syd	DK	393150988.1	0%	0.003973	454	311	NA	56.600889	56.5975	DK - Udbyhøj Syd	10.310925	10.313	VALUE	UDBYHÃ˜J SYD	1	29027.55	2565.07		NA	NA	DK		DNK15002		2200.07	334493807.7	2313.14	285774469.8	1890.97	384254316.6	6562.05	412841677.9	6499.07	377612306.6	4432.1	393150988.1	2098.52	393150988.1	3031.62
Urne,DK	Urne	DK	393150988.1	0%	0.008644	455	421	NA	54.94846	54.951449	DK - Urne	11.276093	11.284204	VALUE	URNE	1	32736.86	6743.76		NA	NA	DK		DNK31044		776.13	334493807.7	2412.93	285774469.8	5596.91	384254316.6	735.58	412841677.9	4472.89	377612306.6	5254.9	393150988.1	12357.39	393150988.1	1130.13
Vålse,DK	Vålse	DK	393150988.1		0	474	242	NA	54.929136	54.929136	DK - Vålse	11.777894	11.777894	VALUE	VÃ…LSE	1	2563.19			NA	NA	DK		DNK06069			334493807.7		285774469.8	1911.42	384254316.6	651.77	412841677.9		377612306.6		393150988.1		393150988.1
Varbjerg,DK	Varbjerg	DK	393150988.1	0%	0.010092	458	245	NA	55.508304	55.5151	DK - Varbjerg	9.962662	9.9552	VALUE	VARBJERG	1	13074.14	1350.46		NA	NA	DK		DNK08002		1482.31	334493807.7	3036.74	285774469.8	2730.33	384254316.6	904.59	412841677.9	1450.21	377612306.6	623.72	393150988.1	784.35	393150988.1	1916.57	145.32
Rungsted,DK	Rungsted	DK	393150988.1	0%	0.041742	351	193	NA	55.888559	55.8573	DK - Rungsted	12.536435	12.5641	VALUE	VEDBÃ†K	1	155612.42	11285.095		NA	NA	DK		DNK01004		36668.71	334493807.7	33225.15	285774469.8	19929.86	384254316.6	18434.78	412841677.9	7224.99	377612306.6	12094.02	393150988.1	11152.67	393150988.1	11417.52	5464.72
Skodsborg,DK	Skodsborg	DK	393150988.1		0.031761	380	193	NA	55.82703	55.8573	DK - Skodsborg	12.573719	12.5641	VALUE	VEDBÃ†K	1	69.17			NA	NA	DK		DNK01004		69.17	334493807.7		285774469.8		384254316.6		412841677.9		377612306.6		393150988.1		393150988.1
Tårbæk,DK	Tårbæk	DK	393150988.1	0%	0.074143	451	193	NA	55.789143	55.8573	DK - Tårbæk	12.593288	12.5641	VALUE	VEDBÃ†K	1	7359.43	3284.915		NA	NA	DK		DNK01004			334493807.7	269.05	285774469.8	520.55	384254316.6		412841677.9		377612306.6		393150988.1	1806.32	393150988.1	4763.51
Vedbæk,DK	Vedbæk	DK	393150988.1	0%	0.004711	459	193	NA	55.859888	55.8573	DK - Vedbæk	12.560164	12.5641	VALUE	VEDBÃ†K	1	3230218.87	359886.295		NA	NA	DK		DNK01004		454011.29	334493807.7	374519.38	285774469.8	438236.54	384254316.6	420471.58	412841677.9	364401.77	377612306.6	368317.13	393150988.1	303477.43	393150988.1	416295.16	90488.59
Agernæs,DK	Agernæs	DK	393150988.1		0.053817	103	354	NA	55.592865	55.558526	DK - Agernæs	10.338015	10.379453	VALUE	VELLING	1	8638.32			NA	NA	DK		DNK20019		2290.07	334493807.7	394.32	285774469.8	5953.93	384254316.6		412841677.9		377612306.6		393150988.1		393150988.1
Vindeby,DK	Vindeby	DK	393150988.1		0.004711	469	273	NA	55.04357	55.0429	DK - Vindeby	10.613764	10.6091	VALUE	VINDEBY	1	24.7			NA	NA	DK		DNK09063			334493807.7		285774469.8		384254316.6	24.7	412841677.9		377612306.6		393150988.1		393150988.1
Masnedø,DK	Masnedø	DK	393150988.1		0.029568	296	226	NA	54.979975	55.003682	DK - Masnedø	11.897341	11.915011	VALUE	VORDINGBORG	1	8054.61	1995.03		NA	NA	DK		DNK06040			334493807.7		285774469.8		384254316.6		412841677.9	3837.58	377612306.6	2222	393150988.1	1995.03	393150988.1
Vordingborg,DK	Vordingborg	DK	393150988.1	0%	0.007706	473	226	NA	55.008925	55.003682	DK - Vordingborg	11.909363	11.915011	VALUE	VORDINGBORG	1	9748.59	577.58		NA	NA	DK		DNK06040			334493807.7	6726.32	285774469.8	1382.11	384254316.6		412841677.9	1062.58	377612306.6		393150988.1		393150988.1	577.58
Piraeus,EL	Piraeus	EL	1986364094	2%	0.208336	489	20	NA	35.146944	35.339199	EL - Piraeus	33.353097	33.272833	VALUE	AYIOS GEORGIOS	1	170906222.12	34668447.005		NA	NA	EL		CYP13								35264434.87	1804656050	30963300.03	1929044810	31120220.49	1986364094	37448509.26	1986364094	31888384.75	4221372.72
Arcachon,FR	Arcachon	FR	1104584072	1%	0.01634	491	830	NA	44.652297	44.65889	FR - Arcachon	-1.178502	-1.16355	VALUE	ARCACHON	1	118562686.49	13296401.085		NA	NA	FR		FRAAC		17674211.92	903790519.4	14147906.2	876352441.6	11502948.98	924296440.2	13298575.92	1050706268	15127347.8	1070615532	16297686.81	1104584072	13150909.32	1104584072	13441892.85	3921206.69
Audierne,FR	Audierne	FR	1104584072	1%	0.007409	492	831	NA	48.021938	48.016667	FR - Audierne	-4.53854	-4.533333	VALUE	AUDIERNE	1	48789037.08	6564624.875		NA	NA	FR		FRAAD		5998129.1	903790519.4	6309464.31	876352441.6	5037908.06	924296440.2	5174745.8	1050706268	5962251.65	1070615532	5918154.04	1104584072	6247651.14	1104584072	6881598.61	1259134.37
Quiberon,FR	Quiberon	FR	1104584072	0%	0.230259	524	833	NA	47.482133	47.666667	FR - Quiberon	-3.121053	-2.983333	VALUE	AURAY	1	40462163.3	4407821.805		NA	NA	FR		FRAAY		5885714.55	903790519.4	5294486.39	876352441.6	4770776.38	924296440.2	4881324.13	1050706268	5238803.06	1070615532	4664738.68	1104584072	4577242.91	1104584072	4238400.7	910676.5
Île d'Yeu,FR	Île d'Yeu	FR	1104584072	1%	0.00491	534	864	NA	46.70991	46.705037	FR - Île d'Yeu	-2.341273	-2.34067	VALUE	ÃŽLE D'YEU	1	28229086.14	6310425.445		NA	NA	FR		FRAYE			903790519.4		876352441.6		924296440.2		1050706268	7186763.45	1070615532	6349265.43	1104584072	5995421.98	1104584072	6625428.91	2072206.37
Boulogne-sur-Mer,FR	Boulogne-sur-Mer	FR	1104584072	5%	0	493	836	NA	50.725231	50.725231	FR - Boulogne-sur-Mer	1.613334	1.613334	VALUE	BOULOGNE	1	554626960.31	51841663.76		NA	NA	FR		FRABL		84913411.42	903790519.4	75962154.78	876352441.6	69348039.91	924296440.2	69051985.55	1050706268	69731079.81	1070615532	64921429.45	1104584072	49357948.37	1104584072	54325379.15	17015531.87
Brest,FR	Brest	FR	1104584072	1%	0.009989	494	837	NA	48.390394	48.4	FR - Brest	-4.486076	-4.483333	VALUE	BREST	1	61412489.73	7158312.73		NA	NA	FR		FRABR		7473373.6	903790519.4	7545421.86	876352441.6	6642884.68	924296440.2	7424428.19	1050706268	8701925.02	1070615532	8062869.98	1104584072	7312869.49	1104584072	7003755.97	1244960.94
Cherbourg,FR	Cherbourg	FR	1104584072	1%	0.032265	497	839	NA	49.633731	49.65	FR - Cherbourg	-1.622137	-1.65	VALUE	CHERBOURG	1	125038542.86	14340762.79		NA	NA	FR		FRACH		18783759.63	903790519.4	16669911.28	876352441.6	14458280.53	924296440.2	13542510.33	1050706268	13700368.01	1070615532	14671186.63	1104584072	14227933.3	1104584072	14453592.28	4531000.87
Grandcamp (Grandcamp-Maisy),FR	Grandcamp (Grandcamp-Maisy)	FR	1104584072	0%	0.652646	504	839	NA	49.380464	49.65	FR - Grandcamp (Grandcamp-Maisy)	-1.055611	-1.65	VALUE	CHERBOURG	1	19677577.17	4260088.34		NA	NA	FR		FRACH			903790519.4		876352441.6		924296440.2		1050706268	4470955.37	1070615532	4692318.55	1104584072	4963330.65	1104584072	3556846.03	1994126.57
Dunkerque,FR	Dunkerque	FR	1104584072	1%	0.018615	501	841	NA	51.034368	51.05	FR - Dunkerque	2.376776	2.366667	VALUE	DUNKERQUE	1	47126510.68	6530428.675		NA	NA	FR		FRADK		4927240.96	903790519.4	5233469.49	876352441.6	4992972.9	924296440.2	5969732.42	1050706268	5587133.43	1070615532	6103408.18	1104584072	6623609.41	1104584072	6437247.94	1251695.95
Lederzeele,FR	Lederzeele	FR	1104584072		0.235589	513	841	NA	50.823759	51.05	FR - Lederzeele	2.30096	2.366667	VALUE	DUNKERQUE	1	1892267.93			NA	NA	FR		FRADK		1725105.02	903790519.4	167162.91	876352441.6		924296440.2		1050706268		1070615532		1104584072		1104584072
Fécamp,FR	Fécamp	FR	1104584072	1%	0	503	844	NA	49.755601	49.755601	FR - Fécamp	0.380774	0.380774	VALUE	FECAMP	1	45826293.44	7403980.815		NA	NA	FR		FRAFC		5001427.66	903790519.4	5560438.38	876352441.6	4712388.85	924296440.2	976139.56	1050706268	5661599.09	1070615532	6148526.18	1104584072	6704305.96	1104584072	8103655.67	2957812.09
Merfy,FR	Merfy	FR	1104584072		2.005277	518	1570	NA	49.295466	51.297929	FR - Merfy	3.946307	4.05251	VALUE	HONTENISSE	1	31643906.21			NA	NA	FR		NLDHON		8495060.36	903790519.4	8338435.03	876352441.6	7349041.6	924296440.2	7461369.22	1050706268		1070615532		1104584072		1104584072
La Rochelle,FR	La Rochelle	FR	1104584072	1%	0.006439	508	848	NA	46.160329	46.166667	FR - La Rochelle	-1.151139	-1.15	VALUE	LA ROCHELLE	1	80711502.97	9951663.555		NA	NA	FR		FRALR		12902499.4	903790519.4	11280090.78	876352441.6	7921871.15	924296440.2	7838250.61	1050706268	9225815.97	1070615532	9525641.96	1104584072	10026175.08	1104584072	9877152.03	2114005.99
Pt-en-Bessin,FR	Pt-en-Bessin	FR	1104584072	2%	0.901252	523	846	NA	49.34527	49.5	FR - Pt-en-Bessin	-0.754538	0.133333	VALUE	LE HAVRE	1	146957963.19	20169974.09		NA	NA	FR		FRALH		18202044.42	903790519.4	15809968.1	876352441.6	12966903.41	924296440.2	15774395.56	1050706268	18973573.23	1070615532	19126516.04	1104584072	18395603.58	1104584072	21944344.6	5764614.25
Lorient,FR	Lorient	FR	1104584072	6%	0.003981	517	847	NA	47.748252	47.75	FR - Lorient	-3.370245	-3.366667	VALUE	LORIENT	1	471804685.05	60276571.885		NA	NA	FR		FRALO		54582691.88	903790519.4	51578316.48	876352441.6	50068840.73	924296440.2	56017901.45	1050706268	62282681.03	1070615532	60654299.2	1104584072	59109173.97	1104584072	61443969.8	16066810.51
La Cotinière (Saint-Pierre-d'Oléron),FR	La Cotinière (Saint-Pierre-d'Oléron)	FR	1104584072	2%	0.234912	507	851	NA	45.915958	45.816667	FR - La Cotinière (Saint-Pierre-d'Oléron)	-1.329564	-1.116667	VALUE	MARENNES	1	209383127.01	26145306.79		NA	NA	FR		FRAMN		25302555.14	903790519.4	24178511.85	876352441.6	22727704.65	924296440.2	25152257.45	1050706268	27466232.67	1070615532	26563565.73	1104584072	26030287.48	1104584072	26260326.1	5701685.94
Royan,FR	Royan	FR	1104584072	1%	0.207114	526	851	NA	45.623027	45.816667	FR - Royan	-1.043182	-1.116667	VALUE	MARENNES	1	54603992.39	7566984.53		NA	NA	FR		FRAMN		5638375.96	903790519.4	5618874.94	876352441.6	5291138.16	924296440.2	6090017.71	1050706268	7822637.54	1070615532	7076050.7	1104584072	7065911.35	1104584072	8068057.71	1932928.32
Port-de-Bouc,FR	Port-de-Bouc	FR	1104584072	0%	0.0643	521	852	NA	43.405449	43.4	FR - Port-de-Bouc	4.985931	5.05	VALUE	MARTIGUES	1	23393602.94	1065715.83		NA	NA	FR		FRAMT		8343552.73	903790519.4	6350147.57	876352441.6	3160033.65	924296440.2	1746329.32	1050706268	883274.9	1070615532	778833.11	1104584072	1072680.92	1104584072	1058750.74
Loguivy-Plougras,FR	Loguivy-Plougras	FR	1104584072		0.351799	516	853	NA	48.521809	48.583333	FR - Loguivy-Plougras	-3.486955	-3.833333	VALUE	MORLAIX	1	3840949.83			NA	NA	FR		FRAMX			903790519.4		876352441.6		924296440.2		1050706268	2816369.4	1070615532	1024580.43	1104584072		1104584072
Roscoff,FR	Roscoff	FR	1104584072	2%	0.208595	525	853	NA	48.726199	48.583333	FR - Roscoff	-3.985325	-3.833333	VALUE	MORLAIX	1	180199111.4	23079886.73		NA	NA	FR		FRAMX		20026121.96	903790519.4	18841260.74	876352441.6	18287043.09	924296440.2	22094414.17	1050706268	24971287.76	1070615532	25296479.21	1104584072	23534515.61	1104584072	22625257.85	4522731.01
Le Bar-sur-le-Loup,FR	Le Bar-sur-le-Loup	FR	1104584072		0.245447	510	854	NA	43.69955	43.7	FR - Le Bar-sur-le-Loup	7.004553	7.25	VALUE	NICE	1	11852624.02			NA	NA	FR		FRANI		3588060.52	903790519.4	2965105.8	876352441.6	2681236.04	924296440.2	2618221.66	1050706268		1070615532		1104584072		1104584072
Noirmoutier-en-l'Île,FR	Noirmoutier-en-l'Île	FR	1104584072	1%	0	519	855	NA	47.001143	47.001143	FR - Noirmoutier-en-l'Île	-2.247107	-2.247107	VALUE	NOIRMOUTIER	1	101975592.27	12183050.205		NA	NA	FR		FRANO		13020914.62	903790519.4	12937092.74	876352441.6	10983434.22	924296440.2	10647937.48	1050706268	13534397.94	1070615532	12472353.71	1104584072	12252064.84	1104584072	12114035.57	4013361.15
Erquy,FR	Erquy	FR	1104584072	3%	0.336975	502	858	NA	48.629037	48.516667	FR - Erquy	-2.465645	-2.783333	VALUE	SAINT-BRIEUC	1	242083050.89	32221400.11		NA	NA	FR		FRASB		29530921.9	903790519.4	26038121.37	876352441.6	24299969.69	924296440.2	26701239.04	1050706268	31492840.29	1070615532	32104262.7	1104584072	32860423.89	1104584072	31582376.33	7472895.68
Saint Quay Portrieux,FR	Saint Quay Portrieux	FR	1104584072	2%	0.139053	527	858	NA	48.648028	48.516667	FR - Saint Quay Portrieux	-2.828941	-2.783333	VALUE	SAINT-BRIEUC	1	198615830.61	23873906.815		NA	NA	FR		FRASB		27712602.3	903790519.4	23127561.44	876352441.6	20926629.63	924296440.2	22464119.68	1050706268	25367889.15	1070615532	24792690.83	1104584072	23322462.85	1104584072	24425350.78	6476523.95
La Turballe,FR	La Turballe	FR	1104584072	2%	0.318491	509	860	NA	47.348472	47.283333	FR - La Turballe	-2.511759	-2.2	VALUE	SAINT-NAZAIRE	1	153097059.02	20568271.3		NA	NA	FR		FRASN		16140383.48	903790519.4	14673243.91	876352441.6	13508403.56	924296440.2	21144698.83	1050706268	20340562.66	1070615532	21099957.76	1104584072	20786479.63	1104584072	20350062.97	5053266.22
Le Croisic,FR	Le Croisic	FR	1104584072	1%	0.312101	511	860	NA	47.294319	47.283333	FR - Le Croisic	-2.511908	-2.2	VALUE	SAINT-NAZAIRE	1	90063754.73	11268796.06		NA	NA	FR		FRASN		12791521.83	903790519.4	12366848.43	876352441.6	10196183.63	924296440.2	9493468.08	1050706268	10368078.5	1070615532	10177730.74	1104584072	10347331.11	1104584072	12190261.01	2132331.4
Greencastle,IE	Greencastle	IE	279088893.8	1%	0.328433	615	887	NA	55.203361	55.133333	IE - Greencastle	-6.987548	-6.666667	VALUE	COLERAINE	1	28151353.71	3077770.51		NA	NA	IE		GBRCE		959220.03	221690116.9	3861874.58	155941566.4	4805836.34	163072475.2	5367712.85	204016360	4839695.67	241272617.8	2161473.22	248713067.7	3313242.3	279088893.8	2842298.72
Greencastle,IE	Greencastle	IE	279088893.8		0.328433	615	887	NA	55.203361	55.133333	UK - Greencastle	-6.987548	-6.666667	VALUE	COLERAINE	1	1564.73			NA	NA	IE		GBRCE			221690116.9		155941566.4		163072475.2		204016360	1564.73	241272617.8		248713067.7		279088893.8
Ardmore,IE	Ardmore	IE	279088893.8	0%	0.667788	538	1214	NA	51.951074	51.87831	IE - Ardmore	-7.725329	-8.389142	VALUE	CORK	1	208761.64	96352.52		NA	NA	IE		IRLC			221690116.9		155941566.4		163072475.2		204016360		241272617.8	16056.6	248713067.7	189466.04	279088893.8	3239
Ballycotton,IE	Ballycotton	IE	279088893.8	1%	0.382453	547	1214	NA	51.829915	51.87831	IE - Ballycotton	-8.009762	-8.389142	VALUE	CORK	1	12910590.86	2873671.625		NA	NA	IE		IRLC			221690116.9	1332406.82	155941566.4	838919.9	163072475.2	901650.14	204016360	2523983.27	241272617.8	1566287.48	248713067.7	2277228.56	279088893.8	3470114.69
Cobh,IE	Cobh	IE	279088893.8	1%	0.098894	580	1214	NA	51.850336	51.87831	IE - Cobh	-8.294286	-8.389142	VALUE	CORK	1	7642150.83	2374052.26		NA	NA	IE		IRLC		166872.95	221690116.9	346185.95	155941566.4	871894.48	163072475.2	676730.51	204016360	497493.61	241272617.8	334868.81	248713067.7	1247228.65	279088893.8	3500875.87
Cork,IE	Cork	IE	279088893.8	0%	0.098934	581	1214	NA	51.896892	51.87831	IE - Cork	-8.486316	-8.389142	VALUE	CORK	1	632375.36	69138.38		NA	NA	IE		IRLC			221690116.9	6335	155941566.4	34508.71	163072475.2	77474.5	204016360	216635.42	241272617.8	159144.97	248713067.7	112355.58	279088893.8	25921.18
Courtmacsherry,IE	Courtmacsherry	IE	279088893.8	0%	0.400143	582	1214	NA	51.633855	51.87831	IE - Courtmacsherry	-8.705934	-8.389142	VALUE	CORK	1	1114431.17	165604.905		NA	NA	IE		IRLC			221690116.9	150231.52	155941566.4	105716.7	163072475.2	170567.17	204016360	156382.12	241272617.8	200323.85	248713067.7	239741.32	279088893.8	91468.49
Crosshaven,IE	Crosshaven	IE	279088893.8	0%	0.115169	585	1214	NA	51.803466	51.87831	IE - Crosshaven	-8.301606	-8.389142	VALUE	CORK	1	6588277.12	1147971.495		NA	NA	IE		IRLC		189218.64	221690116.9	455927.89	155941566.4	848856.08	163072475.2	772445.92	204016360	1060272.15	241272617.8	965613.45	248713067.7	1104211.54	279088893.8	1191731.45
Dungarvan,IE	Dungarvan	IE	279088893.8	0%	0.798375	599	1214	NA	52.093676	51.87831	IE - Dungarvan	-7.620363	-8.389142	VALUE	CORK	1	1054	1054		NA	NA	IE		IRLC			221690116.9		155941566.4		163072475.2		204016360		241272617.8		248713067.7		279088893.8	1054
East Ferry,IE	East Ferry	IE	279088893.8		0.187385	605	1214	NA	51.858	51.87831	IE - East Ferry	-8.20286	-8.389142	VALUE	CORK	1	908.1			NA	NA	IE		IRLC			221690116.9		155941566.4	85	163072475.2	823.1	204016360		241272617.8		248713067.7		279088893.8
Fethard,IE	Fethard	IE	279088893.8	0%	0.911376	609	1214	NA	52.470977	51.87831	IE - Fethard	-7.696789	-8.389142	VALUE	CORK	1	1125702.54	294999.835		NA	NA	IE		IRLC		1574.4	221690116.9	15140.45	155941566.4	134365.72	163072475.2	254783.56	204016360	19787.68	241272617.8	110051.06	248713067.7	215176.07	279088893.8	374823.6
Helvick,IE	Helvick	IE	279088893.8	0%	0.856701	617	1214	NA	52.050191	51.87831	IE - Helvick	-7.54986	-8.389142	VALUE	CORK	1	1886766.73	376474.925		NA	NA	IE		IRLC		59783.8	221690116.9	58156.68	155941566.4	139221.14	163072475.2	235520.16	204016360	270608.96	241272617.8	370526.14	248713067.7	399562.85	279088893.8	353387
Kinsale,IE	Kinsale	IE	279088893.8	1%	0.217848	632	1214	NA	51.70605	51.87831	IE - Kinsale	-8.522501	-8.389142	VALUE	CORK	1	10194825.43	1806657.445		NA	NA	IE		IRLC		53032.45	221690116.9	2170325.69	155941566.4	1593557.12	163072475.2	1289782.55	204016360	114373.1	241272617.8	1360439.63	248713067.7	1698897.24	279088893.8	1914417.65
Knockadoon,IE	Knockadoon	IE	279088893.8	0%	0.060231	634	1214	NA	51.882737	51.87831	IE - Knockadoon	-8.44921	-8.389142	VALUE	CORK	1	257191.24	79218.575		NA	NA	IE		IRLC			221690116.9		155941566.4		163072475.2	2562.4	204016360	23355.95	241272617.8	72835.74	248713067.7	81008.25	279088893.8	77428.9
Oysterhaven,IE	Oysterhaven	IE	279088893.8	0%	0.186084	649	1214	NA	51.706017	51.87831	IE - Oysterhaven	-8.459445	-8.389142	VALUE	CORK	1	14468.03	7017.49		NA	NA	IE		IRLC			221690116.9		155941566.4		163072475.2		204016360		241272617.8	433.05	248713067.7	566.9	279088893.8	13468.08
Port Ronan,IE	Port Ronan	IE	279088893.8		0.434205	652	1214	NA	52.09216	51.87831	IE - Port Ronan	-8.01125	-8.389142	VALUE	CORK	1	7382.84			NA	NA	IE		IRLC			221690116.9		155941566.4		163072475.2		204016360		241272617.8	7382.84	248713067.7		279088893.8
Ringaskiddy,IE	Ringaskiddy	IE	279088893.8	0%	0.082507	661	1214	NA	51.830428	51.87831	IE - Ringaskiddy	-8.321949	-8.389142	VALUE	CORK	1	6821831.19	246105.805		NA	NA	IE		IRLC		525146.6	221690116.9	805287.11	155941566.4	581185.91	163072475.2	221575.76	204016360	1991448.59	241272617.8	2204975.61	248713067.7	401317.58	279088893.8	90894.03
Youghal,IE	Youghal	IE	279088893.8	0%	0.547268	688	1214	NA	51.95427	51.87831	IE - Youghal	-7.847171	-8.389142	VALUE	CORK	1	935672.31	246558.2		NA	NA	IE		IRLC		8993.9	221690116.9	47387.01	155941566.4	87650.05	163072475.2	67590.65	204016360	105454.1	241272617.8	125480.2	248713067.7	129081.39	279088893.8	364035.01
Balbriggan,IE	Balbriggan	IE	279088893.8	0%	0.220567	542	1216	NA	53.608319	53.705986	IE - Balbriggan	-6.18208	-6.379846	VALUE	DROGHEDA	1	1573512.01	437582.575		NA	NA	IE		IRLDA			221690116.9	3552	155941566.4	155818.96	163072475.2	344014.1	204016360	15712.75	241272617.8	179249.05	248713067.7	159974.15	279088893.8	715191
Clogherhead,IE	Clogherhead	IE	279088893.8	2%	0.164993	578	1216	NA	53.791678	53.705986	IE - Clogherhead	-6.238851	-6.379846	VALUE	DROGHEDA	1	22511610.54	2885234.7		NA	NA	IE		IRLDA		941273.71	221690116.9	5019397.19	155941566.4	4077108.46	163072475.2	5925628.36	204016360	225783.97	241272617.8	551949.45	248713067.7	1180832.73	279088893.8	4589636.67
Drogheda,IE	Drogheda	IE	279088893.8		0.026548	592	1216	NA	53.717856	53.705986	IE - Drogheda	-6.356099	-6.379846	VALUE	DROGHEDA	1	24369.2			NA	NA	IE		IRLDA			221690116.9		155941566.4		163072475.2		204016360		241272617.8	24369.2	248713067.7		279088893.8
Kells,IE	Kells	IE	279088893.8	0%	0.495425	623	1216	NA	53.726835	53.705986	IE - Kells	-6.874833	-6.379846	VALUE	DROGHEDA	1	6436.4	2461.075		NA	NA	IE		IRLDA			221690116.9		155941566.4		163072475.2		204016360		241272617.8	1514.25	248713067.7	1333.25	279088893.8	3588.9
Mornington,IE	Mornington	IE	279088893.8	0%	0.105935	645	1216	NA	53.718472	53.705986	IE - Mornington	-6.274649	-6.379846	VALUE	DROGHEDA	1	287182.55	53391.75		NA	NA	IE		IRLDA			221690116.9		155941566.4		163072475.2		204016360		241272617.8	180399.05	248713067.7	14420.1	279088893.8	92363.4
Dalkey,IE	Dalkey	IE	279088893.8	0%	0.117965	587	1215	NA	53.277911	53.349117	IE - Dalkey	-6.105844	-6.199894	VALUE	DUBLIN	1	2752	2752		NA	NA	IE		IRLD			221690116.9		155941566.4		163072475.2		204016360		241272617.8		248713067.7		279088893.8	2752
Dublin,IE	Dublin	IE	279088893.8	0%	0.060419	594	1215	NA	53.349805	53.349117	IE - Dublin	-6.26031	-6.199894	VALUE	DUBLIN	1	62546.82	31273.41		NA	NA	IE		IRLD			221690116.9		155941566.4		163072475.2		204016360		241272617.8		248713067.7	19712.75	279088893.8	42834.07
Dún Laoghaire,IE	Dún Laoghaire	IE	279088893.8	0%	0.085755	603	1215	NA	53.294396	53.349117	IE - Dún Laoghaire	-6.133867	-6.199894	VALUE	DUBLIN	1	594775.46	225774.39		NA	NA	IE		IRLD			221690116.9		155941566.4	52270.67	163072475.2	75673.03	204016360	12780.28	241272617.8	2502.7	248713067.7	114421.28	279088893.8	337127.5
Howth,IE	Howth	IE	279088893.8	3%	0.140109	618	1215	NA	53.385847	53.349117	IE - Howth	-6.064684	-6.199894	VALUE	DUBLIN	1	31491233.45	5564306.045		NA	NA	IE		IRLD		2439330.88	221690116.9	4159162.27	155941566.4	1243445.69	163072475.2	2335299.1	204016360	6319811.07	241272617.8	3865572.35	248713067.7	3649633.94	279088893.8	7478978.15
Kilmacalogue,IE	Kilmacalogue	IE	279088893.8	0%	0.189975	629	1215	NA	53.16901	53.349117	IE - Kilmacalogue	-6.13946	-6.199894	VALUE	DUBLIN	1	76964.26	4975.38		NA	NA	IE		IRLD			221690116.9	23961.68	155941566.4	37764.94	163072475.2	9745.51	204016360	516.75	241272617.8		248713067.7		279088893.8	4975.38
Loughshinny,IE	Loughshinny	IE	279088893.8	0%	0.229724	638	1215	NA	53.548405	53.349117	IE - Loughshinny	-6.085624	-6.199894	VALUE	DUBLIN	1	605531.27	129275.35		NA	NA	IE		IRLD		34863.1	221690116.9	41535	155941566.4	96271.9	163072475.2	72757.51	204016360	13490.06	241272617.8	88063	248713067.7	130476.45	279088893.8	128074.25
Malahide,IE	Malahide	IE	279088893.8	0%	0.113314	640	1215	NA	53.450924	53.349117	IE - Malahide	-6.150138	-6.199894	VALUE	DUBLIN	1	42952.55	7592.6		NA	NA	IE		IRLD			221690116.9		155941566.4		163072475.2	3375.5	204016360	3058.1	241272617.8	21333.75	248713067.7	9457.2	279088893.8	5728
Rush,IE	Rush	IE	279088893.8	0%	0.207349	668	1215	NA	53.525668	53.349117	IE - Rush	-6.091159	-6.199894	VALUE	DUBLIN	1	68814.54	9017.94		NA	NA	IE		IRLD			221690116.9		155941566.4		163072475.2		204016360		241272617.8	50778.66	248713067.7	4847.98	279088893.8	13187.9
Skerries,IE	Skerries	IE	279088893.8	0%	0.249056	670	1215	NA	53.580552	53.349117	IE - Skerries	-6.107878	-6.199894	VALUE	DUBLIN	1	6412148.32	669130.27		NA	NA	IE		IRLD			221690116.9	7703.4	155941566.4	804561.38	163072475.2	1022466.35	204016360	1768593.35	241272617.8	1470563.3	248713067.7	595680.79	279088893.8	742579.75
Tory,IE	Tory	IE	279088893.8	0%	0.072763	676	1215	NA	53.290803	53.349117	IE - Tory	-6.243414	-6.199894	VALUE	DUBLIN	1	8138.24	1633.65		NA	NA	IE		IRLD			221690116.9		155941566.4		163072475.2		204016360		241272617.8	4870.94	248713067.7	1717.3	279088893.8	1550
Wicklow,IE	Wicklow	IE	279088893.8	0%	0.399702	687	1215	NA	52.980821	53.349117	IE - Wicklow	-6.044589	-6.199894	VALUE	DUBLIN	1	4963481.25	846435.86		NA	NA	IE		IRLD			221690116.9	4359.61	155941566.4	1035556.77	163072475.2	1095128.76	204016360	1132884.14	241272617.8	2680.25	248713067.7	642577.1	279088893.8	1050294.62
Carlingford,IE	Carlingford	IE	279088893.8	0%	0.164629	566	1217	NA	54.042669	54.005519	IE - Carlingford	-6.186954	-6.347338	VALUE	DUNDALK	1	132.6	132.6		NA	NA	IE		IRLDK			221690116.9		155941566.4		163072475.2		204016360		241272617.8		248713067.7		279088893.8	132.6
Dundalk,IE	Dundalk	IE	279088893.8	0%	0.059106	597	1217	NA	53.997945	54.005519	IE - Dundalk	-6.405957	-6.347338	VALUE	DUNDALK	1	838198.64	345818.95		NA	NA	IE		IRLDK		37065	221690116.9		155941566.4	44376.72	163072475.2	16410.5	204016360	2254.02	241272617.8	46454.5	248713067.7	51825.2	279088893.8	639812.7
Gyles/Rathcor,IE	Gyles/Rathcor	IE	279088893.8	0%	0.152999	616	1217	NA	53.987661	54.005519	IE - Gyles/Rathcor	-6.195383	-6.347338	VALUE	DUNDALK	1	8503	8503		NA	NA	IE		IRLDK			221690116.9		155941566.4		163072475.2		204016360		241272617.8		248713067.7		279088893.8	8503
Renard,IE	Renard	IE	279088893.8	0%	0.880703	660	1217	NA	54.08386	54.005519	IE - Renard	-7.22455	-6.347338	VALUE	DUNDALK	1	880408.97	55384		NA	NA	IE		IRLDK		70127.2	221690116.9	190620.24	155941566.4	114410.53	163072475.2	224982	204016360	157180	241272617.8	12321	248713067.7	9040	279088893.8	101728
Aran Islands,IE	Aran Islands	IE	279088893.8	0%	0.62866	536	1218	NA	53.097175	53.269936	IE - Aran Islands	-9.656332	-9.051876	VALUE	GALWAY	1	17809.05	4259.025		NA	NA	IE		IRLG			221690116.9		155941566.4		163072475.2		204016360		241272617.8	9291	248713067.7	2254.05	279088893.8	6264
Ballyvaughan,IE	Ballyvaughan	IE	279088893.8	0%	0.182635	554	1218	NA	53.115533	53.269936	IE - Ballyvaughan	-9.149423	-9.051876	VALUE	GALWAY	1	66910.25	21876		NA	NA	IE		IRLG			221690116.9		155941566.4		163072475.2		204016360		241272617.8	23158.25	248713067.7	23758	279088893.8	19994
Galway,IE	Galway	IE	279088893.8	0%	0.004968	610	1218	NA	53.270668	53.269936	IE - Galway	-9.056791	-9.051876	VALUE	GALWAY	1	1812807.96	67002.87		NA	NA	IE		IRLG		104970.23	221690116.9	704615.67	155941566.4	637367.41	163072475.2	191859.46	204016360		241272617.8	39989.45	248713067.7	34386.6	279088893.8	99619.14
Inverin,IE	Inverin	IE	279088893.8	0%	0.414732	622	1218	NA	53.240311	53.269936	IE - Inverin	-9.465549	-9.051876	VALUE	GALWAY	1	451	225.5		NA	NA	IE		IRLG			221690116.9		155941566.4		163072475.2		204016360		241272617.8		248713067.7	219	279088893.8	232
Kinvarra,IE	Kinvarra	IE	279088893.8		0.173701	633	1218	NA	53.138845	53.269936	IE - Kinvarra	-8.937914	-9.051876	VALUE	GALWAY	1	1059.1	1059.1		NA	NA	IE		IRLG			221690116.9		155941566.4		163072475.2		204016360		241272617.8		248713067.7	1059.1	279088893.8
Liscannor,IE	Liscannor	IE	279088893.8		0.475386	637	1218	NA	52.940114	53.269936	IE - Liscannor	-9.394235	-9.051876	VALUE	GALWAY	1	1526	1526		NA	NA	IE		IRLG			221690116.9		155941566.4		163072475.2		204016360		241272617.8		248713067.7	1526	279088893.8
Quilty,IE	Quilty	IE	279088893.8	0%	0.606771	656	1218	NA	52.817257	53.269936	IE - Quilty	-9.455922	-9.051876	VALUE	GALWAY	1	18518.67	3616.16		NA	NA	IE		IRLG			221690116.9		155941566.4		163072475.2		204016360		241272617.8	11286.35	248713067.7	2341	279088893.8	4891.32
Ros A Mhil,IE	Ros A Mhil	IE	279088893.8	2%	0.495819	662	1218	NA	53.271039	53.269936	IE - Ros A Mhil	-9.547695	-9.051876	VALUE	GALWAY	1	31774838.28	4150216.49		NA	NA	IE		IRLG		2925541.35	221690116.9	6711293.61	155941566.4	4362017.97	163072475.2	6439098.36	204016360	227148.42	241272617.8	2809305.59	248713067.7	1582865.12	279088893.8	6717567.86
Rossmore/Rosscahill,IE	Rossmore/Rosscahill	IE	279088893.8	0%	0.226948	666	1218	NA	53.38712	53.269936	IE - Rossmore/Rosscahill	-9.24623	-9.051876	VALUE	GALWAY	1	4562.5	2207.95		NA	NA	IE		IRLG			221690116.9		155941566.4		163072475.2		204016360		241272617.8	146.6	248713067.7	3359.9	279088893.8	1056
Spiddal,IE	Spiddal	IE	279088893.8	0%	0.230544	674	1218	NA	53.25317	53.269936	IE - Spiddal	-9.28181	-9.051876	VALUE	GALWAY	1	11815.05	5537.025		NA	NA	IE		IRLG			221690116.9		155941566.4		163072475.2		204016360		241272617.8	741	248713067.7	6934.05	279088893.8	4140
Bonagee/culdaff,IE	Bonagee/culdaff	IE	279088893.8	0%	0.343838	560	926	NA	55.29882	55	IE - Bonagee/culdaff	-7.16324	-7.333333	VALUE	LONDONDERRY	1	112227.67	488		NA	NA	IE		GBRLY			221690116.9		155941566.4		163072475.2	62229.81	204016360		241272617.8	49509.86	248713067.7		279088893.8	488
Buncrana,IE	Buncrana	IE	279088893.8	0%	0.180439	562	926	NA	55.134651	55	IE - Buncrana	-7.453448	-7.333333	VALUE	LONDONDERRY	1	82790.59	40145.815		NA	NA	IE		GBRLY			221690116.9		155941566.4		163072475.2		204016360		241272617.8	2498.96	248713067.7	50407.66	279088893.8	29883.97
Downings,IE	Downings	IE	279088893.8	0%	0.550707	591	926	NA	55.19269	55	IE - Downings	-7.84923	-7.333333	VALUE	LONDONDERRY	1	6315443.32	609952.415		NA	NA	IE		GBRLY		1716855.49	221690116.9	881089.53	155941566.4	1431640.6	163072475.2	815781.39	204016360		241272617.8	250171.48	248713067.7	595763.95	279088893.8	624140.88
Dunfanaghy,IE	Dunfanaghy	IE	279088893.8	0%	0.662034	598	926	NA	55.183471	55	IE - Dunfanaghy	-7.969437	-7.333333	VALUE	LONDONDERRY	1	62054	11708.5		NA	NA	IE		GBRLY			221690116.9		155941566.4		163072475.2		204016360		241272617.8	38637	248713067.7	4094	279088893.8	19323
Fanad,IE	Fanad	IE	279088893.8	0%	0.417665	607	926	NA	55.2	55	IE - Fanad	-7.7	-7.333333	VALUE	LONDONDERRY	1	2771420.55	262441.225		NA	NA	IE		GBRLY		304828	221690116.9	223024.55	155941566.4	316385.9	163072475.2	586604.1	204016360	475094.15	241272617.8	340601.4	248713067.7	283337	279088893.8	241545.45
Inishowen,IE	Inishowen	IE	279088893.8	0%	0.2	620	926	NA	55.2	55	IE - Inishowen	-7.333333	-7.333333	VALUE	LONDONDERRY	1	992632.45	245138.345		NA	NA	IE		GBRLY		920.7	221690116.9	2432.5	155941566.4	52673.44	163072475.2	106339.77	204016360	174856.24	241272617.8	165133.11	248713067.7	179364.49	279088893.8	310912.2
Malin Head,IE	Malin Head	IE	279088893.8	0%	0.352782	641	926	NA	55.35278	55	IE - Malin Head	-7.33208	-7.333333	VALUE	LONDONDERRY	1	154447.61	77201.3		NA	NA	IE		GBRLY			221690116.9		155941566.4		163072475.2		204016360		241272617.8	45.01	248713067.7	656.1	279088893.8	153746.5
Moville,IE	Moville	IE	279088893.8		0.348914	647	926	NA	55.189018	55	IE - Moville	-7.040053	-7.333333	VALUE	LONDONDERRY	1	1362.4	1100		NA	NA	IE		GBRLY			221690116.9		155941566.4		163072475.2		204016360		241272617.8	262.4	248713067.7	1100	279088893.8
Rathmullan,IE	Rathmullan	IE	279088893.8	1%	0.22499	658	926	NA	55.097071	55	IE - Rathmullan	-7.536306	-7.333333	VALUE	LONDONDERRY	1	3518420.44	1401266.07		NA	NA	IE		GBRLY			221690116.9		155941566.4		163072475.2		204016360		241272617.8	715888.3	248713067.7	1280188.61	279088893.8	1522343.53
Urris,IE	Urris	IE	279088893.8	0%	0.274178	681	926	NA	55.2625	55	IE - Urris	-7.4125	-7.333333	VALUE	LONDONDERRY	1	5634.02	2817.01		NA	NA	IE		GBRLY			221690116.9		155941566.4		163072475.2		204016360		241272617.8		248713067.7	18	279088893.8	5616.02
Baltimore,IE	Baltimore	IE	279088893.8	0%	0.113696	555	1220	NA	51.484327	51.562083	IE - Baltimore	-9.366109	-9.283158	VALUE	SKIBBEREEN	1	10170357.22	881163.09		NA	NA	IE		IRLS		153923.6	221690116.9	2007287.68	155941566.4	1421641.85	163072475.2	1151904.05	204016360	1927984.35	241272617.8	1745289.51	248713067.7	735722	279088893.8	1026604.18
Bantry,IE	Bantry	IE	279088893.8	0%	0.203684	557	1220	NA	51.680892	51.562083	IE - Bantry	-9.448603	-9.283158	VALUE	SKIBBEREEN	1	467346.34	107116.61		NA	NA	IE		IRLS			221690116.9	53845.57	155941566.4	70142.61	163072475.2	45188.28	204016360	25653.65	241272617.8	58283.01	248713067.7	75042.51	279088893.8	139190.71
Castletownbere,IE	Castletownbere	IE	279088893.8	11%	0.633513	573	1220	NA	51.651495	51.562083	IE - Castletownbere	-9.91033	-9.283158	VALUE	SKIBBEREEN	1	93340958.83	25472650.58		NA	NA	IE		IRLS		1282682.85	221690116.9	4258370.29	155941566.4	3218987.83	163072475.2	2729086.59	204016360	2088916.3	241272617.8	28817613.81	248713067.7	20794355.15	279088893.8	30150946.01
Castletownsend,IE	Castletownsend	IE	279088893.8	0%	0.100364	574	1220	NA	51.534655	51.562083	IE - Castletownsend	-9.186614	-9.283158	VALUE	SKIBBEREEN	1	20368.15	19708.2		NA	NA	IE		IRLS			221690116.9		155941566.4		163072475.2		204016360		241272617.8	659.95	248713067.7		279088893.8	19708.2
Clonakilty,IE	Clonakilty	IE	279088893.8	0%	0.398909	579	1220	NA	51.621506	51.562083	IE - Clonakilty	-8.8887	-9.283158	VALUE	SKIBBEREEN	1	133452.56	11903.025		NA	NA	IE		IRLS			221690116.9	62166.18	155941566.4	17512.34	163072475.2	23361.7	204016360		241272617.8	6606.29	248713067.7	5231.5	279088893.8	18574.55
Dunmanus Bay,IE	Dunmanus Bay	IE	279088893.8	0%	0.436958	601	1220	NA	51.552	51.562083	IE - Dunmanus Bay	-9.72	-9.283158	VALUE	SKIBBEREEN	1	70132.82	26544.075		NA	NA	IE		IRLS			221690116.9		155941566.4		163072475.2		204016360		241272617.8	17044.67	248713067.7	28774.99	279088893.8	24313.16
Glengarriff,IE	Glengarriff	IE	279088893.8	0%	0.328205	613	1220	NA	51.750028	51.562083	IE - Glengarriff	-9.552222	-9.283158	VALUE	SKIBBEREEN	1	216467.56	80119.745		NA	NA	IE		IRLS			221690116.9		155941566.4		163072475.2		204016360		241272617.8	56228.07	248713067.7	99859.37	279088893.8	60380.12
Goleen/Crookhaven,IE	Goleen/Crookhaven	IE	279088893.8		0.432986	614	1220	NA	51.492879	51.562083	IE - Goleen/Crookhaven	-9.710578	-9.283158	VALUE	SKIBBEREEN	1	2272.79	960		NA	NA	IE		IRLS			221690116.9		155941566.4	889.04	163072475.2		204016360	279.75	241272617.8	144	248713067.7	960	279088893.8
Schull,IE	Schull	IE	279088893.8	0%	0.267153	669	1220	NA	51.526867	51.562083	IE - Schull	-9.54798	-9.283158	VALUE	SKIBBEREEN	1	4883413.08	622443.14		NA	NA	IE		IRLS		124752.41	221690116.9	1083496.3	155941566.4	584915.61	163072475.2	641309.91	204016360	549289.13	241272617.8	654763.44	248713067.7	629185.05	279088893.8	615701.23
Skibbereen,IE	Skibbereen	IE	279088893.8	0%	0.021911	671	1220	NA	51.555924	51.562083	IE - Skibbereen	-9.26213	-9.283158	VALUE	SKIBBEREEN	1	1262908.38	230726.105		NA	NA	IE		IRLS		14650	221690116.9	307792.07	155941566.4	215903.44	163072475.2	183358.68	204016360	6170.76	241272617.8	73581.22	248713067.7	122529.46	279088893.8	338922.75
Union Hall,IE	Union Hall	IE	279088893.8	3%	0.139717	680	1220	NA	51.558803	51.562083	IE - Union Hall	-9.143479	-9.283158	VALUE	SKIBBEREEN	1	42608685.71	6151521.15		NA	NA	IE		IRLS		1177508.12	221690116.9	3645339.68	155941566.4	5299751.2	163072475.2	5311947.28	204016360	8354954.05	241272617.8	6516143.08	248713067.7	5295230.62	279088893.8	7007811.68
Arranmore,IE	Arranmore	IE	279088893.8	0%	0.712362	540	1221	NA	54.987434	54.277027	IE - Arranmore	-8.535058	-8.482319	VALUE	SLIGO	1	4593674.45	27612.035		NA	NA	IE		IRLSO		34890.92	221690116.9	82126	155941566.4	1572445.36	163072475.2	2835745.8	204016360		241272617.8	13242.3	248713067.7	44958.4	279088893.8	10265.67
Aughris,IE	Aughris	IE	279088893.8	0%	0.29903	541	1221	NA	54.270591	54.277027	IE - Aughris	-8.78128	-8.482319	VALUE	SLIGO	1	2964	2356		NA	NA	IE		IRLSO			221690116.9		155941566.4		163072475.2		204016360		241272617.8	608	248713067.7		279088893.8	2356
Bunbeg,IE	Bunbeg	IE	279088893.8	0%	0.804692	561	1221	NA	55.060874	54.277027	IE - Bunbeg	-8.300349	-8.482319	VALUE	SLIGO	1	665232.28	87298.78		NA	NA	IE		IRLSO		72777.08	221690116.9	82719.62	155941566.4	81831.16	163072475.2	88842.95	204016360	77987.65	241272617.8	86476.26	248713067.7	88435.45	279088893.8	86162.11
Bundoran,IE	Bundoran	IE	279088893.8	0%	0.287443	563	1221	NA	54.479142	54.277027	IE - Bundoran	-8.277934	-8.482319	VALUE	SLIGO	1	979.6	477.45		NA	NA	IE		IRLSO			221690116.9		155941566.4		163072475.2		204016360		241272617.8	24.7	248713067.7	692.7	279088893.8	262.2
Burtonport,IE	Burtonport	IE	279088893.8	0%	0.709242	564	1221	NA	54.984529	54.277027	IE - Burtonport	-8.432658	-8.482319	VALUE	SLIGO	1	2434913.27	407435.475		NA	NA	IE		IRLSO		329962.31	221690116.9	228515.74	155941566.4	213081.81	163072475.2	231090.79	204016360	289611.47	241272617.8	327780.2	248713067.7	361521.55	279088893.8	453349.4
Carns,IE	Carns	IE	279088893.8	0%	0.135885	569	1221	NA	54.412631	54.277027	IE - Carns	-8.491066	-8.482319	VALUE	SLIGO	1	200	200		NA	NA	IE		IRLSO			221690116.9		155941566.4		163072475.2		204016360		241272617.8		248713067.7		279088893.8	200
Dromore West,IE	Dromore West	IE	279088893.8	0%	0.398558	593	1221	NA	54.249509	54.277027	IE - Dromore West	-8.879926	-8.482319	VALUE	SLIGO	1	27522.75	11136.325		NA	NA	IE		IRLSO			221690116.9		155941566.4		163072475.2		204016360		241272617.8	5250.1	248713067.7	21816.65	279088893.8	456
Dunkineely,IE	Dunkineely	IE	279088893.8	0%	0.376485	600	1221	NA	54.632071	54.277027	IE - Dunkineely	-8.357079	-8.482319	VALUE	SLIGO	1	9857.49	4928.745		NA	NA	IE		IRLSO			221690116.9		155941566.4		163072475.2		204016360		241272617.8		248713067.7	8800.5	279088893.8	1056.99
Easky,IE	Easky	IE	279088893.8		0.48014	604	1221	NA	54.286325	54.277027	IE - Easky	-8.962369	-8.482319	VALUE	SLIGO	1	4179	4179		NA	NA	IE		IRLSO			221690116.9		155941566.4		163072475.2		204016360		241272617.8		248713067.7	4179	279088893.8
Inver/St Johns Point,IE	Inver/St Johns Point	IE	279088893.8	0%	0.298552	621	1221	NA	54.573736	54.277027	IE - Inver/St Johns Point	-8.449189	-8.482319	VALUE	SLIGO	1	160577.52	72613.26		NA	NA	IE		IRLSO			221690116.9		155941566.4		163072475.2		204016360		241272617.8	15351	248713067.7	14421	279088893.8	130805.52
Killybegs,IE	Killybegs	IE	279088893.8	39%	0.358799	628	1221	NA	54.634763	54.277027	IE - Killybegs	-8.454708	-8.482319	VALUE	SLIGO	1	969711644.38	340853098.035		NA	NA	IE		IRLSO		35827515.41	221690116.9	39406813.02	155941566.4	51436622.82	163072475.2	55639281.67	204016360	12967914.95	241272617.8	92727300.43	248713067.7	572090983.96	279088893.8	109615212.11
Kincasslagh,IE	Kincasslagh	IE	279088893.8	0%	0.754856	631	1221	NA	55.02668	54.277027	IE - Kincasslagh	-8.39384	-8.482319	VALUE	SLIGO	1	200496.46	94491.605		NA	NA	IE		IRLSO			221690116.9		155941566.4		163072475.2		204016360		241272617.8	11513.25	248713067.7	155994.61	279088893.8	32988.6
Magheraroarty,IE	Magheraroarty	IE	279088893.8	0%	0.550096	639	1221	NA	54.82536	54.277027	IE - Magheraroarty	-8.43831	-8.482319	VALUE	SLIGO	1	2268316.17	911616.005		NA	NA	IE		IRLSO			221690116.9		155941566.4		163072475.2		204016360		241272617.8	445084.16	248713067.7	721007.78	279088893.8	1102224.23
Malinbeg,IE	Malinbeg	IE	279088893.8	0%	0.493383	642	1221	NA	54.668003	54.277027	IE - Malinbeg	-8.78326	-8.482319	VALUE	SLIGO	1	1168	1168		NA	NA	IE		IRLSO			221690116.9		155941566.4		163072475.2		204016360		241272617.8		248713067.7		279088893.8	1168
Malinmore/Malinbeg,IE	Malinmore/Malinbeg	IE	279088893.8	0%	0.497295	643	1221	NA	54.690092	54.277027	IE - Malinmore/Malinbeg	-8.75923	-8.482319	VALUE	SLIGO	1	20041	10020.5		NA	NA	IE		IRLSO			221690116.9		155941566.4		163072475.2		204016360		241272617.8		248713067.7	930	279088893.8	19111
Moneygold,IE	Moneygold	IE	279088893.8		0.133025	644	1221	NA	54.405985	54.277027	IE - Moneygold	-8.514959	-8.482319	VALUE	SLIGO	1	864	864		NA	NA	IE		IRLSO			221690116.9		155941566.4		163072475.2		204016360		241272617.8		248713067.7	864	279088893.8
Mountcharles,IE	Mountcharles	IE	279088893.8	0%	0.468957	646	1221	NA	54.647442	54.277027	IE - Mountcharles	-8.194719	-8.482319	VALUE	SLIGO	1	30665.42	5532.4		NA	NA	IE		IRLSO			221690116.9	3663	155941566.4	1480.6	163072475.2	9827.1	204016360	3649.52	241272617.8	980.4	248713067.7	4063	279088893.8	7001.8
Mullaghmore/Carns,IE	Mullaghmore/Carns	IE	279088893.8	0%	0.17288	648	1221	NA	54.449646	54.277027	IE - Mullaghmore/Carns	-8.47282	-8.482319	VALUE	SLIGO	1	74880.43	20056.75		NA	NA	IE		IRLSO		4897.75	221690116.9	12198	155941566.4		163072475.2	13890.58	204016360	10	241272617.8	3770.6	248713067.7	9274.6	279088893.8	30838.9
Raghly,IE	Raghly	IE	279088893.8	0%	0.178733	657	1221	NA	54.326625	54.277027	IE - Raghly	-8.654033	-8.482319	VALUE	SLIGO	1	56158.65	24951.825		NA	NA	IE		IRLSO			221690116.9		155941566.4		163072475.2		204016360		241272617.8	6255	248713067.7	25018.55	279088893.8	24885.1
Rosbeg/portnoo,IE	Rosbeg/portnoo	IE	279088893.8	0%	0.544234	663	1221	NA	54.819814	54.277027	IE - Rosbeg/portnoo	-8.521997	-8.482319	VALUE	SLIGO	1	304129.7	25954.1		NA	NA	IE		IRLSO		29646.3	221690116.9	46539.75	155941566.4	37938.4	163072475.2	52059.5	204016360	35886.5	241272617.8	50151.05	248713067.7	31049.3	279088893.8	20858.9
Rosses Point,IE	Rosses Point	IE	279088893.8	0%	0.086278	664	1221	NA	54.304755	54.277027	IE - Rosses Point	-8.564021	-8.482319	VALUE	SLIGO	1	7605	3703.7		NA	NA	IE		IRLSO			221690116.9		155941566.4		163072475.2		204016360		241272617.8	197.6	248713067.7	2591.2	279088893.8	4816.2
Sligo,IE	Sligo	IE	279088893.8		0.006244	672	1221	NA	54.27661	54.277027	IE - Sligo	-8.476089	-8.482319	VALUE	SLIGO	1	965.25	965.25		NA	NA	IE		IRLSO			221690116.9		155941566.4		163072475.2		204016360		241272617.8		248713067.7	965.25	279088893.8
Teelin,IE	Teelin	IE	279088893.8	0%	0.395789	675	1221	NA	54.63676	54.277027	IE - Teelin	-8.64737	-8.482319	VALUE	SLIGO	1	178371.48	70332.075		NA	NA	IE		IRLSO			221690116.9		155941566.4		163072475.2		204016360		241272617.8	37707.33	248713067.7	61157.53	279088893.8	79506.62
Portavaud,IE	Portavaud	IE	279088893.8	0%	0.0927	653	963	NA	55.873547	55.85	IE - Portavaud	-5.31034	-5.4	VALUE	TARBERT	1	34792.75	9760.125		NA	NA	IE		GBRTT			221690116.9		155941566.4		163072475.2		204016360		241272617.8	15272.5	248713067.7	13823.5	279088893.8	5696.75
Ardgroom,IE	Ardgroom	IE	279088893.8	0%	0.55872	537	1222	NA	51.7335	52.262861	IE - Ardgroom	-9.896936	-9.718203	VALUE	TRALEE	1	46005.94	23002.97		NA	NA	IE		IRLT			221690116.9		155941566.4		163072475.2		204016360		241272617.8		248713067.7	1318.5	279088893.8	44687.44
Ballinskelligs,IE	Ballinskelligs	IE	279088893.8	0%	0.707149	543	1222	NA	51.824403	52.262861	IE - Ballinskelligs	-10.273014	-9.718203	VALUE	TRALEE	1	13169.67	4094.71		NA	NA	IE		IRLT			221690116.9		155941566.4		163072475.2		204016360		241272617.8	4980.25	248713067.7	4044.5	279088893.8	4144.92
Ballycrovane,IE	Ballycrovane	IE	279088893.8	0%	0.583509	548	1222	NA	51.721951	52.262861	IE - Ballycrovane	-9.937062	-9.718203	VALUE	TRALEE	1	329275.31	113394.43		NA	NA	IE		IRLT			221690116.9		155941566.4		163072475.2		204016360		241272617.8	102486.45	248713067.7	84110.6	279088893.8	142678.26
Ballyduff,IE	Ballyduff	IE	279088893.8		0.199507	549	1222	NA	52.454552	52.262861	IE - Ballyduff	-9.662905	-9.718203	VALUE	TRALEE	1	18094.05	5234		NA	NA	IE		IRLT			221690116.9		155941566.4		163072475.2		204016360		241272617.8	12860.05	248713067.7	5234	279088893.8
Ballyheigue,IE	Ballyheigue	IE	279088893.8	0%	0.178173	552	1222	NA	52.394105	52.262861	IE - Ballyheigue	-9.838705	-9.718203	VALUE	TRALEE	1	65566.32	20020.9		NA	NA	IE		IRLT			221690116.9		155941566.4		163072475.2		204016360		241272617.8	25524.52	248713067.7	28855	279088893.8	11186.8
Ballylongford,IE	Ballylongford	IE	279088893.8	0%	0.372307	553	1222	NA	52.547999	52.262861	IE - Ballylongford	-9.47881	-9.718203	VALUE	TRALEE	1	7689.12	2718.5		NA	NA	IE		IRLT			221690116.9		155941566.4		163072475.2		204016360		241272617.8	2252.12	248713067.7	541	279088893.8	4896
Cahirciveen,IE	Cahirciveen	IE	279088893.8	0%	0.593273	565	1222	NA	51.947799	52.262861	IE - Cahirciveen	-10.220905	-9.718203	VALUE	TRALEE	1	346137.57	61749.055		NA	NA	IE		IRLT			221690116.9		155941566.4	17416.09	163072475.2	38863.5	204016360	81899.29	241272617.8	84460.58	248713067.7	49568.56	279088893.8	73929.55
Carrigaholt,IE	Carrigaholt	IE	279088893.8	0%	0.342035	571	1222	NA	52.60479	52.262861	IE - Carrigaholt	-9.709671	-9.718203	VALUE	TRALEE	1	367896.47	67119.01		NA	NA	IE		IRLT		2160	221690116.9	23863.6	155941566.4	43629.2	163072475.2	87794.35	204016360	7115	241272617.8	69096.3	248713067.7	48213.4	279088893.8	86024.62
Castlegregory,IE	Castlegregory	IE	279088893.8	0%	0.302664	572	1222	NA	52.253465	52.262861	IE - Castlegregory	-10.020722	-9.718203	VALUE	TRALEE	1	2621299.13	185900.905		NA	NA	IE		IRLT		283306.95	221690116.9	453154.25	155941566.4	369696.99	163072475.2	428107.07	204016360	427173.66	241272617.8	288058.4	248713067.7	244798.51	279088893.8	127003.3
Cleandra,IE	Cleandra	IE	279088893.8	0%	0.563884	576	1222	NA	51.73868	52.262861	IE - Cleandra	-9.92605	-9.718203	VALUE	TRALEE	1	1222.2	1222.2		NA	NA	IE		IRLT			221690116.9		155941566.4		163072475.2		204016360		241272617.8		248713067.7		279088893.8	1222.2
Cromane,IE	Cromane	IE	279088893.8	0%	0.238928	584	1222	NA	52.106122	52.262861	IE - Cromane	-9.898535	-9.718203	VALUE	TRALEE	1	5598	3222		NA	NA	IE		IRLT			221690116.9		155941566.4		163072475.2	2376	204016360		241272617.8		248713067.7		279088893.8	3222
Derrynane/Caherdaniel,IE	Derrynane/Caherdaniel	IE	279088893.8	0%	0.627167	588	1222	NA	51.775698	52.262861	IE - Derrynane/Caherdaniel	-10.113185	-9.718203	VALUE	TRALEE	1	91000.96	41199.255		NA	NA	IE		IRLT			221690116.9		155941566.4		163072475.2		204016360		241272617.8	8602.45	248713067.7	8803.3	279088893.8	73595.21
Dingle,IE	Dingle	IE	279088893.8	5%	0.566103	589	1222	NA	52.138761	52.262861	IE - Dingle	-10.270536	-9.718203	VALUE	TRALEE	1	34244458.07	8937023.98		NA	NA	IE		IRLT		1260062.56	221690116.9	4104276.57	155941566.4	3685614.93	163072475.2	3082420.59	204016360	2676609.57	241272617.8	1561425.89	248713067.7	3175547.78	279088893.8	14698500.18
Doonbeg,IE	Doonbeg	IE	279088893.8	0%	0.505922	590	1222	NA	52.73085	52.262861	IE - Doonbeg	-9.525995	-9.718203	VALUE	TRALEE	1	251210.47	44654.625		NA	NA	IE		IRLT		592	221690116.9	20232.37	155941566.4	34132.7	163072475.2	49936.85	204016360	38343.4	241272617.8	18663.9	248713067.7	76185.75	279088893.8	13123.5
Fenit,IE	Fenit	IE	279088893.8	0%	0.14385	608	1222	NA	52.278405	52.262861	IE - Fenit	-9.861211	-9.718203	VALUE	TRALEE	1	2025256.93	221543.44		NA	NA	IE		IRLT		153217.67	221690116.9	282961.76	155941566.4	269243.9	163072475.2	322535.05	204016360	293543.91	241272617.8	260667.76	248713067.7	212268.57	279088893.8	230818.31
Garnish/Travara,IE	Garnish/Travara	IE	279088893.8	0%	0.650313	611	1222	NA	51.67714	52.262861	IE - Garnish/Travara	-10.00076	-9.718203	VALUE	TRALEE	1	403620.87	189031.96		NA	NA	IE		IRLT			221690116.9		155941566.4		163072475.2		204016360		241272617.8	25556.95	248713067.7	223269.13	279088893.8	154794.79
Kenmare,IE	Kenmare	IE	279088893.8	0%	0.405769	624	1222	NA	51.880097	52.262861	IE - Kenmare	-9.583517	-9.718203	VALUE	TRALEE	1	18338.23	18338.23		NA	NA	IE		IRLT			221690116.9		155941566.4		163072475.2		204016360		241272617.8		248713067.7		279088893.8	18338.23
Kilkee,IE	Kilkee	IE	279088893.8	0%	0.426395	626	1222	NA	52.682823	52.262861	IE - Kilkee	-9.644412	-9.718203	VALUE	TRALEE	1	16615.36	10694.11		NA	NA	IE		IRLT			221690116.9		155941566.4		163072475.2		204016360		241272617.8	5921.25	248713067.7		279088893.8	10694.11
Lehanbeag,IE	Lehanbeag	IE	279088893.8	0%	0.733658	635	1222	NA	51.60103	52.262861	IE - Lehanbeag	-10.0348	-9.718203	VALUE	TRALEE	1	124603.28	61666.64		NA	NA	IE		IRLT			221690116.9		155941566.4		163072475.2		204016360		241272617.8	1270	248713067.7	53642.79	279088893.8	69690.49
Portmagee,IE	Portmagee	IE	279088893.8	0%	0.746225	654	1222	NA	51.88543	52.262861	IE - Portmagee	-10.36194	-9.718203	VALUE	TRALEE	1	2673294.52	429700.06		NA	NA	IE		IRLT		101334.35	221690116.9	336689.74	155941566.4	308379.53	163072475.2	368379.51	204016360	373701.89	241272617.8	325409.38	248713067.7	432649.71	279088893.8	426750.41
Reen,IE	Reen	IE	279088893.8	0%	0.65012	659	1222	NA	51.790771	52.262861	IE - Reen	-10.16518	-9.718203	VALUE	TRALEE	1	15905.68	5839.09		NA	NA	IE		IRLT			221690116.9		155941566.4		163072475.2		204016360		241272617.8	4227.5	248713067.7	868.5	279088893.8	10809.68
Sneem,IE	Sneem	IE	279088893.8	0%	0.462023	673	1222	NA	51.837394	52.262861	IE - Sneem	-9.898324	-9.718203	VALUE	TRALEE	1	143787.07	47589.805		NA	NA	IE		IRLT			221690116.9		155941566.4		163072475.2		204016360		241272617.8	48607.46	248713067.7	39572.6	279088893.8	55607.01
Tralee,IE	Tralee	IE	279088893.8	0%	0.020129	677	1222	NA	52.27131	52.262861	IE - Tralee	-9.699932	-9.718203	VALUE	TRALEE	1	57893.63	12134.465		NA	NA	IE		IRLT		15824.5	221690116.9	13645.25	155941566.4	460	163072475.2	3694.95	204016360		241272617.8		248713067.7	591.6	279088893.8	23677.33
Valentia,IE	Valentia	IE	279088893.8	0%	0.727563	682	1222	NA	51.910774	52.262861	IE - Valentia	-10.3549	-9.718203	VALUE	TRALEE	1	757402.49	22533.4		NA	NA	IE		IRLT		44211.3	221690116.9	437461.57	155941566.4	79296.72	163072475.2	34728.8	204016360	87053.8	241272617.8	29583.5	248713067.7	30903.2	279088893.8	14163.6
Waterville,IE	Waterville	IE	279088893.8	0%	0.629348	684	1222	NA	51.829465	52.262861	IE - Waterville	-10.174544	-9.718203	VALUE	TRALEE	1	18119.82	5451.16		NA	NA	IE		IRLT			221690116.9		155941566.4		163072475.2		204016360		241272617.8	7217.5	248713067.7	5129.35	279088893.8	5772.97
Achill,IE	Achill	IE	279088893.8	1%	0.554539	535	1224	NA	53.952935	53.80635	IE - Achill	-10.08668	-9.551866	VALUE	WESTPORT	1	13504038.9	3949008.45		NA	NA	IE		IRLWT		42437.4	221690116.9	422150.89	155941566.4	393024.29	163072475.2	1894233.37	204016360	23701.17	241272617.8	2830474.89	248713067.7	3835078.54	279088893.8	4062938.36
Ballycastle,IE	Ballycastle	IE	279088893.8	0%	0.506178	544	1224	NA	54.27967	53.80635	IE - Ballycastle	-9.372464	-9.551866	VALUE	WESTPORT	1	4667	2333.5		NA	NA	IE		IRLWT			221690116.9		155941566.4		163072475.2		204016360		241272617.8		248713067.7	2623	279088893.8	2044
Ballycastle,IE	Ballycastle	IE	279088893.8	0%	0.506178	544	1224	NA	54.27967	53.80635	UK - Ballycastle	-9.372464	-9.551866	VALUE	WESTPORT	1	4265065.72	409606.285		NA	NA	IE		IRLWT			221690116.9	219179.89	155941566.4	507354.35	163072475.2	1046199.72	204016360	1083144.31	241272617.8	544859.24	248713067.7	404766.7	279088893.8	414445.87	45115.63
Ballyconneely,IE	Ballyconneely	IE	279088893.8	0%	0.640904	546	1224	NA	53.429277	53.80635	IE - Ballyconneely	-10.070107	-9.551866	VALUE	WESTPORT	1	5282.5	2182.25		NA	NA	IE		IRLWT			221690116.9		155941566.4		163072475.2		204016360		241272617.8	918	248713067.7	2378	279088893.8	1986.5
Ballyglass,IE	Ballyglass	IE	279088893.8	0%	0.385196	550	1224	NA	53.740173	53.80635	IE - Ballyglass	-9.172396	-9.551866	VALUE	WESTPORT	1	383024.9	180327.675		NA	NA	IE		IRLWT			221690116.9		155941566.4		163072475.2		204016360		241272617.8	22369.55	248713067.7	132860.35	279088893.8	227795
Belmullet/blacksod,IE	Belmullet/blacksod	IE	279088893.8	0%	0.594879	558	1224	NA	54.100642	53.80635	IE - Belmullet/blacksod	-10.06885	-9.551866	VALUE	WESTPORT	1	458113.68	57829.525		NA	NA	IE		IRLWT			221690116.9	71189.03	155941566.4	25961.2	163072475.2	43109.2	204016360	98299.25	241272617.8	103895.95	248713067.7	2407	279088893.8	113252.05
Carna,IE	Carna	IE	279088893.8	0%	0.559683	567	1224	NA	53.324217	53.80635	IE - Carna	-9.836107	-9.551866	VALUE	WESTPORT	1	255022.24	18095.625		NA	NA	IE		IRLWT		35646	221690116.9	33916.8	155941566.4	43781.1	163072475.2	40606.5	204016360	4092.1	241272617.8	60788.49	248713067.7	8790.2	279088893.8	27401.05
Carraroe,IE	Carraroe	IE	279088893.8	0%	0.544223	570	1224	NA	53.264108	53.80635	IE - Carraroe	-9.598267	-9.551866	VALUE	WESTPORT	1	14513.3	6920		NA	NA	IE		IRLWT			221690116.9		155941566.4		163072475.2		204016360		241272617.8	7593.3	248713067.7		279088893.8	6920
Cill Chiarain,IE	Cill Chiarain	IE	279088893.8	0%	0.517854	575	1224	NA	53.322709	53.80635	IE - Cill Chiarain	-9.736971	-9.551866	VALUE	WESTPORT	1	107056.12	51007.825		NA	NA	IE		IRLWT			221690116.9		155941566.4		163072475.2		204016360		241272617.8	5040.47	248713067.7	13787.1	279088893.8	88228.55
Cleggan/Clifden,IE	Cleggan/Clifden	IE	279088893.8	0%	0.563854	577	1224	NA	53.488986	53.80635	IE - Cleggan/Clifden	-10.017925	-9.551866	VALUE	WESTPORT	1	1291875.2	12192.85		NA	NA	IE		IRLWT		116324.04	221690116.9	327288.53	155941566.4	362438.84	163072475.2	461438.09	204016360		241272617.8		248713067.7	3558.55	279088893.8	20827.15
Enniscrone,IE	Enniscrone	IE	279088893.8	0%	0.612893	606	1224	NA	54.212848	53.80635	IE - Enniscrone	-9.093174	-9.551866	VALUE	WESTPORT	1	190	190		NA	NA	IE		IRLWT			221690116.9		155941566.4		163072475.2		204016360		241272617.8		248713067.7		279088893.8	190
Glengad,IE	Glengad	IE	279088893.8	0%	0.554595	612	1224	NA	54.265494	53.80635	IE - Glengad	-9.862933	-9.551866	VALUE	WESTPORT	1	506454.21	237277.57		NA	NA	IE		IRLWT			221690116.9		155941566.4		163072475.2		204016360		241272617.8	31899.07	248713067.7	40038.94	279088893.8	434516.2
Inishbofin,IE	Inishbofin	IE	279088893.8	0%	0.689447	619	1224	NA	53.620914	53.80635	IE - Inishbofin	-10.215907	-9.551866	VALUE	WESTPORT	1	24112.3	10943.6		NA	NA	IE		IRLWT			221690116.9		155941566.4		163072475.2		204016360		241272617.8	2225.1	248713067.7	5069.4	279088893.8	16817.8
Kilcummin,IE	Kilcummin	IE	279088893.8	0%	0.580535	625	1224	NA	54.282656	53.80635	IE - Kilcummin	-9.219971	-9.551866	VALUE	WESTPORT	1	1526	1526		NA	NA	IE		IRLWT			221690116.9		155941566.4		163072475.2		204016360		241272617.8		248713067.7		279088893.8	1526
Killala,IE	Killala	IE	279088893.8		0.51242	627	1224	NA	54.206839	53.80635	IE - Killala	-9.232205	-9.551866	VALUE	WESTPORT	1	18072.5	12039		NA	NA	IE		IRLWT			221690116.9		155941566.4		163072475.2		204016360		241272617.8	6033.5	248713067.7	12039	279088893.8
Lettermore/Lettermullen,IE	Lettermore/Lettermullen	IE	279088893.8	0%	0.592778	636	1224	NA	53.241806	53.80635	IE - Lettermore/Lettermullen	-9.73263	-9.551866	VALUE	WESTPORT	1	381252.15	36000.3		NA	NA	IE		IRLWT		7273.5	221690116.9	72488.25	155941566.4	65110.3	163072475.2	59913.4	204016360	51418.8	241272617.8	53047.3	248713067.7	41353.2	279088893.8	30647.4
Pontoon,IE	Pontoon	IE	279088893.8	0%	0.379752	651	1224	NA	53.97669	53.80635	IE - Pontoon	-9.21246	-9.551866	VALUE	WESTPORT	1	46957.3	23478.65		NA	NA	IE		IRLWT			221690116.9		155941566.4		163072475.2		204016360		241272617.8		248713067.7	12513.48	279088893.8	34443.82
Porturlin/Portacloy,IE	Porturlin/Portacloy	IE	279088893.8	0%	0.565024	655	1224	NA	54.325889	53.80635	IE - Porturlin/Portacloy	-9.773975	-9.551866	VALUE	WESTPORT	1	2025999.86	401425.83		NA	NA	IE		IRLWT		22121.1	221690116.9	20481.4	155941566.4	102227.6	163072475.2	406609.4	204016360	357191.7	241272617.8	314517	248713067.7	457152	279088893.8	345699.66
Roundstone/Ballyconneely,IE	Roundstone/Ballyconneely	IE	279088893.8	0%	0.640904	667	1224	NA	53.429277	53.80635	IE - Roundstone/Ballyconneely	-10.070107	-9.551866	VALUE	WESTPORT	1	13509.79	4462.895		NA	NA	IE		IRLWT			221690116.9		155941566.4		163072475.2		204016360		241272617.8	4584	248713067.7	2458.65	279088893.8	6467.14
Tully/Renvyle,IE	Tully/Renvyle	IE	279088893.8	0%	0.457692	679	1224	NA	53.595197	53.80635	IE - Tully/Renvyle	-9.957941	-9.551866	VALUE	WESTPORT	1	18018	18018		NA	NA	IE		IRLWT			221690116.9		155941566.4		163072475.2		204016360		241272617.8		248713067.7		279088893.8	18018
Westport,IE	Westport	IE	279088893.8	0%	0.037755	685	1224	NA	53.802131	53.80635	IE - Westport	-9.514347	-9.551866	VALUE	WESTPORT	1	190188.88	12242.75		NA	NA	IE		IRLWT		17001.63	221690116.9	48733	155941566.4	46177.5	163072475.2	22604.75	204016360	11326.5	241272617.8	19860	248713067.7	14234.5	279088893.8	10251
Arklow,IE	Arklow	IE	279088893.8	0%	0.54997	539	1223	NA	52.797693	52.342665	IE - Arklow	-6.159929	-6.468826	VALUE	WEXFORD	1	3664580.99	875579.88		NA	NA	IE		IRLWD			221690116.9	19709.19	155941566.4	327256.4	163072475.2	263690.25	204016360	823545.38	241272617.8	479220.01	248713067.7	811402.27	279088893.8	939757.49
Ballyconiger,IE	Ballyconiger	IE	279088893.8	0%	0.168218	545	1223	NA	52.44498	52.342665	IE - Ballyconiger	-6.3353	-6.468826	VALUE	WEXFORD	1	1087.2	1087.2		NA	NA	IE		IRLWD			221690116.9		155941566.4		163072475.2		204016360		241272617.8		248713067.7		279088893.8	1087.2
Ballyhack,IE	Ballyhack	IE	279088893.8		0.504241	551	1223	NA	52.248475	52.342665	IE - Ballyhack	-6.964192	-6.468826	VALUE	WEXFORD	1	12265.45			NA	NA	IE		IRLWD			221690116.9		155941566.4		163072475.2	7658.05	204016360	3505.4	241272617.8	1102	248713067.7		279088893.8
Bannow,IE	Bannow	IE	279088893.8		0.342286	556	1223	NA	52.210453	52.342665	IE - Bannow	-6.784548	-6.468826	VALUE	WEXFORD	1	1503.45			NA	NA	IE		IRLWD			221690116.9		155941566.4		163072475.2		204016360		241272617.8	1503.45	248713067.7		279088893.8
Blackwater,IE	Blackwater	IE	279088893.8	0%	0.16068	559	1223	NA	52.447354	52.342665	IE - Blackwater	-6.34693	-6.468826	VALUE	WEXFORD	1	5187	5187		NA	NA	IE		IRLWD			221690116.9		155941566.4		163072475.2		204016360		241272617.8		248713067.7		279088893.8	5187
Carne,IE	Carne	IE	279088893.8	0%	0.181749	568	1223	NA	52.1977	52.342665	IE - Carne	-6.3592	-6.468826	VALUE	WEXFORD	1	65320.53	32660.265		NA	NA	IE		IRLWD			221690116.9		155941566.4		163072475.2		204016360		241272617.8		248713067.7	13286.93	279088893.8	52033.6
Courtown,IE	Courtown	IE	279088893.8	0%	0.386035	583	1223	NA	52.644862	52.342665	IE - Courtown	-6.228617	-6.468826	VALUE	WEXFORD	1	746429.86	255148.825		NA	NA	IE		IRLWD			221690116.9		155941566.4	63919.7	163072475.2	138012.81	204016360	34199.7	241272617.8		248713067.7	115738.35	279088893.8	394559.3
Curracloe,IE	Curracloe	IE	279088893.8		0.091848	586	1223	NA	52.393182	52.342665	IE - Curracloe	-6.392117	-6.468826	VALUE	WEXFORD	1	764.3	764.3		NA	NA	IE		IRLWD			221690116.9		155941566.4		163072475.2		204016360		241272617.8		248713067.7	764.3	279088893.8
Dunbrattin,IE	Dunbrattin	IE	279088893.8	0%	0.864666	595	1223	NA	52.141322	52.342665	IE - Dunbrattin	-7.309724	-6.468826	VALUE	WEXFORD	1	122820.26	60353.965		NA	NA	IE		IRLWD			221690116.9		155941566.4		163072475.2		204016360		241272617.8	2112.33	248713067.7	25256.18	279088893.8	95451.75
Duncannon,IE	Duncannon	IE	279088893.8	1%	0.477397	596	1223	NA	52.225555	52.342665	IE - Duncannon	-6.931637	-6.468826	VALUE	WEXFORD	1	9253263.34	1805751.02		NA	NA	IE		IRLWD			221690116.9	188390.11	155941566.4	1247889.91	163072475.2	1577936.42	204016360	1895390.65	241272617.8	732154.21	248713067.7	1214594.57	279088893.8	2396907.47
Dunmore East,IE	Dunmore East	IE	279088893.8	3%	0.559208	602	1223	NA	52.152767	52.342665	IE - Dunmore East	-6.994804	-6.468826	VALUE	WEXFORD	1	42405437.38	6795388.155		NA	NA	IE		IRLWD		2589706.61	221690116.9	6423884.27	155941566.4	4661220.75	163072475.2	5338018.9	204016360	5971491.34	241272617.8	3830339.2	248713067.7	5100887.12	279088893.8	8489889.19
Kilmore Quay,IE	Kilmore Quay	IE	279088893.8	2%	0.204187	630	1223	NA	52.175719	52.342665	IE - Kilmore Quay	-6.586392	-6.468826	VALUE	WEXFORD	1	26269524.66	7236152.22		NA	NA	IE		IRLWD		26112.21	221690116.9	1077629.85	155941566.4	4762774.08	163072475.2	4464568.89	204016360	266191.52	241272617.8	1199943.67	248713067.7	7730142.52	279088893.8	6742161.92
Passage East,IE	Passage East	IE	279088893.8		0.515948	650	1223	NA	52.239694	52.342665	IE - Passage East	-6.974395	-6.468826	VALUE	WEXFORD	1	537			NA	NA	IE		IRLWD			221690116.9		155941566.4		163072475.2		204016360		241272617.8	537	248713067.7		279088893.8
Rosslare,IE	Rosslare	IE	279088893.8	1%	0.106423	665	1223	NA	52.272028	52.342665	IE - Rosslare	-6.389225	-6.468826	VALUE	WEXFORD	1	4327184.91	1516946.42		NA	NA	IE		IRLWD		90079.4	221690116.9	351524.79	155941566.4	192722.9	163072475.2	167704.07	204016360	6807.35	241272617.8	484453.56	248713067.7	1115983.26	279088893.8	1917909.58
Tramore,IE	Tramore	IE	279088893.8	0%	0.704189	678	1223	NA	52.161435	52.342665	IE - Tramore	-7.149295	-6.468826	VALUE	WEXFORD	1	2993.7	2993.7		NA	NA	IE		IRLWD			221690116.9		155941566.4		163072475.2		204016360		241272617.8		248713067.7		279088893.8	2993.7
Waterford,IE	Waterford	IE	279088893.8		0.665917	683	1223	NA	52.256667	52.342665	IE - Waterford	-7.129167	-6.468826	VALUE	WEXFORD	1	5236.55	5236.55		NA	NA	IE		IRLWD			221690116.9		155941566.4		163072475.2		204016360		241272617.8		248713067.7	5236.55	279088893.8
Wexford,IE	Wexford	IE	279088893.8	0%	0.007948	686	1223	NA	52.336916	52.342665	IE - Wexford	-6.463338	-6.468826	VALUE	WEXFORD	1	1074235.73	295285.075		NA	NA	IE		IRLWD		0.66	221690116.9	11096.62	155941566.4	125746.05	163072475.2	132412.68	204016360	212944.37	241272617.8	1465.2	248713067.7	261065.75	279088893.8	329504.4
Acitrezza,IT	Acitrezza	IT	795848412.2	1%	0.087058	689	1280	NA	41.504704	41.45	IT - Acitrezza	12.684391	12.616667	VALUE	ANZIO	1	31486548.8	12702960.25		NA	NA	IT		ITA00073			1105644326		1202010122		1114859532		1101033054		929475688.6	4151436.3	831557742.2	14515045.5	795848412.2	10890875	1929192
Cesenatico,IT	Cesenatico	IT	795848412.2	1%	0.006936	691	1395	NA	44.200847	44.198333	IT - Cesenatico	12.405202	12.411667	VALUE	CESENATICO	1	10855611.67	4375472.435		NA	NA	IT		ITA00197			1105644326		1202010122		1114859532		1101033054		929475688.6	1324995.36	831557742.2	4520493.68	795848412.2	4230451.19	779671.44
Civitanova Marche,IT	Civitanova Marche	IT	795848412.2	1%	0.056419	692	1388	NA	43.304849	43.316667	IT - Civitanova Marche	13.721835	13.666667	VALUE	CIVITANOVA MARCHE	1	12958355.19	4967710.63		NA	NA	IT		ITA00189			1105644326		1202010122		1114859532		1101033054		929475688.6	1532010.3	831557742.2	4951338.71	795848412.2	4984082.55	1490923.63
Civitavecchia,IT	Civitavecchia	IT	795848412.2	0%	0.008856	693	1279	NA	42.092424	42.1	IT - Civitavecchia	11.795413	11.8	VALUE	CIVITAVECCHIA	1	4033751.2	1456132.555		NA	NA	IT		ITA00071			1105644326		1202010122		1114859532		1101033054		929475688.6	652948.46	831557742.2	1659094.34	795848412.2	1253170.77	468537.63
Corigliano Calabro,IT	Corigliano Calabro	IT	795848412.2	0%	0.006754	694	1351	NA	39.594184	39.6	IT - Corigliano Calabro	16.520102	16.516667	VALUE	CORIGLIANO CALABRO	1	5877322	2387809.3		NA	NA	IT		ITA00150			1105644326		1202010122		1114859532		1101033054		929475688.6	495004.3	831557742.2	2341945.7	795848412.2	2433672.9	606699.1
Goro,IT	Goro	IT	795848412.2	0%	0.007187	695	1402	NA	44.853338	44.852222	IT - Goro	12.297067	12.304167	VALUE	GORO	1	6313756.5	2418590.045		NA	NA	IT		ITA00206			1105644326		1202010122		1114859532		1101033054		929475688.6	679747.18	831557742.2	2121969.88	795848412.2	2715210.21	796829.23
Livorno,IT	Livorno	IT	795848412.2	0%	0.006287	696	1257	NA	43.548473	43.55	IT - Livorno	10.310567	10.316667	VALUE	LIVORNO	1	1513783.3	587113.795		NA	NA	IT		ITA00048			1105644326		1202010122		1114859532		1101033054		929475688.6	156581.76	831557742.2	456443.46	795848412.2	717784.13	182973.95
Mersrags,LV	Mersrags	LV	19752857	2%	0.003337	702	1503	NA	57.330777	57.333333	LV - Mersrags	23.102146	23.1	VALUE	MERSRAGS	1	1056818.76	349276.62		NA	NA	LV		LVAMR			23146174		17781367		21149547		21629857		23374298	113826.65	25616967	313444.92	19752857	385108.32	244438.86
Riga,LV	Riga	LV	19752857	2%	0.492323	703	1506	NA	56.949649	57.316667	LV - Riga	24.105186	24.433333	VALUE	SKULTE	1	852940.11	305643.01		NA	NA	LV		LVASE			23146174		17781367		21149547		21629857		23374298	146518.84	25616967	244727.1	19752857	366558.92	95135.25
Skulte,LV	Skulte	LV	19752857	3%	0.003519	706	1506	NA	57.31832	57.316667	LV - Skulte	24.436441	24.433333	VALUE	SKULTE	1	1617411.99	540269.295		NA	NA	LV		LVASE			23146174		17781367		21149547		21629857		23374298	344652.61	25616967	491504.93	19752857	589033.66	192220.8
Ventspils,LV	Ventspils	LV	19752857	35%	0.066954	707	1508	NA	57.393722	57.327841	LV - Ventspils	21.564707	21.57665	VALUE	VENTSPILS	1	18821098.99	7041347.505		NA	NA	LV		LVAVP			23146174		17781367		21149547		21629857		23374298	2668445.72	25616967	7229658.01	19752857	6853037	2069958.25
Bergse Diepsluis/Bergen op Zoom,NL	Bergse Diepsluis/Bergen op Zoom	NL	366786540	0%	2.8e-07	708	1562	NA	51.494576	51.494576	NL - Bergse Diepsluis/Bergen op Zoom	4.287162	4.287162	VALUE	BERGEN OP ZOOM	1	82982.71	41491.355		NA	NA	NL		NLDBZ			379852508		333947667		355848435		340846646		356647260		349498323	8732.5	366786540	74250.21
Stellendam,NL	Stellendam	NL	366786540	5%	0.001484	721	1581	NA	51.806187	51.804722	NL - Stellendam	4.024406	4.024167	VALUE	GOEDEREEDE-STELLENDAM	1	89885530.27	18234006.755		NA	NA	NL		NLDSL			379852508		333947667		355848435	20822687.36	340846646	12988543.53	356647260	18100673.74	349498323	17452965.91	366786540	19015047.6	1505612.13
Hansweert/Schore,NL	Hansweert/Schore	NL	366786540	0%	0.113946	714	1566	NA	51.460653	51.507191	NL - Hansweert/Schore	3.99568	3.89167	VALUE	GOES	1	12594	12594		NA	NA	NL		NLDGOE			379852508		333947667		355848435		340846646		356647260		349498323		366786540	12594
Wilhelminadorp,NL	Wilhelminadorp	NL	366786540	0%	0.022624	725	1566	NA	51.529207	51.507191	NL - Wilhelminadorp	3.89688	3.89167	VALUE	GOES	1	32317.92	32317.92		NA	NA	NL		NLDGOE			379852508		333947667		355848435		340846646		356647260		349498323		366786540	32317.92
Yerseke,NL	Yerseke	NL	366786540	0%	0.157638	726	1566	NA	51.492929	51.507191	NL - Yerseke	4.048662	3.89167	VALUE	GOES	1	77326.24	76983.89		NA	NA	NL		NLDGOE			379852508		333947667		355848435		340846646		356647260		349498323		366786540	76983.89	342.35
Colijnsplaat,NL	Colijnsplaat	NL	366786540	0%	0.062602	712	1572	NA	51.599324	51.557834	NL - Colijnsplaat	3.850015	3.803136	VALUE	KORTGENE	1	8819874.89	1425425.02		NA	NA	NL		NLDKG			379852508		333947667		355848435	3100967.36	340846646	1558818.79	356647260	1289627.65	349498323	1422615.4	366786540	1428234.64	19611.05
Scheveningen,NL	Scheveningen	NL	366786540	3%	0.292418	719	1577	NA	52.102401	51.811907	NL - Scheveningen	4.302183	4.335669	VALUE	NIEUW-BEIJERLAND	1	58443896.74	12635168.28		NA	NA	NL		NLDNB			379852508		333947667		355848435	14521178.77	340846646	5541126.27	356647260	11589169.39	349498323	13007220.34	366786540	12263116.22	1522085.75
Breskens,NL	Breskens	NL	366786540	2%	0.041815	709	1560	NA	51.394526	51.352723	NL - Breskens	3.555878	3.556899	VALUE	OOSTBURG-BRESKEN	1	16964470.58	5025030.26		NA	NA	NL		NLDBR			379852508		333947667		355848435	6797843.43	340846646		356647260		349498323	4264381.05	366786540	5785679.47	116566.63
Wieringen/Den Oever,NL	Wieringen/Den Oever	NL	366786540	4%	0.248434	724	1586	NA	52.934378	53.071906	NL - Wieringen/Den Oever	5.02827	4.821375	VALUE	TEXEL	1	56746278.13	16018769.71		NA	NA	NL		NLDTX			379852508		333947667		355848435	12772210.15	340846646	11250013.81	356647260	5589.15	349498323	16392372.59	366786540	15645166.83	680925.6
Lauwersoog,NL	Lauwersoog	NL	366786540	3%	0.122209	717	1575	NA	53.405366	53.36135	NL - Lauwersoog	6.212048	6.326056	VALUE	ULRUM-LAUWERSOOG	1	37489268.87	12978408.955		NA	NA	NL		NLDLO			379852508		333947667		355848435	10795892.35	340846646	36481.38	356647260		349498323	13242996.19	366786540	12713821.72	700077.23
IJmuiden/Velsen,NL	IJmuiden/Velsen	NL	366786540	10%	0.00791	716	1571	NA	52.456954	52.46092	NL - IJmuiden/Velsen	4.606014	4.612858	VALUE	VELSEN-IJMUIDEN	1	140558036.87	37649610.53		NA	NA	NL		NLDIJM			379852508		333947667		355848435	38510392.87	340846646	14387991.41	356647260	9981547.18	349498323	38079940.12	366786540	37219280.94	2378884.35
Neeltje Jans,NL	Neeltje Jans	NL	366786540	0%	0.046108	718	1594	NA	51.633144	51.677358	NL - Neeltje Jans	3.700715	3.713794	VALUE	WESTERSCHOUWEN	1	62601.49	62601.49		NA	NA	NL		NLDWSW			379852508		333947667		355848435		340846646		356647260		349498323		366786540	62601.49
Darlowo,PL	Darlowo	PL	47489454.57		0.01368	728	1621	NA	54.421066	54.433333	PL - Darlowo	16.410611	16.416667	VALUE	DARLOWO	1	22292			NA	NA	PL		POL0232			34755709.15		37276526.66		39957084.93		45617560.28		55299496.31		56556368.68		47489454.57		22292
Olhão,PT	Olhão	PT	315993732.4	5%	0.086844	735	1663	NA	37.026042	37.016958	PT - Olhão	-7.842351	-7.928719	VALUE	FARO	1	65340833.69	16378449.75		NA	NA	PT		PRTF			395324729		352809047.5		382818742.6	1556876.78	404428914.4	13054195.92	369667487.4	14278653	351952928	15959187.58	315993732.4	16797711.92	3694208.49
Lagos,PT	Lagos	PT	315993732.4	2%	0.003922	732	1668	NA	37.102788	37.1066	PT - Lagos	-8.673027	-8.672103	VALUE	LAGOS	1	28154364	6654589.96		NA	NA	PT		PRTLG			395324729		352809047.5		382818742.6	680112.51	404428914.4	6033980.12	369667487.4	6093171.07	351952928	6293693	315993732.4	7015486.92	2037920.38
Póvoa de Varzim,PT	Póvoa de Varzim	PT	315993732.4	1%	0.026923	738	1672	NA	41.380369	41.402088	PT - Póvoa de Varzim	-8.760929	-8.776839	VALUE	PÃ“VOA DO VARZIM	1	15040986.7	3159020.295		NA	NA	PT		PRTPV			395324729		352809047.5		382818742.6	236686.33	404428914.4	3446519.28	369667487.4	4313662.08	351952928	3399374.56	315993732.4	2918666.03	726078.42
Setúbal,PT	Setúbal	PT	315993732.4	1%	0.011022	740	1674	NA	38.526044	38.519136	PT - Setúbal	-8.890933	-8.899522	VALUE	SETÃšBAL	1	22738999.54	4749557		NA	NA	PT		PRTS			395324729		352809047.5		382818742.6	741541.25	404428914.4	6334815.55	369667487.4	5045817.27	351952928	4766538.53	315993732.4	4732575.47	1117711.47
Tavira,PT	Tavira	PT	315993732.4	1%	0.009189	742	1679	NA	37.133591	37.125419	PT - Tavira	-7.643002	-7.647206	VALUE	TAVIRA	1	12867784.58	3165828.325		NA	NA	PT		PRTT			395324729		352809047.5		382818742.6	244911.1	404428914.4	2562847.18	369667487.4	3040378.76	351952928	3626139.44	315993732.4	2705517.21	687990.89
Cascais,PT	Cascais	PT	315993732.4	0%	0.18548	730	1680	NA	38.697057	38.669656	PT - Cascais	-9.422295	-9.238849	VALUE	TRAFARIA	1	6119096.55	1091474.625		NA	NA	PT		PRTTR			395324729		352809047.5		382818742.6	181730.91	404428914.4	2029178.78	369667487.4	1599047.71	351952928	1331700.27	315993732.4	851248.98	126189.9
Aberdeen,UK	Aberdeen	UK	1006453846	0%	0.032106	750	865	NA	57.149717	57.133333	UK - Aberdeen	-2.094278	-2.066667	VALUE	ABERDEEN	1	19498271.78	787488.16		NA	NA	UK		GBRA			770307878.1	7826448.85	746665373.6	4443072.19	806081003.7	2053794.99	954145049.8	1386906.22	943934737.1	1977981.2	869256047.5	705679.4	1006453846	869296.92	235092.01
Catterline,UK	Catterline	UK	1006453846		0.283232	857	865	NA	56.894097	57.133333	UK - Catterline	-2.21828	-2.066667	VALUE	ABERDEEN	1	4188.58			NA	NA	UK		GBRA			770307878.1	4188.58	746665373.6		806081003.7		954145049.8		943934737.1		869256047.5		1006453846
Cove (Aberdeen),UK	Cove (Aberdeen)	UK	1006453846	0%	0.034486	873	865	NA	57.102949	57.133333	UK - Cove (Aberdeen)	-2.082979	-2.066667	VALUE	ABERDEEN	1	120602.54	17990.55		NA	NA	UK		GBRA			770307878.1	13897.01	746665373.6	9767.23	806081003.7	14704.68	954145049.8	24208.12	943934737.1	22044.4	869256047.5	2933.5	1006453846	33047.6
Stonehaven,UK	Stonehaven	UK	1006453846	0%	0.221651	1203	865	NA	56.963661	57.133333	UK - Stonehaven	-2.209288	-2.066667	VALUE	ABERDEEN	1	1260243.94	170852.43		NA	NA	UK		GBRA			770307878.1	165999.85	746665373.6	155892.36	806081003.7	97697.11	954145049.8	191427.69	943934737.1	249254.23	869256047.5	100759.56	1006453846	240945.3	58267.85
Aberaeron,UK	Aberaeron	UK	1006453846		0.24657	748	867	NA	52.242793	52.416667	UK - Aberaeron	-4.258162	-4.083333	VALUE	ABERYSTWYTH	1	27115.08	726.62		NA	NA	UK		GBRAB			770307878.1	695.12	746665373.6	1877.94	806081003.7	6760.13	954145049.8	10209.54	943934737.1	6845.73	869256047.5	726.62	1006453846
Aberdyfi (Aberdovey),UK	Aberdyfi (Aberdovey)	UK	1006453846	0%	0.132631	751	867	NA	52.543963	52.416667	UK - Aberdyfi (Aberdovey)	-4.046093	-4.083333	VALUE	ABERYSTWYTH	1	220373.08	54102.84		NA	NA	UK		GBRAB			770307878.1	10066.85	746665373.6	27890.44	806081003.7	36958.62	954145049.8	32125.73	943934737.1	59228.61	869256047.5		1006453846	54102.84
Aberystwyth,UK	Aberystwyth	UK	1006453846	0%	0.001424	754	867	NA	52.415303	52.416667	UK - Aberystwyth	-4.08292	-4.083333	VALUE	ABERYSTWYTH	1	4528626.69	758498.075		NA	NA	UK		GBRAB			770307878.1	156985.18	746665373.6	450088.18	806081003.7	634474.7	954145049.8	713251.55	943934737.1	869548.92	869256047.5	641090.28	1006453846	875905.87	187282.02
Alloa,UK	Alloa	UK	1006453846	0%	0.028489	758	866	NA	56.114073	56.1	UK - Alloa	-3.791896	-3.816667	VALUE	ALLOA	1	1012.73	1012.73		NA	NA	UK		GBRAA			770307878.1		746665373.6		806081003.7		954145049.8		943934737.1		869256047.5		1006453846	1012.73
Carron,UK	Carron	UK	1006453846	0%	0.078253	853	866	NA	56.025953	56.1	UK - Carron	-3.791356	-3.816667	VALUE	ALLOA	1	480828.4	62145.425		NA	NA	UK		GBRAA			770307878.1	107497.35	746665373.6	27514.81	806081003.7	62332.06	954145049.8	70151.84	943934737.1	69168.67	869256047.5	14723.32	1006453846	109567.53	19872.81
Ardrossan,UK	Ardrossan	UK	1006453846	0%	0.013306	772	868	NA	55.643889	55.65	UK - Ardrossan	-4.81182	-4.8	VALUE	ARDROSSAN	1	2282424.77	274592.935		NA	NA	UK		GBRAD			770307878.1	7415.22	746665373.6	253327.2	806081003.7	219102.58	954145049.8	430764.39	943934737.1	810028.61	869256047.5	266568.77	1006453846	282617.1	12600.88
Largs,UK	Largs	UK	1006453846	0%	0.158339	1008	868	NA	55.793335	55.65	UK - Largs	-4.867278	-4.8	VALUE	ARDROSSAN	1	4583853.76	727703.39		NA	NA	UK		GBRAD			770307878.1	827693.46	746665373.6	609649.59	806081003.7	510202.64	954145049.8	458293.31	943934737.1	553274.61	869256047.5	565082.66	1006453846	890324.12	169333.36
Saltcoats,UK	Saltcoats	UK	1006453846		0.020616	1155	868	NA	55.637652	55.65	UK - Saltcoats	-4.78349	-4.8	VALUE	ARDROSSAN	1	4702.52			NA	NA	UK		GBRAD			770307878.1		746665373.6		806081003.7		954145049.8		943934737.1	4702.52	869256047.5		1006453846
Ayr,UK	Ayr	UK	1006453846	0%	0.009105	779	870	NA	55.458564	55.466667	UK - Ayr	-4.629179	-4.633333	VALUE	AYR	1	382793.67	101526.445		NA	NA	UK		GBRAR			770307878.1	39728.28	746665373.6	30968.56	806081003.7	5246.98	954145049.8	43974.72	943934737.1	59822.25	869256047.5	4424.5	1006453846	198628.39
Dunure,UK	Dunure	UK	1006453846	0%	0.13764	898	870	NA	55.406937	55.466667	UK - Dunure	-4.757339	-4.633333	VALUE	AYR	1	28279.21	1446.66		NA	NA	UK		GBRAR			770307878.1	6919	746665373.6	2658.84	806081003.7	4450.47	954145049.8	5540.61	943934737.1	7263.63	869256047.5		1006453846	1446.66
Maidens,UK	Maidens	UK	1006453846		0.228412	1038	870	NA	55.333113	55.466667	UK - Maidens	-4.818632	-4.633333	VALUE	AYR	1	76151.1			NA	NA	UK		GBRAR			770307878.1		746665373.6		806081003.7	42613.15	954145049.8	30559.89	943934737.1	2978.06	869256047.5		1006453846
Ballantrae,UK	Ballantrae	UK	1006453846		0.023706	783	872	NA	55.098617	55.083333	UK - Ballantrae	-5.001455	-4.983333	VALUE	BALLANTRAE	1	136834.47	16397.34		NA	NA	UK		GBRBA			770307878.1	25230.3	746665373.6	15760.61	806081003.7	24390.2	954145049.8	29767.2	943934737.1	25288.82	869256047.5	16397.34	1006453846
Drummore,UK	Drummore	UK	1006453846	0%	0.402647	893	872	NA	54.690536	55.083333	UK - Drummore	-4.894817	-4.983333	VALUE	BALLANTRAE	1	1063384.81	118786.83		NA	NA	UK		GBRBA			770307878.1	195362.34	746665373.6	132214.73	806081003.7	138078.47	954145049.8	112594.11	943934737.1	165775.64	869256047.5	107103.31	1006453846	130470.35	81785.86
Girvan,UK	Girvan	UK	1006453846	0%	0.203141	934	872	NA	55.240164	55.083333	UK - Girvan	-4.854218	-4.983333	VALUE	BALLANTRAE	1	5779866.2	599007.935		NA	NA	UK		GBRBA			770307878.1	1128229.07	746665373.6	593890.61	806081003.7	587005.8	954145049.8	1071895.69	943934737.1	1172053.81	869256047.5	664942.49	1006453846	533073.38	28775.35
Portpatrick,UK	Portpatrick	UK	1006453846	0%	0.27473	1121	872	NA	54.84279	55.083333	UK - Portpatrick	-5.116057	-4.983333	VALUE	BALLANTRAE	1	344247.14	47492.81		NA	NA	UK		GBRBA			770307878.1	39893.59	746665373.6	112209.6	806081003.7	50554.01	954145049.8	23250.8	943934737.1	16535.06	869256047.5	69160.25	1006453846	25825.37	6818.46
Stranraer,UK	Stranraer	UK	1006453846	0%	0.184515	1206	872	NA	54.903367	55.083333	UK - Stranraer	-5.024055	-4.983333	VALUE	BALLANTRAE	1	2848217.88	290970.96		NA	NA	UK		GBRBA			770307878.1	455177.04	746665373.6	280244.9	806081003.7	275164.91	954145049.8	365240.87	943934737.1	849637.95	869256047.5	194678.51	1006453846	387263.41	40810.3
Banff,UK	Banff	UK	1006453846	0%	0.009296	788	876	NA	57.666505	57.666667	UK - Banff	-2.524038	-2.533333	VALUE	BANFF	1	96644.23	16378.79		NA	NA	UK		GBRBF			770307878.1	5287.33	746665373.6	7932.06	806081003.7	6456.86	954145049.8	22197.65	943934737.1	22012.76	869256047.5	28767.57	1006453846	3990.01
Gardenstown,UK	Gardenstown	UK	1006453846	0%	0.196213	931	876	NA	57.672227	57.666667	UK - Gardenstown	-2.337199	-2.533333	VALUE	BANFF	1	190356.54	19908.365		NA	NA	UK		GBRBF			770307878.1	16833.23	746665373.6	11500.06	806081003.7	17288.99	954145049.8	65782.46	943934737.1	39135.06	869256047.5	25744.99	1006453846	14071.74
Macduff,UK	Macduff	UK	1006453846	0%	0.0357	1036	876	NA	57.67059	57.666667	UK - Macduff	-2.497849	-2.533333	VALUE	BANFF	1	6962450.1	898963.36		NA	NA	UK		GBRBF			770307878.1	1021341.65	746665373.6	791278.99	806081003.7	1336101.38	954145049.8	1176808.62	943934737.1	655903.81	869256047.5	855900.38	1006453846	942026.34	183088.93
Portsoy,UK	Portsoy	UK	1006453846	0%	0.155741	1128	876	NA	57.681023	57.666667	UK - Portsoy	-2.688412	-2.533333	VALUE	BANFF	1	139163.38	40504.35		NA	NA	UK		GBRBF			770307878.1	6410.88	746665373.6	3216.95	806081003.7	6107.07	954145049.8	18532.29	943934737.1	19998.72	869256047.5	45785.17	1006453846	35223.53	3888.76
Whitehills,UK	Whitehills	UK	1006453846	0%	0.04811	1258	876	NA	57.676859	57.666667	UK - Whitehills	-2.580352	-2.533333	VALUE	BANFF	1	208697.38	49690.895		NA	NA	UK		GBRBF			770307878.1	14897.79	746665373.6	10698.44	806081003.7	25650.46	954145049.8	34347.01	943934737.1	23138.99	869256047.5	49682.22	1006453846	49699.57	582.92
Ilfracombe,UK	Ilfracombe	UK	1006453846	0%	0.135845	971	875	NA	51.205163	51.083333	UK - Ilfracombe	-4.126762	-4.066667	VALUE	BARNSTAPLE	1	11636979.4	1462336.45		NA	NA	UK		GBRBE			770307878.1	1417647.03	746665373.6	1262678.54	806081003.7	1507616.49	954145049.8	1895823.99	943934737.1	2236161.14	869256047.5	1683006.58	1006453846	1241666.32	392379.3
Lynmouth,UK	Lynmouth	UK	1006453846		0.278911	1034	875	NA	51.229575	51.083333	UK - Lynmouth	-3.82917	-4.066667	VALUE	BARNSTAPLE	1	9389.33	376.18		NA	NA	UK		GBRBE			770307878.1		746665373.6		806081003.7		954145049.8		943934737.1	9013.15	869256047.5	376.18	1006453846
Barrow in Furness,UK	Barrow in Furness	UK	1006453846	0%	0.037813	793	885	NA	54.108967	54.099909	UK - Barrow in Furness	-3.218894	-3.182181	VALUE	BARROW	1	1386987.06	411786.25		NA	NA	UK		GBRBW			770307878.1	21435.34	746665373.6	153398.82	806081003.7	42950.73	954145049.8	26626.23	943934737.1	193980.41	869256047.5	316422.25	1006453846	507150.25	125023.04
Amlwch,UK	Amlwch	UK	1006453846	0%	0.254358	760	884	NA	53.410658	53.3	UK - Amlwch	-4.345693	-4.116667	VALUE	BEAUMARIS	1	2853681.37	297211.9		NA	NA	UK		GBRBS			770307878.1	107582.37	746665373.6	413832.75	806081003.7	446910.71	954145049.8	545997.69	943934737.1	626593.53	869256047.5	160120.67	1006453846	434303.13	118340.53
Bangor,UK	Bangor	UK	1006453846	0%	0.073694	789	884	NA	53.22739	53.3	UK - Bangor	-4.129263	-4.116667	VALUE	BEAUMARIS	1	7392917.18	745283.485		NA	NA	UK		GBRBS			770307878.1	562256.75	746665373.6	2230331.13	806081003.7	485764.16	954145049.8	352144.39	943934737.1	2062103.49	869256047.5	487045.91	1006453846	1003521.06	209750.29
Beaumaris,UK	Beaumaris	UK	1006453846		0.04212	795	884	NA	53.265865	53.3	UK - Beaumaris	-4.09199	-4.116667	VALUE	BEAUMARIS	1	38926.05			NA	NA	UK		GBRBS			770307878.1	1275.16	746665373.6	5498.3	806081003.7	26371.01	954145049.8	5781.57	943934737.1		869256047.5		1006453846
Conwy (Conway),UK	Conwy (Conway)	UK	1006453846	0%	0.287696	871	884	NA	53.282872	53.3	UK - Conwy (Conway)	-3.82948	-4.116667	VALUE	BEAUMARIS	1	386824.98	52406.005		NA	NA	UK		GBRBS			770307878.1	2377.13	746665373.6	71725.11	806081003.7	55040.78	954145049.8	65589.01	943934737.1	86659.91	869256047.5	23987.32	1006453846	80824.69	621.02
Menai Bridge,UK	Menai Bridge	UK	1006453846	0%	0.091552	1044	884	NA	53.222607	53.3	UK - Menai Bridge	-4.165577	-4.116667	VALUE	BEAUMARIS	1	2444.53	1222.26		NA	NA	UK		GBRBS			770307878.1		746665373.6		806081003.7		954145049.8		943934737.1		869256047.5	1631.73	1006453846	812.79
Port Penrhyn,UK	Port Penrhyn	UK	1006453846	0%	0.067396	1101	884	NA	53.232976	53.3	UK - Port Penrhyn	-4.109595	-4.116667	VALUE	BEAUMARIS	1	519978.5	32252.525		NA	NA	UK		GBRBS			770307878.1		746665373.6	12572.28	806081003.7	1855.16	954145049.8	43438.31	943934737.1	131801.63	869256047.5	30218.85	1006453846	34286.2	265806.06
Rhos-on-Sea,UK	Rhos-on-Sea	UK	1006453846	0%	0.366813	1138	884	NA	53.308051	53.3	UK - Rhos-on-Sea	-3.749941	-4.116667	VALUE	BEAUMARIS	1	1334.08	789.81		NA	NA	UK		GBRBS			770307878.1		746665373.6		806081003.7	461.2	954145049.8	83.07	943934737.1		869256047.5		1006453846	789.81
Ardglass,UK	Ardglass	UK	1006453846	1%	0.454341	768	871	NA	54.263303	54.583333	UK - Ardglass	-5.610833	-5.933333	VALUE	BELFAST	1	70191326.09	8402412.675		NA	NA	UK		GBRB			770307878.1	9443689.43	746665373.6	6638745.92	806081003.7	9293414.55	954145049.8	13712011.35	943934737.1	12103800.73	869256047.5	7769757.64	1006453846	9035067.71	2194838.77
Ballywalter,UK	Ballywalter	UK	1006453846		0.450795	785	871	NA	54.54273	54.583333	UK - Ballywalter	-5.48437	-5.933333	VALUE	BELFAST	1	146173.49			NA	NA	UK		GBRB			770307878.1	36764.65	746665373.6	37251.57	806081003.7	33909.62	954145049.8	31107.25	943934737.1	7140.41	869256047.5		1006453846
Belfast,UK	Belfast	UK	1006453846		0.014316	798	871	NA	54.597285	54.583333	UK - Belfast	-5.93012	-5.933333	VALUE	BELFAST	1	312984.72			NA	NA	UK		GBRB			770307878.1	312984.72	746665373.6		806081003.7		954145049.8		943934737.1		869256047.5		1006453846
Carnlough,UK	Carnlough	UK	1006453846		0.411251	851	871	NA	54.99032	54.583333	UK - Carnlough	-5.99241	-5.933333	VALUE	BELFAST	1	3833.13			NA	NA	UK		GBRB			770307878.1		746665373.6		806081003.7		954145049.8		943934737.1	3833.13	869256047.5		1006453846
Cushendall,UK	Cushendall	UK	1006453846		0.511738	887	871	NA	55.079709	54.583333	UK - Cushendall	-6.057786	-5.933333	VALUE	BELFAST	1	320.66			NA	NA	UK		GBRB			770307878.1		746665373.6	320.66	806081003.7		954145049.8		943934737.1		869256047.5		1006453846
Donaghadee,UK	Donaghadee	UK	1006453846	0%	0.40014	891	871	NA	54.642556	54.583333	UK - Donaghadee	-5.537599	-5.933333	VALUE	BELFAST	1	68955.44	7958.9		NA	NA	UK		GBRB			770307878.1		746665373.6		806081003.7	32100.64	954145049.8	15067.6	943934737.1	5869.39	869256047.5	6766.86	1006453846	9150.94
Glenarm,UK	Glenarm	UK	1006453846	0%	0.385266	935	871	NA	54.96813	54.583333	UK - Glenarm	-5.95236	-5.933333	VALUE	BELFAST	1	3698.9	2637.32		NA	NA	UK		GBRB			770307878.1		746665373.6	1061.58	806081003.7		954145049.8		943934737.1		869256047.5		1006453846	2637.32
Groomsport,UK	Groomsport	UK	1006453846		0.331384	949	871	NA	54.673	54.583333	UK - Groomsport	-5.61431	-5.933333	VALUE	BELFAST	1	614.02			NA	NA	UK		GBRB			770307878.1	450.71	746665373.6	163.31	806081003.7		954145049.8		943934737.1		869256047.5		1006453846
Islandmagee,UK	Islandmagee	UK	1006453846		0.31834	977	871	NA	54.82047	54.583333	UK - Islandmagee	-5.72095	-5.933333	VALUE	BELFAST	1	5327.98			NA	NA	UK		GBRB			770307878.1		746665373.6		806081003.7	5327.98	954145049.8		943934737.1		869256047.5		1006453846
Killyleagh,UK	Killyleagh	UK	1006453846		0.336814	990	871	NA	54.399986	54.583333	UK - Killyleagh	-5.650795	-5.933333	VALUE	BELFAST	1	4343.71			NA	NA	UK		GBRB			770307878.1		746665373.6		806081003.7	4343.71	954145049.8		943934737.1		869256047.5		1006453846
Larne,UK	Larne	UK	1006453846		0.295581	1009	871	NA	54.8578	54.583333	UK - Larne	-5.823622	-5.933333	VALUE	BELFAST	1	3586.86	3586.86		NA	NA	UK		GBRB			770307878.1		746665373.6		806081003.7		954145049.8		943934737.1		869256047.5	3586.86	1006453846
Portavogie,UK	Portavogie	UK	1006453846	1%	0.500803	1106	871	NA	54.46208	54.583333	UK - Portavogie	-5.44743	-5.933333	VALUE	BELFAST	1	46496881.17	6869640.79		NA	NA	UK		GBRB			770307878.1	6966262.64	746665373.6	5067461	806081003.7	5152454.1	954145049.8	6055682.86	943934737.1	8099291.27	869256047.5	6117318.65	1006453846	7621962.93	1416447.72
Strangford,UK	Strangford	UK	1006453846		0.433837	1205	871	NA	54.36979	54.583333	UK - Strangford	-5.55569	-5.933333	VALUE	BELFAST	1	6253.26			NA	NA	UK		GBRB			770307878.1		746665373.6		806081003.7	920.19	954145049.8		943934737.1	5333.07	869256047.5		1006453846
Beadnell,UK	Beadnell	UK	1006453846	0%	0.427154	794	878	NA	55.558825	55.770242	UK - Beadnell	-1.634229	-2.005395	VALUE	BERWICK ON TWEED	1	433870.22	89198.78		NA	NA	UK		GBRBK			770307878.1	24330.17	746665373.6	89300.76	806081003.7	69477	954145049.8	30107.25	943934737.1	38354.49	869256047.5	87926.85	1006453846	90470.71	3902.98
Berwick-upon-Tweed,UK	Berwick-upon-Tweed	UK	1006453846	0%	0	803	878	NA	55.770242	55.770242	UK - Berwick-upon-Tweed	-2.005395	-2.005395	VALUE	BERWICK ON TWEED	1	1065060.45	121276.63		NA	NA	UK		GBRBK			770307878.1		746665373.6	266689.51	806081003.7	203784.8	954145049.8	184725.26	943934737.1	158697.42	869256047.5	123527.31	1006453846	119025.95	8610.19
Burnmouth,UK	Burnmouth	UK	1006453846	0%	0.09952	834	878	NA	55.840588	55.770242	UK - Burnmouth	-2.075792	-2.005395	VALUE	BERWICK ON TWEED	1	8582631.04	2790586.155		NA	NA	UK		GBRBK			770307878.1	430846.57	746665373.6	430327.36	806081003.7	548908.09	954145049.8	691951.49	943934737.1	778446.27	869256047.5	1577277.71	1006453846	4003894.6	120978.97
Eyemouth,UK	Eyemouth	UK	1006453846	0%	0.130784	910	878	NA	55.869058	55.770242	UK - Eyemouth	-2.091068	-2.005395	VALUE	BERWICK ON TWEED	1	21179725.5	2184496.155		NA	NA	UK		GBRBK			770307878.1	3689030.87	746665373.6	3281648.64	806081003.7	2761174.73	954145049.8	3230474.85	943934737.1	3400189.32	869256047.5	1828961.1	1006453846	2540031.21	448214.77
North Sunderland,UK	North Sunderland	UK	1006453846		0.389341	1076	878	NA	55.576355	55.770242	UK - North Sunderland	-1.667764	-2.005395	VALUE	BERWICK ON TWEED	1	6338.98	2147.34		NA	NA	UK		GBRBK			770307878.1		746665373.6		806081003.7		954145049.8		943934737.1		869256047.5	2147.34	1006453846		4191.63
Seahouses,UK	Seahouses	UK	1006453846	0%	0.401546	1168	878	NA	55.581148	55.770242	UK - Seahouses	-1.651159	-2.005395	VALUE	BERWICK ON TWEED	1	7239513.43	1411885.445		NA	NA	UK		GBRBK			770307878.1	326080.31	746665373.6	798062.99	806081003.7	809393.86	954145049.8	1117853.95	943934737.1	1133859.96	869256047.5	1227194.55	1006453846	1596576.34	230491.48
St Abbs,UK	St Abbs	UK	1006453846	0%	0.185146	1192	878	NA	55.898921	55.770242	UK - St Abbs	-2.138515	-2.005395	VALUE	BERWICK ON TWEED	1	2096924.19	419423.61		NA	NA	UK		GBRBK			770307878.1	176749.17	746665373.6	204923.68	806081003.7	213444.73	954145049.8	297580.31	943934737.1	340354.98	869256047.5	421925.16	1006453846	416922.06	25024.11
Appledore,UK	Appledore	UK	1006453846	0%	0.043985	765	874	NA	51.053778	51.016667	UK - Appledore	-4.193056	-4.216667	VALUE	BIDEFORD	1	3530327.03	378130.76		NA	NA	UK		GBRBD			770307878.1	657394.68	746665373.6	687494.93	806081003.7	560845.78	954145049.8	396757.48	943934737.1	460721.33	869256047.5	647242.33	1006453846	109019.19	10851.31
Bideford,UK	Bideford	UK	1006453846	0%	0.01	804	874	NA	51.016684	51.016667	UK - Bideford	-4.206666	-4.216667	VALUE	BIDEFORD	1	1969622.01	359520.33		NA	NA	UK		GBRBD			770307878.1	2783.85	746665373.6	63700.15	806081003.7	355705.09	954145049.8	512790.56	943934737.1	251797.36	869256047.5	49015.48	1006453846	670025.18	63804.36
Bude,UK	Bude	UK	1006453846		0.378216	830	874	NA	50.826636	51.016667	UK - Bude	-4.543678	-4.216667	VALUE	BIDEFORD	1	34015.43	83.22		NA	NA	UK		GBRBD			770307878.1		746665373.6	9452.2	806081003.7	6447.84	954145049.8	8974.4	943934737.1	9057.76	869256047.5	83.22	1006453846
Clovelly,UK	Clovelly	UK	1006453846	0%	0.183391	865	874	NA	50.998128	51.016667	UK - Clovelly	-4.399118	-4.216667	VALUE	BIDEFORD	1	324222.88	47870.48		NA	NA	UK		GBRBD			770307878.1	1318.83	746665373.6	39860.71	806081003.7	42945.38	954145049.8	54578.38	943934737.1	88741.87	869256047.5	64191.24	1006453846	31549.72	1036.74
Amble,UK	Amble	UK	1006453846	0%	0.222565	759	877	NA	55.331461	55.120556	UK - Amble	-1.585261	-1.514167	VALUE	BLYTH	1	12718760.92	2030028.545		NA	NA	UK		GBRBH			770307878.1	901477.5	746665373.6	1333043.36	806081003.7	1503241.48	954145049.8	2133458.72	943934737.1	2394795.7	869256047.5	1782452.84	1006453846	2277604.25	392687.08
Blyth,UK	Blyth	UK	1006453846	0%	0.00749	807	877	NA	55.126957	55.120556	UK - Blyth	-1.510277	-1.514167	VALUE	BLYTH	1	17855445.24	2620169.54		NA	NA	UK		GBRBH			770307878.1	1437904.22	746665373.6	2260997.22	806081003.7	1947991.78	954145049.8	2841092.08	943934737.1	3036989.21	869256047.5	2218407.14	1006453846	3021931.94	1090131.65
Boulmer,UK	Boulmer	UK	1006453846		0.309214	812	877	NA	55.422213	55.120556	UK - Boulmer	-1.582111	-1.514167	VALUE	BLYTH	1	332398.27	2524.29		NA	NA	UK		GBRBH			770307878.1	56396.03	746665373.6	111604.12	806081003.7	64294.11	954145049.8	52779.24	943934737.1	44800.48	869256047.5	2524.29	1006453846
Craster,UK	Craster	UK	1006453846	0%	0.36038	879	877	NA	55.472135	55.120556	UK - Craster	-1.593323	-1.514167	VALUE	BLYTH	1	867356.56	140848.675		NA	NA	UK		GBRBH			770307878.1		746665373.6	79240.84	806081003.7	119042.31	954145049.8	175251.26	943934737.1	187134.42	869256047.5	133480.81	1006453846	148216.54	24990.39
Newbiggin by the Sea,UK	Newbiggin by the Sea	UK	1006453846	0%	0.064911	1060	877	NA	55.185467	55.120556	UK - Newbiggin by the Sea	-1.513952	-1.514167	VALUE	BLYTH	1	678904.21	116601.89		NA	NA	UK		GBRBH			770307878.1		746665373.6	63416.59	806081003.7	45255.12	954145049.8	101198.41	943934737.1	227677.26	869256047.5	182284.66	1006453846	50919.12	8153.05
Newton by the Sea,UK	Newton by the Sea	UK	1006453846		0.41544	1068	877	NA	55.519938	55.120556	UK - Newton by the Sea	-1.628555	-1.514167	VALUE	BLYTH	1	306.37			NA	NA	UK		GBRBH			770307878.1		746665373.6		806081003.7		954145049.8		943934737.1		869256047.5		1006453846		306.37
Boston,UK	Boston	UK	1006453846	0%	0.026937	811	881	NA	52.97894	52.983333	UK - Boston	-0.026577	0	VALUE	BOSTON	1	3234994.98	851817.595		NA	NA	UK		GBRBN			770307878.1	195805.54	746665373.6	128393.03	806081003.7	144019.94	954145049.8	435964.5	943934737.1	618264.06	869256047.5	1052125.04	1006453846	651510.15	8912.72
Fosdyke,UK	Fosdyke	UK	1006453846		0.11075	926	881	NA	52.882844	52.983333	UK - Fosdyke	-0.046556	0	VALUE	BOSTON	1	2761.46			NA	NA	UK		GBRBN			770307878.1		746665373.6		806081003.7		954145049.8		943934737.1	2761.46	869256047.5		1006453846
Ramsey,UK	Ramsey	UK	1006453846	0%	0.543896	1134	881	NA	52.450362	52.983333	UK - Ramsey	-0.108465	0	VALUE	BOSTON	1	2311067.37	819042.02		NA	NA	UK		GBRBN			770307878.1		746665373.6	553.95	806081003.7		954145049.8	1889.69	943934737.1	431077.99	869256047.5	858113.25	1006453846	779970.79	239461.71
Axmouth,UK	Axmouth	UK	1006453846	0%	0.416786	778	882	NA	50.716163	51.129722	UK - Axmouth	-3.052321	-3.000556	VALUE	BRIDGEWATER	1	284541.22	60723.085		NA	NA	UK		GBRBR			770307878.1		746665373.6	8406.4	806081003.7	34306.85	954145049.8	48732.67	943934737.1	68969.54	869256047.5	47147.03	1006453846	74299.14	2679.59
Bridgwater,UK	Bridgwater	UK	1006453846		0.003581	817	882	NA	51.127889	51.129722	UK - Bridgwater	-3.003632	-3.000556	VALUE	BRIDGEWATER	1	20147.07			NA	NA	UK		GBRBR			770307878.1	83.32	746665373.6	11814.77	806081003.7	1601.76	954145049.8	3325.91	943934737.1	3321.31	869256047.5		1006453846
Holy I.,UK	Holy I.	UK	1006453846	0%	0.289519	961	882	NA	50.84022	51.129722	UK - Holy I.	-2.997405	-3.000556	VALUE	BRIDGEWATER	1	3326842.24	730153.115		NA	NA	UK		GBRBR			770307878.1		746665373.6	255947.78	806081003.7	324405.22	954145049.8	518728.28	943934737.1	664441.42	869256047.5	704147.48	1006453846	756158.75	103013.3
Lyme Regis,UK	Lyme Regis	UK	1006453846	0%	0.409584	1032	882	NA	50.725156	51.129722	UK - Lyme Regis	-2.936639	-3.000556	VALUE	BRIDGEWATER	1	5353644.3	985654.58		NA	NA	UK		GBRBR			770307878.1	61764.65	746665373.6	552641.41	806081003.7	814304.73	954145049.8	794785.38	943934737.1	754689.19	869256047.5	885355.92	1006453846	1085953.24	404149.79
Minehead,UK	Minehead	UK	1006453846		0.486345	1051	882	NA	51.20428	51.129722	UK - Minehead	-3.481152	-3.000556	VALUE	BRIDGEWATER	1	1352.95			NA	NA	UK		GBRBR			770307878.1	1352.95	746665373.6		806081003.7		954145049.8		943934737.1		869256047.5		1006453846
Weston-Super-Mare,UK	Weston-Super-Mare	UK	1006453846		0.218926	1251	882	NA	51.347405	51.129722	UK - Weston-Super-Mare	-2.977255	-3.000556	VALUE	BRIDGEWATER	1	911.92	92.03		NA	NA	UK		GBRBR			770307878.1		746665373.6		806081003.7	819.89	954145049.8		943934737.1		869256047.5	92.03	1006453846
Back,UK	Back	UK	1006453846	0%	1.150079	780	879	NA	52.411016	51.475739	UK - Back	-1.964537	-2.633819	VALUE	BRISTOL	1	2122637.79	179120.32		NA	NA	UK		GBRBL			770307878.1	56748.83	746665373.6	331448.01	806081003.7	536369.53	954145049.8	494695.26	943934737.1	345135.52	869256047.5	72948.88	1006453846	285291.76
Bristol,UK	Bristol	UK	1006453846		0.050578	821	879	NA	51.454513	51.475739	UK - Bristol	-2.58791	-2.633819	VALUE	BRISTOL	1	1206.47			NA	NA	UK		GBRBL			770307878.1		746665373.6	897.72	806081003.7		954145049.8	82.87	943934737.1	225.88	869256047.5		1006453846
Brixham,UK	Brixham	UK	1006453846	2%	0.018255	822	880	NA	50.39514	50.383333	UK - Brixham	-3.513924	-3.5	VALUE	BRIXHAM	1	178396779.32	20185011.645		NA	NA	UK		GBRBM			770307878.1	22118326.39	746665373.6	19107193.48	806081003.7	25502089.55	954145049.8	31073530.57	943934737.1	33027210.57	869256047.5	15428123.69	1006453846	24941899.6	7198405.47
Jersey,UK	Jersey	UK	1006453846	0%	0.082096	982	880	NA	50.464725	50.383333	UK - Jersey	-3.510731	-3.5	VALUE	BRIXHAM	1	502393.23	238643.99		NA	NA	UK		GBRBM			770307878.1	24367.92	746665373.6		806081003.7		954145049.8		943934737.1	737.33	869256047.5	206977.3	1006453846	270310.68
Paignton,UK	Paignton	UK	1006453846	0%	0.082485	1084	880	NA	50.43508	50.383333	UK - Paignton	-3.564235	-3.5	VALUE	BRIXHAM	1	286483.02	56165.44		NA	NA	UK		GBRBM			770307878.1		746665373.6	3471.37	806081003.7	5976.16	954145049.8	71058.74	943934737.1	90719.28	869256047.5	40264.96	1006453846	72065.92	2926.59
Torquay,UK	Torquay	UK	1006453846	0%	0.082564	1229	880	NA	50.461921	50.383333	UK - Torquay	-3.525315	-3.5	VALUE	BRIXHAM	1	2754341.26	606471.595		NA	NA	UK		GBRBM			770307878.1	131960.7	746665373.6	192512.27	806081003.7	177711.89	954145049.8	328380.22	943934737.1	570591.38	869256047.5	446186.85	1006453846	766756.34	140241.61
Applecross,UK	Applecross	UK	1006453846	0%	0.211771	764	883	NA	57.431901	57.233333	UK - Applecross	-5.809727	-5.883333	VALUE	BROADFORD	1	461207.16	43711.49		NA	NA	UK		GBRBRD			770307878.1	1434.42	746665373.6	85978.98	806081003.7	102290.01	954145049.8	113643.92	943934737.1	62381.26	869256047.5	41106.19	1006453846	46316.79	8055.58
Ardnamurchan,UK	Ardnamurchan	UK	1006453846	0%	0.529674	770	883	NA	56.716667	57.233333	UK - Ardnamurchan	-6	-5.883333	VALUE	BROADFORD	1	2095770.49	29343.635		NA	NA	UK		GBRBRD			770307878.1	894167.44	746665373.6	621135.63	806081003.7	439223.39	954145049.8	33098.37	943934737.1	49458.39	869256047.5	24385.07	1006453846	34302.2
Arisaig,UK	Arisaig	UK	1006453846		0.325775	773	883	NA	56.910099	57.233333	UK - Arisaig	-5.842725	-5.883333	VALUE	BROADFORD	1	249243.5	1961.43		NA	NA	UK		GBRBRD			770307878.1	23920.5	746665373.6	50332.09	806081003.7	62291.78	954145049.8	56997.82	943934737.1	53739.89	869256047.5	1961.43	1006453846
Bracadale,UK	Bracadale	UK	1006453846	0%	0.538428	813	883	NA	57.360114	57.233333	UK - Bracadale	-6.406623	-5.883333	VALUE	BROADFORD	1	867099.45	36986.065		NA	NA	UK		GBRBRD			770307878.1	666724.95	746665373.6	59047.03	806081003.7	14666.21	954145049.8	22387.45	943934737.1	15738.87	869256047.5	17267.88	1006453846	56704.25	14562.82
Broadford, Isle of Skye,UK	Broadford, Isle of Skye	UK	1006453846	0%	0.027531	823	883	NA	57.241392	57.233333	UK - Broadford, Isle of Skye	-5.909659	-5.883333	VALUE	BROADFORD	1	3290400.89	498781.465		NA	NA	UK		GBRBRD			770307878.1	443711.25	746665373.6	448988.1	806081003.7	477791.89	954145049.8	364060.32	943934737.1	480812.6	869256047.5	501148.71	1006453846	496414.22	77473.81
Canna, Inner Hebrides,UK	Canna, Inner Hebrides	UK	1006453846	0%	0.644956	845	883	NA	57.056796	57.233333	UK - Canna, Inner Hebrides	-6.503659	-5.883333	VALUE	BROADFORD	1	68672.24	34336.125		NA	NA	UK		GBRBRD			770307878.1		746665373.6		806081003.7		954145049.8		943934737.1		869256047.5	24462.32	1006453846	44209.93
Carbost,UK	Carbost	UK	1006453846	0%	0.475957	847	883	NA	57.30158	57.233333	UK - Carbost	-6.354373	-5.883333	VALUE	BROADFORD	1	617440.14	100434.815		NA	NA	UK		GBRBRD			770307878.1	4086.18	746665373.6	150189.08	806081003.7	84158.95	954145049.8	32130.43	943934737.1	135390.37	869256047.5	157252.5	1006453846	43617.13	10615.51
Coll,UK	Coll	UK	1006453846	0%	0.911571	867	883	NA	56.624614	57.233333	UK - Coll	-6.561878	-5.883333	VALUE	BROADFORD	1	791630.74	87694.98		NA	NA	UK		GBRBRD			770307878.1	141314.42	746665373.6	101907.57	806081003.7	190582.49	954145049.8	103056.85	943934737.1	76904.6	869256047.5	43828.39	1006453846	131561.57	2474.85
Dunvegan,UK	Dunvegan	UK	1006453846	0%	0.727192	899	883	NA	57.436294	57.233333	UK - Dunvegan	-6.581628	-5.883333	VALUE	BROADFORD	1	5749736.74	546077.18		NA	NA	UK		GBRBRD			770307878.1	815457.91	746665373.6	762322.6	806081003.7	1089096.51	954145049.8	1068974.12	943934737.1	792981.9	869256047.5	189877.92	1006453846	902276.44	128749.34
Gairloch,UK	Gairloch	UK	1006453846	0%	0.529899	930	883	NA	57.72822	57.233333	UK - Gairloch	-5.693912	-5.883333	VALUE	BROADFORD	1	9462256.39	1197026.83		NA	NA	UK		GBRBRD			770307878.1	1674064.99	746665373.6	1189909.23	806081003.7	1086720.33	954145049.8	1260840.55	943934737.1	1538055.31	869256047.5	1027391.68	1006453846	1366661.98	318612.31
Glenuig,UK	Glenuig	UK	1006453846	0%	0.411048	936	883	NA	56.827595	57.233333	UK - Glenuig	-5.817474	-5.883333	VALUE	BROADFORD	1	438551.14	37190.8		NA	NA	UK		GBRBRD			770307878.1	115994.1	746665373.6	47798.73	806081003.7	104167	954145049.8	50394.98	943934737.1	45120.92	869256047.5	19665.86	1006453846	54715.74	693.79
Kilchoan,UK	Kilchoan	UK	1006453846	0%	0.58297	988	883	NA	56.697686	57.233333	UK - Kilchoan	-6.113414	-5.883333	VALUE	BROADFORD	1	2187916.73	286033.59		NA	NA	UK		GBRBRD			770307878.1		746665373.6		806081003.7	324351.3	954145049.8	663798.59	943934737.1	528842.15	869256047.5	272083.28	1006453846	299983.9	98857.51
Kyle of Lochalsh,UK	Kyle of Lochalsh	UK	1006453846	0%	0.17604	1003	883	NA	57.282607	57.233333	UK - Kyle of Lochalsh	-5.714329	-5.883333	VALUE	BROADFORD	1	11131251.5	933963.125		NA	NA	UK		GBRBRD			770307878.1	2523990.27	746665373.6	1689801.63	806081003.7	1571919.04	954145049.8	1681160.4	943934737.1	1438087.21	869256047.5	752135.15	1006453846	1115791.1	358366.7
Mallaig,UK	Mallaig	UK	1006453846	1%	0.236291	1040	883	NA	57.003813	57.233333	UK - Mallaig	-5.827173	-5.883333	VALUE	BROADFORD	1	72015336.22	9351469.675		NA	NA	UK		GBRBRD			770307878.1	10411852.47	746665373.6	8314563.65	806081003.7	8682492.44	954145049.8	10320807.38	943934737.1	14699498.4	869256047.5	9535364.66	1006453846	9167574.69	883182.53
Portnalong,UK	Portnalong	UK	1006453846	0%	0.527664	1120	883	NA	57.327313	57.233333	UK - Portnalong	-6.402561	-5.883333	VALUE	BROADFORD	1	1565570.26	85854.76		NA	NA	UK		GBRBRD			770307878.1	8059.58	746665373.6	246139.68	806081003.7	436384.62	954145049.8	288406.31	943934737.1	403360.44	869256047.5	77174.86	1006453846	94534.66	11510.1
Portree,UK	Portree	UK	1006453846	0%	0.360369	1123	883	NA	57.412474	57.233333	UK - Portree	-6.196023	-5.883333	VALUE	BROADFORD	1	10959571.88	1160994.34		NA	NA	UK		GBRBRD			770307878.1	1972893.38	746665373.6	1502517.59	806081003.7	1459876.56	954145049.8	1674951.74	943934737.1	1793786.46	869256047.5	927963.46	1006453846	1394025.22	233557.48
Snizort,UK	Snizort	UK	1006453846	0%	0.475119	1181	883	NA	57.476613	57.233333	UK - Snizort	-6.291443	-5.883333	VALUE	BROADFORD	1	3479092.59	94363.27		NA	NA	UK		GBRBRD			770307878.1	1251424.97	746665373.6	1100944.74	806081003.7	686095.87	954145049.8	114877.87	943934737.1	137022.61	869256047.5	129394.25	1006453846	59332.29
Strathaird,UK	Strathaird	UK	1006453846	0%	0.198909	1207	883	NA	57.180874	57.233333	UK - Strathaird	-6.075201	-5.883333	VALUE	BROADFORD	1	6579673.02	476318.71		NA	NA	UK		GBRBRD			770307878.1	938978.48	746665373.6	1063172.4	806081003.7	1437422.42	954145049.8	1066455.47	943934737.1	1064467.03	869256047.5	383031.18	1006453846	569606.24	56539.79
Tobermory,UK	Tobermory	UK	1006453846	0%	0.639126	1226	883	NA	56.622781	57.233333	UK - Tobermory	-6.0723	-5.883333	VALUE	BROADFORD	1	4386165.66	916966.64		NA	NA	UK		GBRBRD			770307878.1	432941.05	746665373.6	331041.48	806081003.7	301956.69	954145049.8	563533.04	943934737.1	695852.14	869256047.5	682546.34	1006453846	1151386.94	226907.98
Torridon,UK	Torridon	UK	1006453846	0%	0.484965	1230	883	NA	57.546877	57.233333	UK - Torridon	-5.513357	-5.883333	VALUE	BROADFORD	1	3472745.08	82148.905		NA	NA	UK		GBRBRD			770307878.1	1258620.97	746665373.6	856232.81	806081003.7	659677.17	954145049.8	278128.25	943934737.1	248883.29	869256047.5	82801.2	1006453846	81496.61	6904.77
Uig,UK	Uig	UK	1006453846	0%	0.589664	1234	883	NA	57.584089	57.233333	UK - Uig	-6.357332	-5.883333	VALUE	BROADFORD	1	7398265.01	1517458.35		NA	NA	UK		GBRBRD			770307878.1		746665373.6		806081003.7	795711.17	954145049.8	1483507.68	943934737.1	1749698.87	869256047.5	1275472.74	1006453846	1759443.96	334430.59
Buckie,UK	Buckie	UK	1006453846	0%	0.020364	829	873	NA	57.677392	57.666667	UK - Buckie	-2.967311	-2.95	VALUE	BUCKIE	1	17621831.99	2175537.77		NA	NA	UK		GBRBCK			770307878.1	1754391.76	746665373.6	3091660.36	806081003.7	2926503.62	954145049.8	2747191.91	943934737.1	2364457.46	869256047.5	1392236.82	1006453846	2958838.72	386551.35
Burghead,UK	Burghead	UK	1006453846	0%	0.540256	832	873	NA	57.700232	57.666667	UK - Burghead	-3.489213	-2.95	VALUE	BUCKIE	1	5009425.27	603627.87		NA	NA	UK		GBRBCK			770307878.1	689263.77	746665373.6	633523.29	806081003.7	660477.65	954145049.8	779908.26	943934737.1	955735.81	869256047.5	458128.56	1006453846	749127.18	83260.74
Findochty,UK	Findochty	UK	1006453846		0.057024	917	873	NA	57.697877	57.666667	UK - Findochty	-2.902275	-2.95	VALUE	BUCKIE	1	4085.64			NA	NA	UK		GBRBCK			770307878.1	3110.8	746665373.6	974.84	806081003.7		954145049.8		943934737.1		869256047.5		1006453846
Hopeman,UK	Hopeman	UK	1006453846	0%	0.486447	964	873	NA	57.70625	57.666667	UK - Hopeman	-3.434834	-2.95	VALUE	BUCKIE	1	45203.54	3040		NA	NA	UK		GBRBCK			770307878.1	2001.01	746665373.6	2602.57	806081003.7	2003.47	954145049.8	15639.34	943934737.1	16877.16	869256047.5	1572.78	1006453846	4507.22
Lossiemouth,UK	Lossiemouth	UK	1006453846	0%	0.334858	1028	873	NA	57.721579	57.666667	UK - Lossiemouth	-3.280325	-2.95	VALUE	BUCKIE	1	850515.15	77579.945		NA	NA	UK		GBRBCK			770307878.1	122123.11	746665373.6	181014	806081003.7	213793.72	954145049.8	75898.31	943934737.1	88713.97	869256047.5	96441.57	1006453846	58718.32	13812.16
Portknockie,UK	Portknockie	UK	1006453846	0%	0.097708	1113	873	NA	57.703032	57.666667	UK - Portknockie	-2.859311	-2.95	VALUE	BUCKIE	1	117263.99	17221.84		NA	NA	UK		GBRBCK			770307878.1	8499.43	746665373.6	6948.07	806081003.7	11919.28	954145049.8	22967.28	943934737.1	31747	869256047.5	10790.05	1006453846	23653.63	739.24
South Lochs,UK	South Lochs	UK	1006453846	0%	0.163666	1185	873	NA	57.662428	57.666667	UK - South Lochs	-3.113612	-2.95	VALUE	BUCKIE	1	411942.22	32546.27		NA	NA	UK		GBRBCK			770307878.1		746665373.6	21956.84	806081003.7	105986.53	954145049.8	129036.85	943934737.1	79456.72	869256047.5	19249.42	1006453846	45843.12	10412.74
Aberdaron,UK	Aberdaron	UK	1006453846	0%	0.566549	749	891	NA	52.804729	53.133335	UK - Aberdaron	-4.711515	-4.25	VALUE	CAERNARVON	1	1096538.9	81924.495		NA	NA	UK		GBRCO			770307878.1	16253.22	746665373.6	182212.68	806081003.7	269736.11	954145049.8	248249.41	943934737.1	204665.4	869256047.5	18541.99	1006453846	145307	11573.08
Aberffraw,UK	Aberffraw	UK	1006453846	0%	0.221646	752	891	NA	53.19196	53.133335	UK - Aberffraw	-4.463753	-4.25	VALUE	CAERNARVON	1	28791.88	7594.48		NA	NA	UK		GBRCO			770307878.1		746665373.6		806081003.7	11512.19	954145049.8	9685.21	943934737.1		869256047.5		1006453846	7594.48
Abersoch,UK	Abersoch	UK	1006453846	0%	0.400736	753	891	NA	52.824497	53.133335	UK - Abersoch	-4.50536	-4.25	VALUE	CAERNARVON	1	84891.56	20755.285		NA	NA	UK		GBRCO			770307878.1		746665373.6	335.51	806081003.7	11086.85	954145049.8	11660.58	943934737.1	20298.05	869256047.5	7093.13	1006453846	34417.44
Brynsiencyn,UK	Brynsiencyn	UK	1006453846		0.051073	828	891	NA	53.180068	53.133335	UK - Brynsiencyn	-4.270603	-4.25	VALUE	CAERNARVON	1	401.26			NA	NA	UK		GBRCO			770307878.1		746665373.6		806081003.7	401.26	954145049.8		943934737.1		869256047.5		1006453846
Caernarfon,UK	Caernarfon	UK	1006453846	0%	0.024705	841	891	NA	53.139551	53.133335	UK - Caernarfon	-4.273911	-4.25	VALUE	CAERNARVON	1	380973.63	60097.29		NA	NA	UK		GBRCO			770307878.1	1539.01	746665373.6	45858.32	806081003.7	76399.56	954145049.8	64302.45	943934737.1	64257.71	869256047.5	38663.4	1006453846	81531.18	8421.99
Cemaes Bay,UK	Cemaes Bay	UK	1006453846	0%	0.349744	860	891	NA	53.414408	53.133335	UK - Cemaes Bay	-4.458132	-4.25	VALUE	CAERNARVON	1	163141.37	2737.86		NA	NA	UK		GBRCO			770307878.1		746665373.6	27228.28	806081003.7	88542.14	954145049.8	36843.72	943934737.1	7789.38	869256047.5		1006453846	2737.86
Criccieth,UK	Criccieth	UK	1006453846		0.214394	880	891	NA	52.919565	53.133335	UK - Criccieth	-4.233645	-4.25	VALUE	CAERNARVON	1	1666.9			NA	NA	UK		GBRCO			770307878.1		746665373.6		806081003.7		954145049.8		943934737.1	1666.9	869256047.5		1006453846
Holyhead,UK	Holyhead	UK	1006453846	0%	0.421582	962	891	NA	53.309441	53.133335	UK - Holyhead	-4.633038	-4.25	VALUE	CAERNARVON	1	14637235.32	1867144.81		NA	NA	UK		GBRCO			770307878.1	982702.5	746665373.6	2069127.86	806081003.7	2120620.48	954145049.8	2445438.59	943934737.1	2777355.03	869256047.5	1180105.56	1006453846	2554184.06	507701.26
Morfa Nefyn,UK	Morfa Nefyn	UK	1006453846	0%	0.364749	1054	891	NA	52.934569	53.133335	UK - Morfa Nefyn	-4.555834	-4.25	VALUE	CAERNARVON	1	1995982.32	425465.155		NA	NA	UK		GBRCO			770307878.1	38244.08	746665373.6	258677.33	806081003.7	197101.28	954145049.8	224575.3	943934737.1	359308.1	869256047.5	322195.36	1006453846	528734.95	67145.92
Porth Colmon,UK	Porth Colmon	UK	1006453846	0%	0.505175	1107	891	NA	52.874214	53.133335	UK - Porth Colmon	-4.683657	-4.25	VALUE	CAERNARVON	1	51088.95	8517.47		NA	NA	UK		GBRCO			770307878.1		746665373.6		806081003.7	8614.42	954145049.8	6389.36	943934737.1	18081.74	869256047.5	5936.72	1006453846	11098.22	968.48
Pwllheli,UK	Pwllheli	UK	1006453846	0%	0.296463	1132	891	NA	52.888816	53.133335	UK - Pwllheli	-4.417634	-4.25	VALUE	CAERNARVON	1	3499739.51	212804.575		NA	NA	UK		GBRCO			770307878.1	697270.27	746665373.6	685870.54	806081003.7	758021.33	954145049.8	441726.43	943934737.1	393758.6	869256047.5	172760.85	1006453846	252848.3	97483.2
Rhoscolyn,UK	Rhoscolyn	UK	1006453846	0%	0.366006	1139	891	NA	53.250164	53.133335	UK - Rhoscolyn	-4.59686	-4.25	VALUE	CAERNARVON	1	37426.93	3930.805		NA	NA	UK		GBRCO			770307878.1		746665373.6		806081003.7	9980.37	954145049.8	9353.32	943934737.1	10194.95	869256047.5	648.82	1006453846	7212.79	36.68
Rhosneigr,UK	Rhosneigr	UK	1006453846	0%	0.28622	1140	891	NA	53.228996	53.133335	UK - Rhosneigr	-4.519761	-4.25	VALUE	CAERNARVON	1	23004.99	4016.985		NA	NA	UK		GBRCO			770307878.1		746665373.6		806081003.7	3240.77	954145049.8	5538.09	943934737.1	6192.17	869256047.5	1223.34	1006453846	6810.63
Trearddur,UK	Trearddur	UK	1006453846		0.396247	1231	891	NA	53.282151	53.133335	UK - Trearddur	-4.617241	-4.25	VALUE	CAERNARVON	1	20209.94			NA	NA	UK		GBRCO			770307878.1		746665373.6		806081003.7	19384.45	954145049.8	519.11	943934737.1	306.37	869256047.5		1006453846
Trefor,UK	Trefor	UK	1006453846	0%	0.226264	1232	891	NA	52.992992	53.133335	UK - Trefor	-4.427481	-4.25	VALUE	CAERNARVON	1	124103.01	8831.42		NA	NA	UK		GBRCO			770307878.1		746665373.6	24093.75	806081003.7	38716.19	954145049.8	29847.81	943934737.1	13782.41	869256047.5	790.93	1006453846	16871.91
Cardigan (Aberteifi),UK	Cardigan (Aberteifi)	UK	1006453846	0%	0.01087	849	886	NA	52.083703	52.083333	UK - Cardigan (Aberteifi)	-4.660864	-4.65	VALUE	CARDIGAN	1	1236535.93	150104.57		NA	NA	UK		GBRCA			770307878.1	8986.27	746665373.6	167171.95	806081003.7	264048.38	954145049.8	244227.86	943934737.1	239485.82	869256047.5	134301.52	1006453846	165907.62	12406.52
Ceinewydd (New Quay),UK	Ceinewydd (New Quay)	UK	1006453846	0%	0.319548	859	886	NA	52.215536	52.083333	UK - Ceinewydd (New Quay)	-4.359081	-4.65	VALUE	CARDIGAN	1	1303021.05	303148.76		NA	NA	UK		GBRCA			770307878.1		746665373.6	218066.59	806081003.7	127600.95	954145049.8	133429.45	943934737.1	180281.66	869256047.5	165341.79	1006453846	440955.73	37344.88
Dunbeath,UK	Dunbeath	UK	1006453846	0%	0.352849	895	893	NA	58.250685	58.6	UK - Dunbeath	-3.433149	-3.383333	VALUE	CASTLETOWN	1	226733.56	20009.53		NA	NA	UK		GBRCT			770307878.1	40194.25	746665373.6	33073.61	806081003.7	46410.44	954145049.8	47065.61	943934737.1	18888.28	869256047.5	16456.87	1006453846	23562.19	1082.31
Helmsdale,UK	Helmsdale	UK	1006453846	0%	0.553213	958	893	NA	58.117261	58.6	UK - Helmsdale	-3.653533	-3.383333	VALUE	CASTLETOWN	1	1601946.69	113864.51		NA	NA	UK		GBRCT			770307878.1	199945.18	746665373.6	190308.14	806081003.7	316005.5	954145049.8	341570.98	943934737.1	305937.3	869256047.5	76661.06	1006453846	151067.96	20450.57
Hoy,UK	Hoy	UK	1006453846	0%	0.051352	967	893	NA	58.557593	58.6	UK - Hoy	-3.354372	-3.383333	VALUE	CASTLETOWN	1	1633063.17	224608.255		NA	NA	UK		GBRCT			770307878.1	165879.11	746665373.6	171164.15	806081003.7	292411.61	954145049.8	246600.2	943934737.1	278056.19	869256047.5	221640.67	1006453846	227575.84	29735.4
Kirtomy,UK	Kirtomy	UK	1006453846		0.776957	1002	893	NA	58.541531	58.6	UK - Kirtomy	-4.158088	-3.383333	VALUE	CASTLETOWN	1	1565.95			NA	NA	UK		GBRCT			770307878.1		746665373.6	1565.95	806081003.7		954145049.8		943934737.1		869256047.5		1006453846
Latheronwheel,UK	Latheronwheel	UK	1006453846	0%	0.325232	1010	893	NA	58.274768	58.6	UK - Latheronwheel	-3.382873	-3.383333	VALUE	CASTLETOWN	1	67044.42	5804.38		NA	NA	UK		GBRCT			770307878.1		746665373.6		806081003.7	11414.47	954145049.8	20617.81	943934737.1	23403.38	869256047.5	2630.82	1006453846	8977.94
Portskerra,UK	Portskerra	UK	1006453846		0.551491	1126	893	NA	58.564027	58.6	UK - Portskerra	-3.93365	-3.383333	VALUE	CASTLETOWN	1	9672.64			NA	NA	UK		GBRCT			770307878.1	8250.54	746665373.6	902.29	806081003.7		954145049.8	519.8	943934737.1		869256047.5		1006453846
Scarfskerry,UK	Scarfskerry	UK	1006453846		0.120876	1164	893	NA	58.649309	58.6	UK - Scarfskerry	-3.272971	-3.383333	VALUE	CASTLETOWN	1	280.36			NA	NA	UK		GBRCT			770307878.1		746665373.6		806081003.7		954145049.8	280.36	943934737.1		869256047.5		1006453846
Scrabster,UK	Scrabster	UK	1006453846	3%	0.169652	1165	893	NA	58.611026	58.6	UK - Scrabster	-3.552627	-3.383333	VALUE	CASTLETOWN	1	179382922.02	22866567.315		NA	NA	UK		GBRCT			770307878.1	21033460.59	746665373.6	22880114.33	806081003.7	30687639.27	954145049.8	27852281.28	943934737.1	23561989.74	869256047.5	19378808.45	1006453846	26354326.18	7634302.18
Skerray,UK	Skerray	UK	1006453846	0%	0.922741	1179	893	NA	58.535576	58.6	UK - Skerray	-4.303823	-3.383333	VALUE	CASTLETOWN	1	42959.3	10207.71		NA	NA	UK		GBRCT			770307878.1	1636.92	746665373.6	5073.06	806081003.7	4319.39	954145049.8	7201.23	943934737.1	4313.27	869256047.5	8445.23	1006453846	11970.19
Thurso,UK	Thurso	UK	1006453846	0%	0.138895	1223	893	NA	58.593566	58.6	UK - Thurso	-3.52208	-3.383333	VALUE	CASTLETOWN	1	63052.12	63052.12		NA	NA	UK		GBRCT			770307878.1		746665373.6		806081003.7		954145049.8		943934737.1		869256047.5		1006453846	63052.12
Connahs Quay,UK	Connahs Quay	UK	1006453846		0.197422	870	888	NA	53.22006	53.208353	UK - Connahs Quay	-3.058915	-2.86184	VALUE	CHESTER	1	9668.15			NA	NA	UK		GBRCH			770307878.1		746665373.6		806081003.7	2353.78	954145049.8	3486.23	943934737.1	3828.13	869256047.5		1006453846
Bradwell Waterside,UK	Bradwell Waterside	UK	1006453846	0%	0.149856	814	889	NA	51.733814	51.883333	UK - Bradwell Waterside	0.889952	0.9	VALUE	COLCHESTER	1	104342.07	12197.045		NA	NA	UK		GBRCK			770307878.1	2247.69	746665373.6	17194.28	806081003.7	14543.63	954145049.8	23354.67	943934737.1	22286.18	869256047.5	21626.11	1006453846	2767.98	321.54
Brightlingsea,UK	Brightlingsea	UK	1006453846	0%	0.138752	819	889	NA	51.816142	51.883333	UK - Brightlingsea	1.021399	0.9	VALUE	COLCHESTER	1	4232134.82	69129.9		NA	NA	UK		GBRCK			770307878.1	27859.58	746665373.6	3530982.86	806081003.7	453684.77	954145049.8	49411.1	943934737.1	6781.78	869256047.5	7096.99	1006453846	131162.81	25154.93
Colchester,UK	Colchester	UK	1006453846	0%	0.014987	866	889	NA	51.895927	51.883333	UK - Colchester	0.891874	0.9	VALUE	COLCHESTER	1	3642.94	107.94		NA	NA	UK		GBRCK			770307878.1		746665373.6	815.19	806081003.7	934.92	954145049.8	1307.94	943934737.1	476.95	869256047.5		1006453846	107.94
Tollesbury,UK	Tollesbury	UK	1006453846		0.140145	1228	889	NA	51.757987	51.883333	UK - Tollesbury	0.837317	0.9	VALUE	COLCHESTER	1	58137.63	1662.56		NA	NA	UK		GBRCK			770307878.1	4536.12	746665373.6	17507.5	806081003.7	13956.25	954145049.8	9369.07	943934737.1	11106.12	869256047.5	1662.56	1006453846
West Mersea,UK	West Mersea	UK	1006453846	0%	0.109547	1249	889	NA	51.777645	51.883333	UK - West Mersea	0.928821	0.9	VALUE	COLCHESTER	1	4944080.16	501104.82		NA	NA	UK		GBRCK			770307878.1	595338.35	746665373.6	594360.69	806081003.7	832983.12	954145049.8	978770.4	943934737.1	835651.32	869256047.5	507180.7	1006453846	495028.94	104766.64
Wivenhoe,UK	Wivenhoe	UK	1006453846	0%	0.070018	1264	889	NA	51.857997	51.883333	UK - Wivenhoe	0.965274	0.9	VALUE	COLCHESTER	1	304607.76	13197.3		NA	NA	UK		GBRCK			770307878.1		746665373.6	95349.39	806081003.7	73823.38	954145049.8	69098.72	943934737.1	38681.69	869256047.5	3007.65	1006453846	23386.95	1259.98
Ballycastle,UK	Ballycastle	UK	1006453846	0%	0.419587	784	887	NA	55.205289	55.133333	IE - Ballycastle	-6.253295	-6.666667	VALUE	COLERAINE	1	4667	2333.5		NA	NA	UK		GBRCE			770307878.1		746665373.6		806081003.7		954145049.8		943934737.1		869256047.5	2623	1006453846	2044
Ballycastle,UK	Ballycastle	UK	1006453846	0%	0.419587	784	887	NA	55.205289	55.133333	UK - Ballycastle	-6.253295	-6.666667	VALUE	COLERAINE	1	4265065.72	409606.285		NA	NA	UK		GBRCE			770307878.1	219179.89	746665373.6	507354.35	806081003.7	1046199.72	954145049.8	1083144.31	943934737.1	544859.24	869256047.5	404766.7	1006453846	414445.87	45115.63
Bruichladdich,UK	Bruichladdich	UK	1006453846		0.701921	827	887	NA	55.765688	55.133333	UK - Bruichladdich	-6.362	-6.666667	VALUE	COLERAINE	1	39643.7			NA	NA	UK		GBRCE			770307878.1	16219.85	746665373.6	5432.89	806081003.7	5889.62	954145049.8	7549.53	943934737.1	4551.81	869256047.5		1006453846
Portnahaven,UK	Portnahaven	UK	1006453846	0%	0.570415	1119	887	NA	55.681117	55.133333	UK - Portnahaven	-6.507585	-6.666667	VALUE	COLERAINE	1	371096	56248.81		NA	NA	UK		GBRCE			770307878.1	10934.16	746665373.6	47713.2	806081003.7	85465.92	954145049.8	49980.56	943934737.1	63642.51	869256047.5	3285.64	1006453846	109211.98	862.03
Portrush,UK	Portrush	UK	1006453846	0%	0.07223	1124	887	NA	55.204195	55.133333	UK - Portrush	-6.652671	-6.666667	VALUE	COLERAINE	1	1694399.75	264738.25		NA	NA	UK		GBRCE			770307878.1	82938.39	746665373.6	388508.3	806081003.7	394538.43	954145049.8	62689.54	943934737.1	236248.6	869256047.5	218448.64	1006453846	311027.86
Portstewart,UK	Portstewart	UK	1006453846		0.073558	1129	887	NA	55.186877	55.133333	UK - Portstewart	-6.717104	-6.666667	VALUE	COLERAINE	1	5176.09			NA	NA	UK		GBRCE			770307878.1	5176.09	746665373.6		806081003.7		954145049.8		943934737.1		869256047.5		1006453846
Cowes,UK	Cowes	UK	1006453846	0%	0.003918	876	892	NA	50.762785	50.766667	UK - Cowes	-1.300533	-1.3	VALUE	COWES	1	755599.85	228891.325		NA	NA	UK		GBRCS			770307878.1		746665373.6	78898.12	806081003.7	82963.28	954145049.8	80166.19	943934737.1	34273.96	869256047.5	214199.89	1006453846	243582.76	21515.66
Freshwater,UK	Freshwater	UK	1006453846		0.239154	928	892	NA	50.680686	50.766667	UK - Freshwater	-1.523164	-1.3	VALUE	COWES	1	3167.9			NA	NA	UK		GBRCS			770307878.1		746665373.6		806081003.7	3167.9	954145049.8		943934737.1		869256047.5		1006453846
Beesands,UK	Beesands	UK	1006453846	0%	0.121939	797	896	NA	50.253229	50.35	UK - Beesands	-3.657526	-3.583333	VALUE	DARTMOUTH	1	504519.19	52714.915		NA	NA	UK		GBRDH			770307878.1		746665373.6	67262.45	806081003.7	131106.63	954145049.8	109358.12	943934737.1	88406.39	869256047.5	44871.05	1006453846	60558.78	2955.77
Dartmouth,UK	Dartmouth	UK	1006453846	0%	0.005179	888	896	NA	50.352517	50.35	UK - Dartmouth	-3.578807	-3.583333	VALUE	DARTMOUTH	1	7785208.13	821237.88		NA	NA	UK		GBRDH			770307878.1	958413.72	746665373.6	1241181.78	806081003.7	1727782.08	954145049.8	1205894.91	943934737.1	919237.66	869256047.5	677228.94	1006453846	965246.82	90222.23
Kingswear,UK	Kingswear	UK	1006453846	0%	0.015754	995	896	NA	50.348717	50.35	UK - Kingswear	-3.567631	-3.583333	VALUE	DARTMOUTH	1	1976009.64	158288.155		NA	NA	UK		GBRDH			770307878.1	354515.69	746665373.6	431018.93	806081003.7	514678.11	954145049.8	126949.08	943934737.1	160458.37	869256047.5	34428.13	1006453846	282148.18	71813.15
River Dart,UK	River Dart	UK	1006453846	0%	0.038832	1143	896	NA	50.388523	50.35	UK - River Dart	-3.588225	-3.583333	VALUE	DARTMOUTH	1	5256642.62	1235703.94		NA	NA	UK		GBRDH			770307878.1		746665373.6		806081003.7	237.34	954145049.8	1066725.18	943934737.1	1425226.42	869256047.5	797269.91	1006453846	1674137.97	293045.81
Dover,UK	Dover	UK	1006453846	0%	0.005889	892	897	NA	51.127876	51.122	UK - Dover	1.313403	1.313	VALUE	DOVER	1	251459.73	32425.09		NA	NA	UK		GBRDR			770307878.1		746665373.6	40871.15	806081003.7	26699.69	954145049.8	68831.09	943934737.1	48842.09	869256047.5	26049.77	1006453846	38800.41	1365.53
Annan,UK	Annan	UK	1006453846		0.348704	762	898	NA	54.990246	55.066667	UK - Annan	-3.259773	-3.6	VALUE	DUMFRIES	1	20241.41			NA	NA	UK		GBRDS			770307878.1	14943.29	746665373.6	5298.12	806081003.7		954145049.8		943934737.1		869256047.5		1006453846
Granton,UK	Granton	UK	1006453846	0%	0.338875	941	898	NA	55.375162	55.066667	UK - Granton	-3.459761	-3.6	VALUE	DUMFRIES	1	316219.65	12954.85		NA	NA	UK		GBRDS			770307878.1	120480.74	746665373.6	73989.34	806081003.7	41350.6	954145049.8	44504.27	943934737.1	9985.01	869256047.5	16653.84	1006453846	9255.86
Kippford,UK	Kippford	UK	1006453846	0%	0.284611	998	898	NA	54.880051	55.066667	UK - Kippford	-3.814892	-3.6	VALUE	DUMFRIES	1	614.29	614.29		NA	NA	UK		GBRDS			770307878.1		746665373.6		806081003.7		954145049.8		943934737.1		869256047.5		1006453846	614.29
Annalong,UK	Annalong	UK	1006453846	0%	0.457799	761	1217	NA	54.10771	54.005519	UK - Annalong	-5.90109	-6.347338	VALUE	DUNDALK	1	84008.59	4836.98		NA	NA	UK		IRLDK			770307878.1	14267.84	746665373.6	17356.94	806081003.7	10673.78	954145049.8	27865.17	943934737.1	749.66	869256047.5		1006453846	4836.98	8258.24
Kilkeel,UK	Kilkeel	UK	1006453846	1%	0.345172	989	1217	NA	54.063115	54.005519	UK - Kilkeel	-6.007004	-6.347338	VALUE	DUNDALK	1	65083677.82	8558064.65		NA	NA	UK		IRLDK			770307878.1	10087140.66	746665373.6	6208629.12	806081003.7	7946716.58	954145049.8	10264092.83	943934737.1	11411911.33	869256047.5	7663936.84	1006453846	9452192.46	2049058.02
Warrenpoint,UK	Warrenpoint	UK	1006453846	0%	0.137952	1242	1217	NA	54.105301	54.005519	UK - Warrenpoint	-6.252078	-6.347338	VALUE	DUNDALK	1	5775410.37	1227297.195		NA	NA	UK		IRLDK			770307878.1	470427.88	746665373.6	253336.27	806081003.7	5285.38	954145049.8	507629.65	943934737.1	1632397.29	869256047.5	916985.61	1006453846	1537608.78	451739.52
Anstruther,UK	Anstruther	UK	1006453846	0%	0.325721	763	895	NA	56.22298	56.466667	UK - Anstruther	-2.700539	-2.916667	VALUE	DUNDEE	1	1445007.05	191769.965		NA	NA	UK		GBRDE			770307878.1	209083.47	746665373.6	245590.59	806081003.7	208361.8	954145049.8	175631.69	943934737.1	203842.61	869256047.5	103957.3	1006453846	279582.63	18956.97
Elie,UK	Elie	UK	1006453846		0.291951	904	895	NA	56.190472	56.466667	UK - Elie	-2.822051	-2.916667	VALUE	DUNDEE	1	9698.63			NA	NA	UK		GBRDE			770307878.1	495.58	746665373.6	5735.59	806081003.7	3467.47	954145049.8		943934737.1		869256047.5		1006453846
Pittenweem,UK	Pittenweem	UK	1006453846	0%	0.312789	1091	895	NA	56.214	56.466667	UK - Pittenweem	-2.732285	-2.916667	VALUE	DUNDEE	1	23048773.28	3031134.05		NA	NA	UK		GBRDE			770307878.1	3672235.75	746665373.6	3176970.44	806081003.7	3130807.84	954145049.8	3579796.09	943934737.1	3007430.71	869256047.5	2254395.63	1006453846	3807872.47	419264.36
St Andrews,UK	St Andrews	UK	1006453846	0%	0.171735	1194	895	NA	56.335054	56.466667	UK - St Andrews	-2.806343	-2.916667	VALUE	DUNDEE	1	1868915.52	274333.185		NA	NA	UK		GBRDE			770307878.1	253661.69	746665373.6	246649.63	806081003.7	246427.84	954145049.8	303118.39	943934737.1	238226.84	869256047.5	249161.84	1006453846	299504.53	32164.77
Exeter,UK	Exeter	UK	1006453846		0.01842	908	899	NA	50.718412	50.7	UK - Exeter	-3.533899	-3.533333	VALUE	EXETER	1	26387.98	2939.76		NA	NA	UK		GBRE			770307878.1		746665373.6		806081003.7	23392.01	954145049.8	56.21	943934737.1		869256047.5	2939.76	1006453846
Cadgwith,UK	Cadgwith	UK	1006453846	0%	0.201147	840	904	NA	49.987834	50.152571	UK - Cadgwith	-5.18169	-5.066269	VALUE	FALMOUTH	1	2204645.04	402657.83		NA	NA	UK		GBRFH			770307878.1		746665373.6	185063.04	806081003.7	290995.05	954145049.8	423589.49	943934737.1	454681.86	869256047.5	373771.73	1006453846	431543.93	44999.94
Coverack,UK	Coverack	UK	1006453846	0%	0.131974	875	904	NA	50.024362	50.152571	UK - Coverack	-5.097568	-5.066269	VALUE	FALMOUTH	1	1295242.39	220362.35		NA	NA	UK		GBRFH			770307878.1		746665373.6	64824.37	806081003.7	176577.21	954145049.8	248343.66	943934737.1	294305.44	869256047.5	172461.53	1006453846	268263.17	70467.02
Falmouth,UK	Falmouth	UK	1006453846	0%	6.1e-07	912	904	NA	50.152571	50.152571	UK - Falmouth	-5.06627	-5.066269	VALUE	FALMOUTH	1	10684496.54	1520183.44		NA	NA	UK		GBRFH			770307878.1	1072565.86	746665373.6	1574847.16	806081003.7	1128596.68	954145049.8	1635498.41	943934737.1	1739064.27	869256047.5	1135668.74	1006453846	1904698.14	493557.27
Helford River,UK	Helford River	UK	1006453846	0%	0.070806	957	904	NA	50.0992	50.152571	UK - Helford River	-5.1128	-5.066269	VALUE	FALMOUTH	1	3013158.83	297420.45		NA	NA	UK		GBRFH			770307878.1	299363.13	746665373.6	428031.27	806081003.7	509726.02	954145049.8	540316.96	943934737.1	580653.01	869256047.5	275887.59	1006453846	318953.31	60227.55
Mullion,UK	Mullion	UK	1006453846	0%	0.214161	1057	904	NA	50.027991	50.152571	UK - Mullion	-5.240468	-5.066269	VALUE	FALMOUTH	1	19272.88	807.75		NA	NA	UK		GBRFH			770307878.1		746665373.6	1496.1	806081003.7	10482.75	954145049.8	2456.12	943934737.1	3222.4	869256047.5	4.25	1006453846	1611.25
Mylor,UK	Mylor	UK	1006453846	0%	0.02588	1058	904	NA	50.177118	50.152571	UK - Mylor	-5.058071	-5.066269	VALUE	FALMOUTH	1	1447477.67	306899.28		NA	NA	UK		GBRFH			770307878.1	4955.7	746665373.6	176735.27	806081003.7	201016.57	954145049.8	179437.38	943934737.1	246954.38	869256047.5	179864.85	1006453846	433933.71	24579.8
Penryn,UK	Penryn	UK	1006453846	0%	0.044065	1088	904	NA	50.169173	50.152571	UK - Penryn	-5.107088	-5.066269	VALUE	FALMOUTH	1	74629.48	10353.57		NA	NA	UK		GBRFH			770307878.1		746665373.6	6315.99	806081003.7	1578.05	954145049.8	23506.63	943934737.1	18694.73	869256047.5	8840.37	1006453846	11866.77	3826.94
Porthoustock,UK	Porthoustock	UK	1006453846	0%	0.09701	1111	904	NA	50.055567	50.152571	UK - Porthoustock	-5.067446	-5.066269	VALUE	FALMOUTH	1	49452.59	3182.09		NA	NA	UK		GBRFH			770307878.1		746665373.6	9451.28	806081003.7	12526.73	954145049.8	12458.65	943934737.1	8375.55	869256047.5	3481.06	1006453846	2883.12	276.19
Portscatho,UK	Portscatho	UK	1006453846	0%	0.095095	1125	904	NA	50.179433	50.152571	UK - Portscatho	-4.975047	-5.066269	VALUE	FALMOUTH	1	93904.82	14416.605		NA	NA	UK		GBRFH			770307878.1		746665373.6	2570.5	806081003.7	8845.35	954145049.8	29336.22	943934737.1	24319.53	869256047.5	11183.49	1006453846	17649.72
St Mawes,UK	St Mawes	UK	1006453846	0%	0.051982	1197	904	NA	50.158551	50.152571	UK - St Mawes	-5.014632	-5.066269	VALUE	FALMOUTH	1	388164.75	22898.65		NA	NA	UK		GBRFH			770307878.1	2935.33	746665373.6	17560.31	806081003.7	52690.78	954145049.8	122275.82	943934737.1	146097.37	869256047.5	40214.88	1006453846	5582.42	807.82
Faversham,UK	Faversham	UK	1006453846	0%	0.010663	913	900	NA	51.315994	51.316667	UK - Faversham	0.889358	0.9	VALUE	FAVERSHAM	1	53356.48	10889.775		NA	NA	UK		GBRF			770307878.1		746665373.6	8397.85	806081003.7	5807.19	954145049.8	4646.91	943934737.1	11804.57	869256047.5	14351.52	1006453846	7428.03	920.42
Queenborough,UK	Queenborough	UK	1006453846	0%	0.183103	1133	900	NA	51.417285	51.316667	UK - Queenborough	0.747021	0.9	VALUE	FAVERSHAM	1	376519.52	80423.94		NA	NA	UK		GBRF			770307878.1	25371.52	746665373.6	54080.52	806081003.7	55089.45	954145049.8	22540.15	943934737.1	56868.42	869256047.5	83851.05	1006453846	76996.83	1721.58
Sheerness,UK	Sheerness	UK	1006453846	0%	0.183551	1171	900	NA	51.44011	51.316667	UK - Sheerness	0.764158	0.9	VALUE	FAVERSHAM	1	1394649.55	697324.775		NA	NA	UK		GBRF			770307878.1		746665373.6		806081003.7		954145049.8		943934737.1		869256047.5	490034.7	1006453846	904614.85
Fishguard,UK	Fishguard	UK	1006453846	0%	0	919	903	NA	51.993927	51.993927	UK - Fishguard	-4.975989	-4.975989	VALUE	FISHGUARD	1	16471634.33	1409592.54		NA	NA	UK		GBRFG			770307878.1	1414692.65	746665373.6	1740920.1	806081003.7	2831217.61	954145049.8	2644786.51	943934737.1	4962407.14	869256047.5	1549603.53	1006453846	1269581.55	58425.24
Porthgain,UK	Porthgain	UK	1006453846	0%	0.20948	1109	903	NA	51.947171	51.993927	UK - Porthgain	-5.180185	-4.975989	VALUE	FISHGUARD	1	708104.68	105093.41		NA	NA	UK		GBRFG			770307878.1		746665373.6	40875.54	806081003.7	169617.58	954145049.8	139998.08	943934737.1	117920.96	869256047.5	77372.03	1006453846	132814.79	29505.71
Fleetwood,UK	Fleetwood	UK	1006453846	0%	0.035673	922	901	NA	53.916661	53.916667	UK - Fleetwood	-3.035673	-3	VALUE	FLEETWOOD	1	2490534.75	393439.655		NA	NA	UK		GBRFD			770307878.1	344863.48	746665373.6	273063.35	806081003.7	164161.43	954145049.8	318971.79	943934737.1	300041.62	869256047.5	94840.13	1006453846	692039.18	302553.77
Lytham St Annes,UK	Lytham St Annes	UK	1006453846	0%	0.161451	1035	901	NA	53.756629	53.916667	UK - Lytham St Annes	-3.021319	-3	VALUE	FLEETWOOD	1	354129.99	48776.67		NA	NA	UK		GBRFD			770307878.1		746665373.6	62824.55	806081003.7	61998.52	954145049.8	60290.46	943934737.1	70662.1	869256047.5	31894.77	1006453846	65658.57	801.01
Folkestone,UK	Folkestone	UK	1006453846	0%	0.019552	924	902	NA	51.081397	51.083333	UK - Folkestone	1.169456	1.15	VALUE	FOLKESTONE	1	3515962.9	535638.54		NA	NA	UK		GBRFE			770307878.1	61957.9	746665373.6	398635.23	806081003.7	596665.16	954145049.8	740014.39	943934737.1	511311.8	869256047.5	383443.55	1006453846	687833.53	136101.34
Hythe,UK	Hythe	UK	1006453846	0%	0.069043	970	902	NA	51.071739	51.083333	UK - Hythe	1.081937	1.15	VALUE	FOLKESTONE	1	655020.6	104215.845		NA	NA	UK		GBRFE			770307878.1		746665373.6	92738.5	806081003.7	121141.4	954145049.8	110244.84	943934737.1	98020.25	869256047.5	111249.35	1006453846	97182.34	24443.92
Kincardine,UK	Kincardine	UK	1006453846		0.085192	992	906	NA	56.068958	56	UK - Kincardine	-3.716692	-3.666667	VALUE	GRANGEMOUTH	1	18485.73	18485.73		NA	NA	UK		GBRGH			770307878.1		746665373.6		806081003.7		954145049.8		943934737.1		869256047.5	18485.73	1006453846
Cumbraes,UK	Cumbraes	UK	1006453846	0%	0.144562	886	907	NA	55.951927	55.933333	UK - Cumbraes	-4.589971	-4.733333	VALUE	GREENOCK	1	3296.73	1648.36		NA	NA	UK		GBRGK			770307878.1		746665373.6		806081003.7		954145049.8		943934737.1		869256047.5	1689.82	1006453846	1606.9
Gareloch,UK	Gareloch	UK	1006453846	0%	0.093404	932	907	NA	56.015734	55.933333	UK - Gareloch	-4.777318	-4.733333	VALUE	GREENOCK	1	8449.04	3112.26		NA	NA	UK		GBRGK			770307878.1	1667.68	746665373.6	3669.1	806081003.7		954145049.8		943934737.1		869256047.5		1006453846	3112.26
Gourock,UK	Gourock	UK	1006453846		0.087458	940	907	NA	55.959198	55.933333	UK - Gourock	-4.81688	-4.733333	VALUE	GREENOCK	1	74193.28	3359.71		NA	NA	UK		GBRGK			770307878.1	3354.49	746665373.6	18414.18	806081003.7	1846.25	954145049.8	4062.25	943934737.1	43156.41	869256047.5	3359.71	1006453846
Greenock,UK	Greenock	UK	1006453846	0%	0.045048	946	907	NA	55.956476	55.933333	UK - Greenock	-4.771983	-4.733333	VALUE	GREENOCK	1	1474324.61	171089.38		NA	NA	UK		GBRGK			770307878.1		746665373.6	20697.14	806081003.7	297700.76	954145049.8	353592.19	943934737.1	413346.26	869256047.5	191476	1006453846	150702.76	46809.51
Loch Long,UK	Loch Long	UK	1006453846		0.187253	1020	907	NA	56.093551	55.933333	UK - Loch Long	-4.830256	-4.733333	VALUE	GREENOCK	1	77.67			NA	NA	UK		GBRGK			770307878.1		746665373.6	77.67	806081003.7		954145049.8		943934737.1		869256047.5		1006453846
Portincaple,UK	Portincaple	UK	1006453846	0%	0.199748	1112	907	NA	56.099427	55.933333	UK - Portincaple	-4.844295	-4.733333	VALUE	GREENOCK	1	537416.07	77372.3		NA	NA	UK		GBRGK			770307878.1	19047.91	746665373.6	70962.16	806081003.7	99015.07	954145049.8	78690.39	943934737.1	94798.54	869256047.5	78563.23	1006453846	76181.37	20157.4
Grimsby,UK	Grimsby	UK	1006453846	1%	0.0877	948	908	NA	53.567471	53.533333	UK - Grimsby	-0.080784	0	VALUE	GRIMSBY	1	26982725.58	4383557.17		NA	NA	UK		GBRGY			770307878.1	2818599.54	746665373.6	3575734.71	806081003.7	3338435	954145049.8	3551943.49	943934737.1	4264973.93	869256047.5	3462781.56	1006453846	5304332.78	665924.57
Withernsea,UK	Withernsea	UK	1006453846	0%	0.200636	1263	908	NA	53.731256	53.533333	UK - Withernsea	0.032889	0	VALUE	GRIMSBY	1	1830146.52	373001.375		NA	NA	UK		GBRGY			770307878.1		746665373.6	210983.17	806081003.7	131370.46	954145049.8	324788.2	943934737.1	384443.96	869256047.5	357269.2	1006453846	388733.55	32557.98
Hartlepool,UK	Hartlepool	UK	1006453846	0%	0.009205	952	911	NA	54.691745	54.683333	UK - Hartlepool	-1.212926	-1.216667	VALUE	HARTLEPOOL	1	13764857.13	2021255.005		NA	NA	UK		GBRHL			770307878.1	1134720.4	746665373.6	1064307.57	806081003.7	2036813.82	954145049.8	2506249.65	943934737.1	1980434.83	869256047.5	1562594.36	1006453846	2479915.65	999820.86
Felixstowe,UK	Felixstowe	UK	1006453846	0%	0.052579	914	910	NA	51.961726	51.95	UK - Felixstowe	1.351255	1.3	VALUE	HARWICH	1	942742.55	133066.625		NA	NA	UK		GBRHH			770307878.1		746665373.6	163309.67	806081003.7	187470.17	954145049.8	142210.45	943934737.1	147006.1	869256047.5	110086.83	1006453846	156046.42	36612.91
Harwich,UK	Harwich	UK	1006453846	0%	0.042537	953	910	NA	51.934731	51.95	UK - Harwich	1.260297	1.3	VALUE	HARWICH	1	1805708.56	207631.105		NA	NA	UK		GBRHH			770307878.1	133107.67	746665373.6	286336.79	806081003.7	299558.84	954145049.8	354147.39	943934737.1	306803.55	869256047.5	211973.3	1006453846	203288.91	10492.12
Hornsea,UK	Hornsea	UK	1006453846	0%	0.250867	965	909	NA	53.9104	53.716667	UK - Hornsea	-0.173953	-0.333333	VALUE	HULL	1	4499614.27	891479.76		NA	NA	UK		GBRH			770307878.1		746665373.6	520822.62	806081003.7	445806.69	954145049.8	812497.58	943934737.1	807363.51	869256047.5	851772.02	1006453846	931187.5	130164.35
Hull,UK	Hull	UK	1006453846		0.029203	969	909	NA	53.745671	53.716667	UK - Hull	-0.336741	-0.333333	VALUE	HULL	1	197798.98	4941.83		NA	NA	UK		GBRH			770307878.1	30862.27	746665373.6	28844.08	806081003.7	122771.1	954145049.8	8917.31	943934737.1	1462.39	869256047.5	4941.83	1006453846
Sark,UK	Sark	UK	1006453846		0.173084	1159	909	NA	53.851092	53.716667	UK - Sark	-0.442366	-0.333333	VALUE	HULL	1	2656.52			NA	NA	UK		GBRH			770307878.1		746665373.6		806081003.7	1203.37	954145049.8	179.24	943934737.1	1273.91	869256047.5		1006453846
Winterton,UK	Winterton	UK	1006453846	0%	0.275024	1261	909	NA	53.656213	53.716667	UK - Winterton	-0.601631	-0.333333	VALUE	HULL	1	56242.85	22510.285		NA	NA	UK		GBRH			770307878.1		746665373.6	3906.09	806081003.7	17.52	954145049.8	640.85	943934737.1	1219.73	869256047.5	2180.32	1006453846	42840.25	5438.09
Avoch,UK	Avoch	UK	1006453846	0%	0.093337	777	914	NA	57.566687	57.483333	UK - Avoch	-4.174667	-4.216667	VALUE	INVERNESS	1	174303.4	22071.77		NA	NA	UK		GBRINS			770307878.1	125635.62	746665373.6	200.76	806081003.7		954145049.8	962.57	943934737.1		869256047.5	12480.16	1006453846	31663.38	3360.9
Balintore,UK	Balintore	UK	1006453846	0%	0.411018	782	914	NA	57.756132	57.483333	UK - Balintore	-3.90923	-4.216667	VALUE	INVERNESS	1	341657.56	21324.55		NA	NA	UK		GBRINS			770307878.1	15626.68	746665373.6	52726.27	806081003.7	69007.91	954145049.8	63619.36	943934737.1	98028.25	869256047.5	21228.79	1006453846	21420.31
Brora,UK	Brora	UK	1006453846	0%	0.642056	826	914	NA	58.012157	57.483333	UK - Brora	-3.852548	-4.216667	VALUE	INVERNESS	1	693832.94	76334.7		NA	NA	UK		GBRINS			770307878.1	100328.63	746665373.6	70863.16	806081003.7	94464.66	954145049.8	133107.03	943934737.1	136624.09	869256047.5	67031.42	1006453846	85637.98	5775.97
Cromarty,UK	Cromarty	UK	1006453846	0%	0.268398	882	914	NA	57.680609	57.483333	UK - Cromarty	-4.034678	-4.216667	VALUE	INVERNESS	1	1076727.47	132956.635		NA	NA	UK		GBRINS			770307878.1	44985.83	746665373.6	179731.07	806081003.7	197806.05	954145049.8	231977.15	943934737.1	152896.19	869256047.5	112103.33	1006453846	153809.94	3417.92
Golspie,UK	Golspie	UK	1006453846	0%	0.545939	937	914	NA	57.973406	57.483333	UK - Golspie	-3.976086	-4.216667	VALUE	INVERNESS	1	279627.94	37262.48		NA	NA	UK		GBRINS			770307878.1	2423.51	746665373.6	53195.39	806081003.7	60727.94	954145049.8	32245.32	943934737.1	56510.82	869256047.5	34682.3	1006453846	39842.66
Invergordon,UK	Invergordon	UK	1006453846	0%	0.209401	973	914	NA	57.688106	57.483333	UK - Invergordon	-4.172882	-4.216667	VALUE	INVERNESS	1	58638.61	969.95		NA	NA	UK		GBRINS			770307878.1	30851.9	746665373.6	2939.88	806081003.7		954145049.8		943934737.1		869256047.5		1006453846	969.95	23876.87
Inverness,UK	Inverness	UK	1006453846	0%	0.009787	974	914	NA	57.477773	57.483333	UK - Inverness	-4.224721	-4.216667	VALUE	INVERNESS	1	489661.75	163292.455		NA	NA	UK		GBRINS			770307878.1	46307.5	746665373.6	54972.95	806081003.7	40974.9	954145049.8	10719.64	943934737.1		869256047.5	99668.95	1006453846	226915.96	10101.87
Meikle Ferry,UK	Meikle Ferry	UK	1006453846	0%	0.381976	1043	914	NA	57.858269	57.483333	UK - Meikle Ferry	-4.143667	-4.216667	VALUE	INVERNESS	1	145600.03	23994.7		NA	NA	UK		GBRINS			770307878.1	41869.36	746665373.6	74926.59	806081003.7	3397.32	954145049.8	1412.06	943934737.1		869256047.5		1006453846	23994.7
Nairn,UK	Nairn	UK	1006453846	0%	0.363131	1059	914	NA	57.586422	57.483333	UK - Nairn	-3.868475	-4.216667	VALUE	INVERNESS	1	50838.04	7023.405		NA	NA	UK		GBRINS			770307878.1		746665373.6	9656.83	806081003.7	4153.69	954145049.8	8134.88	943934737.1	14845.84	869256047.5	5337.03	1006453846	8709.78
Portmahomack,UK	Portmahomack	UK	1006453846	0%	0.529109	1117	914	NA	57.836024	57.483333	UK - Portmahomack	-3.822248	-4.216667	VALUE	INVERNESS	1	858041.68	86811.89		NA	NA	UK		GBRINS			770307878.1	317734.73	746665373.6	68154.43	806081003.7	104730.44	954145049.8	92217.66	943934737.1	90845.63	869256047.5	88632.81	1006453846	84990.97	10735.03
Rosemarkie,UK	Rosemarkie	UK	1006453846		0.148543	1149	914	NA	57.59143	57.483333	UK - Rosemarkie	-4.114783	-4.216667	VALUE	INVERNESS	1	8636.05	533.17		NA	NA	UK		GBRINS			770307878.1	8102.88	746665373.6		806081003.7		954145049.8		943934737.1		869256047.5	533.17	1006453846
Ipswich,UK	Ipswich	UK	1006453846	0%	0.032368	975	913	NA	52.056736	52.083333	UK - Ipswich	1.14822	1.166667	VALUE	IPSWICH	1	418406.87	31626.27		NA	NA	UK		GBRIH			770307878.1	40486.77	746665373.6	102478.26	806081003.7	90064.41	954145049.8	59723.04	943934737.1	36063.42	869256047.5	27384.4	1006453846	35868.14	26338.43
Irvine,UK	Irvine	UK	1006453846		0.017927	976	912	NA	55.611567	55.6	UK - Irvine	-4.669636	-4.683333	VALUE	IRVINE	1	76227.26	8433.86		NA	NA	UK		GBRIE			770307878.1	675.48	746665373.6	7710.67	806081003.7	17261.58	954145049.8	10341.68	943934737.1	31804	869256047.5	8433.86	1006453846
Lochs,UK	Lochs	UK	1006453846	0%	0.192707	1025	912	NA	55.767295	55.6	UK - Lochs	-4.587685	-4.683333	VALUE	IRVINE	1	882810.68	42978.33		NA	NA	UK		GBRIE			770307878.1	307913.25	746665373.6	175843	806081003.7	182185.15	954145049.8	57405.26	943934737.1	71873.26	869256047.5	44550.72	1006453846	41405.94	1634.1
North Lochs,UK	North Lochs	UK	1006453846	0%	0.192707	1072	912	NA	55.767295	55.6	UK - North Lochs	-4.587685	-4.683333	VALUE	IRVINE	1	60843.09	15496.13		NA	NA	UK		GBRIE			770307878.1		746665373.6	5658.09	806081003.7	6337.6	954145049.8	15918.89	943934737.1	14186.92	869256047.5		1006453846	15496.13	3245.46
Troon,UK	Troon	UK	1006453846	0%	0.063157	1233	912	NA	55.541332	55.6	UK - Troon	-4.659948	-4.683333	VALUE	IRVINE	1	23925048.55	2635532.575		NA	NA	UK		GBRIE			770307878.1	4789870.35	746665373.6	2719120.56	806081003.7	3281684.15	954145049.8	3960533.18	943934737.1	3446591.6	869256047.5	2643076.58	1006453846	2627988.57	456183.55
Waterfoot,UK	Waterfoot	UK	1006453846	0%	0.433243	1243	912	NA	55.769625	55.6	UK - Waterfoot	-4.284677	-4.683333	VALUE	IRVINE	1	29190.65	18724.81		NA	NA	UK		GBRIE			770307878.1		746665373.6		806081003.7		954145049.8	965.72	943934737.1		869256047.5		1006453846	18724.81	9500.13
Blakeney,UK	Blakeney	UK	1006453846	0%	0.663081	806	923	NA	52.953685	52.75	UK - Blakeney	1.014356	0.383333	VALUE	KINGS LYNN	1	419411.9	34561.79		NA	NA	UK		GBRLN			770307878.1	84635.91	746665373.6	82938.67	806081003.7	59472.84	954145049.8	63640.19	943934737.1	59241.37	869256047.5	47410.24	1006453846	21713.34	359.32
Brancaster Staithe,UK	Brancaster Staithe	UK	1006453846	0%	0.362267	815	923	NA	52.965483	52.75	UK - Brancaster Staithe	0.674546	0.383333	VALUE	KINGS LYNN	1	392136.36	40145.46		NA	NA	UK		GBRLN			770307878.1	48380.03	746665373.6	96923.26	806081003.7	54298.19	954145049.8	51882.12	943934737.1	58136.07	869256047.5	32458.17	1006453846	47832.75	2225.78
King's Lynn,UK	King's Lynn	UK	1006453846	0%	0.019037	993	923	NA	52.75168	52.75	UK - King's Lynn	0.402296	0.383333	VALUE	KINGS LYNN	1	15595422.93	2511789.965		NA	NA	UK		GBRLN			770307878.1	2042637.68	746665373.6	1655063.8	806081003.7	1821120.02	954145049.8	1294145.1	943934737.1	3529405.54	869256047.5	2995570.36	1006453846	2028009.57	229470.85
Sutton Bridge,UK	Sutton Bridge	UK	1006453846		0.195347	1213	923	NA	52.769383	52.75	UK - Sutton Bridge	0.18895	0.383333	VALUE	KINGS LYNN	1	5482.46	559.74		NA	NA	UK		GBRLN			770307878.1		746665373.6	3552.84	806081003.7		954145049.8	1240.16	943934737.1	129.73	869256047.5	559.74	1006453846
Wisbech,UK	Wisbech	UK	1006453846		0.239623	1262	923	NA	52.666317	52.75	UK - Wisbech	0.158797	0.383333	VALUE	KINGS LYNN	1	1264.19			NA	NA	UK		GBRLN			770307878.1		746665373.6		806081003.7		954145049.8		943934737.1	1264.19	869256047.5		1006453846
Burntisland,UK	Burntisland	UK	1006453846	0%	0.093479	835	917	NA	56.058809	56.1	UK - Burntisland	-3.233915	-3.15	VALUE	KIRKCALDY	1	549070.67	60660.7		NA	NA	UK		GBRKY			770307878.1	68621.99	746665373.6	128123.94	806081003.7	93998.36	954145049.8	64942.6	943934737.1	63123.38	869256047.5	34307.81	1006453846	87013.59	8939.01
Kirkcaldy,UK	Kirkcaldy	UK	1006453846	0%	0.018689	999	917	NA	56.116825	56.1	UK - Kirkcaldy	-3.158137	-3.15	VALUE	KIRKCALDY	1	133134.77	12482.705		NA	NA	UK		GBRKY			770307878.1	2388.45	746665373.6	18043.19	806081003.7	31625.38	954145049.8	45271	943934737.1	7223.12	869256047.5	7382.57	1006453846	17582.84	3618.23
Methil,UK	Methil	UK	1006453846	0%	0.158261	1045	917	NA	56.184843	56.1	UK - Methil	-3.016402	-3.15	VALUE	KIRKCALDY	1	1624841.72	80336.475		NA	NA	UK		GBRKY			770307878.1	314596.21	746665373.6	430950.72	806081003.7	213470.47	954145049.8	187674.53	943934737.1	306219.9	869256047.5	38835.38	1006453846	121837.57	11256.95
Newburgh,UK	Newburgh	UK	1006453846		0.266755	1061	917	NA	56.350582	56.1	UK - Newburgh	-3.241471	-3.15	VALUE	KIRKCALDY	1	671.39			NA	NA	UK		GBRKY			770307878.1		746665373.6		806081003.7		954145049.8	671.39	943934737.1		869256047.5		1006453846
North Berwick,UK	North Berwick	UK	1006453846	0%	0.432363	1070	917	NA	56.058363	56.1	UK - North Berwick	-2.719646	-3.15	VALUE	KIRKCALDY	1	729391.85	90202.555		NA	NA	UK		GBRKY			770307878.1	85029.76	746665373.6	79266.46	806081003.7	138112.15	954145049.8	116028.74	943934737.1	130549.62	869256047.5	104432.88	1006453846	75972.23
West Wemyss,UK	West Wemyss	UK	1006453846	0%	0.075227	1250	917	NA	56.139922	56.1	UK - West Wemyss	-3.08624	-3.15	VALUE	KIRKCALDY	1	215169.71	40414.555		NA	NA	UK		GBRKY			770307878.1	13502.25	746665373.6	36943.25	806081003.7	18482.26	954145049.8	23113.61	943934737.1	41738.83	869256047.5	26350.4	1006453846	54478.71	560.4
Birsay,UK	Birsay	UK	1006453846	0%	0.378188	805	916	NA	59.132713	58.983333	UK - Birsay	-3.297437	-2.95	VALUE	KIRKWALL	1	12556.35	634.6		NA	NA	UK		GBRK			770307878.1		746665373.6	115.52	806081003.7	1872.1	954145049.8	4026.59	943934737.1	5272.95	869256047.5	121.44	1006453846	1147.76
Burray,UK	Burray	UK	1006453846	0%	0.137548	837	916	NA	58.850453	58.983333	UK - Burray	-2.914468	-2.95	VALUE	KIRKWALL	1	1388676.79	190524.5		NA	NA	UK		GBRK			770307878.1	19888.19	746665373.6	108772.02	806081003.7	384988.96	954145049.8	223135.89	943934737.1	195651.44	869256047.5	118100.56	1006453846	262948.44	75191.28
Deerness,UK	Deerness	UK	1006453846	0%	0.23085	890	916	NA	58.931776	58.983333	UK - Deerness	-2.724981	-2.95	VALUE	KIRKWALL	1	15240.41	4105.43		NA	NA	UK		GBRK			770307878.1		746665373.6		806081003.7	2049.27	954145049.8	4358.32	943934737.1	4727.4	869256047.5		1006453846	4105.43
Eday,UK	Eday	UK	1006453846	0%	0.268784	902	916	NA	59.183804	58.983333	UK - Eday	-2.770956	-2.95	VALUE	KIRKWALL	1	9538.65	4053.24		NA	NA	UK		GBRK			770307878.1		746665373.6	177.51	806081003.7	602.02	954145049.8	652.65	943934737.1		869256047.5	324.84	1006453846	7781.64
Holm,UK	Holm	UK	1006453846	0%	0.093784	960	916	NA	58.896221	58.983333	UK - Holm	-2.915259	-2.95	VALUE	KIRKWALL	1	42257.22	3470.665		NA	NA	UK		GBRK			770307878.1	1739.84	746665373.6	9679.76	806081003.7	9479.07	954145049.8	11803.51	943934737.1	2613.72	869256047.5	3640.81	1006453846	3300.52
Kirkwall,UK	Kirkwall	UK	1006453846	0%	0.012322	1001	916	NA	58.984674	58.983333	UK - Kirkwall	-2.962249	-2.95	VALUE	KIRKWALL	1	13497533.14	1524219.415		NA	NA	UK		GBRK			770307878.1	1560674.04	746665373.6	2058907.51	806081003.7	2625108.11	954145049.8	2160483.19	943934737.1	1742300.35	869256047.5	1492009.8	1006453846	1556429.03	301621.09
Rousay,UK	Rousay	UK	1006453846	0%	0.180405	1151	916	NA	59.149516	58.983333	UK - Rousay	-3.02021	-2.95	VALUE	KIRKWALL	1	18941.58	9155.74		NA	NA	UK		GBRK			770307878.1		746665373.6	532.88	806081003.7	97.22	954145049.8		943934737.1		869256047.5	15340.43	1006453846	2971.05
Sanday,UK	Sanday	UK	1006453846	0%	0.479094	1156	916	NA	59.245829	58.983333	UK - Sanday	-2.549216	-2.95	VALUE	KIRKWALL	1	2190145.29	165760.665		NA	NA	UK		GBRK			770307878.1	340367.09	746665373.6	307465.45	806081003.7	444334.45	954145049.8	386492.73	943934737.1	352197.51	869256047.5	209647.83	1006453846	121873.5	27766.72
South Ronaldsay,UK	South Ronaldsay	UK	1006453846	0%	0.176527	1186	916	NA	58.806827	58.983333	UK - South Ronaldsay	-2.947286	-2.95	VALUE	KIRKWALL	1	1609156.21	115043.26		NA	NA	UK		GBRK			770307878.1	319793.95	746665373.6	167151.11	806081003.7	223468.35	954145049.8	294934.09	943934737.1	321929.79	869256047.5	115208.54	1006453846	114877.98	51792.4
Stromness,UK	Stromness	UK	1006453846	0%	0.346918	1209	916	NA	58.966194	58.983333	UK - Stromness	-3.296495	-2.95	VALUE	KIRKWALL	1	17765928.18	2770200.335		NA	NA	UK		GBRK			770307878.1	1561379.84	746665373.6	1795951.14	806081003.7	2546934.36	954145049.8	3038935.64	943934737.1	2667561.12	869256047.5	2336938.88	1006453846	3203461.79	614765.42
Stronsay,UK	Stronsay	UK	1006453846	0%	0.371106	1210	916	NA	59.106884	58.983333	UK - Stronsay	-2.600064	-2.95	VALUE	KIRKWALL	1	1389190.37	130259.71		NA	NA	UK		GBRK			770307878.1	209531.29	746665373.6	192063.29	806081003.7	246907.53	954145049.8	208452	943934737.1	246818.28	869256047.5	106222.58	1006453846	154296.84	24898.55
Tingwall,UK	Tingwall	UK	1006453846	0%	0.141994	1224	916	NA	59.088841	58.983333	UK - Tingwall	-3.045029	-2.95	VALUE	KIRKWALL	1	5569747.91	887049.61		NA	NA	UK		GBRK			770307878.1	750067.14	746665373.6	579327.72	806081003.7	844232.23	954145049.8	766583.04	943934737.1	716890.12	869256047.5	791344.59	1006453846	982754.63	138548.43
Westray,UK	Westray	UK	1006453846	0%	0.36712	1252	916	NA	59.350454	58.983333	UK - Westray	-2.949909	-2.95	VALUE	KIRKWALL	1	7258495.21	1077989.97		NA	NA	UK		GBRK			770307878.1	958509.05	746665373.6	960071.97	806081003.7	1134299.57	954145049.8	982808.17	943934737.1	971096.32	869256047.5	734323.46	1006453846	1421656.48	95730.18
Lancaster,UK	Lancaster	UK	1006453846		0.038288	1006	924	NA	54.046575	54.066667	UK - Lancaster	-2.80074	-2.833333	VALUE	LANCASTER	1	320.05			NA	NA	UK		GBRLR			770307878.1		746665373.6	320.05	806081003.7		954145049.8		943934737.1		869256047.5		1006453846
Morecambe,UK	Morecambe	UK	1006453846	0%	0.032511	1053	924	NA	54.074166	54.066667	UK - Morecambe	-2.864968	-2.833333	VALUE	LANCASTER	1	61598.57	7477.44		NA	NA	UK		GBRLR			770307878.1		746665373.6	28294.38	806081003.7	18010.48	954145049.8	7816.27	943934737.1		869256047.5		1006453846	7477.44
Preston,UK	Preston	UK	1006453846		0.330234	1130	924	NA	53.763201	54.066667	UK - Preston	-2.70309	-2.833333	VALUE	LANCASTER	1	202.29			NA	NA	UK		GBRLR			770307878.1		746665373.6		806081003.7		954145049.8		943934737.1	202.29	869256047.5		1006453846
Cove (Leith),UK	Cove (Leith)	UK	1006453846	0%	0.023371	874	919	NA	55.95496	55.966667	UK - Cove (Leith)	-3.186895	-3.166667	VALUE	LEITH	1	1133767.14	149211.595		NA	NA	UK		GBRLH			770307878.1	151548.15	746665373.6	152260.36	806081003.7	156039.54	954145049.8	213997.18	943934737.1	145578.17	869256047.5	142419.21	1006453846	156003.98	15920.56
Newhaven/Edinburgh,UK	Newhaven/Edinburgh	UK	1006453846	0%	0.031472	1065	919	NA	55.980071	55.966667	UK - Newhaven/Edinburgh	-3.195142	-3.166667	VALUE	LEITH	1	567337.31	62383.36		NA	NA	UK		GBRLH			770307878.1	38499.22	746665373.6	128678.11	806081003.7	78834.41	954145049.8	76378.96	943934737.1	119913.84	869256047.5	48265.77	1006453846	76500.95	266.04
North Queensferry,UK	North Queensferry	UK	1006453846	0%	0.23203	1073	919	NA	56.0101	55.966667	UK - North Queensferry	-3.394596	-3.166667	VALUE	LEITH	1	22615.29	11307.645		NA	NA	UK		GBRLH			770307878.1		746665373.6		806081003.7		954145049.8		943934737.1		869256047.5	4370.5	1006453846	18244.79
Port Seton,UK	Port Seton	UK	1006453846	0%	0.221173	1103	919	NA	55.970308	55.966667	UK - Port Seton	-2.945524	-3.166667	VALUE	LEITH	1	7183962.2	757991.465		NA	NA	UK		GBRLH			770307878.1	1102012.53	746665373.6	1206676.43	806081003.7	1062823.02	954145049.8	1102907.08	943934737.1	1110610.46	869256047.5	559916.81	1006453846	956066.12	82949.76
Bognor Regis,UK	Bognor Regis	UK	1006453846	0%	0.140758	809	920	NA	50.782998	50.8	UK - Bognor Regis	-0.673061	-0.533333	VALUE	LITTLEHAMPTON	1	437124.21	72950.325		NA	NA	UK		GBRLI			770307878.1		746665373.6	51763.24	806081003.7	75025.63	954145049.8	83831.26	943934737.1	70447.45	869256047.5	63786.91	1006453846	82113.74	10155.98
Littlehampton,UK	Littlehampton	UK	1006453846	0%	0.012273	1015	920	NA	50.811057	50.8	UK - Littlehampton	-0.538661	-0.533333	VALUE	LITTLEHAMPTON	1	1376779.55	279984.39		NA	NA	UK		GBRLI			770307878.1	3815.51	746665373.6	124736.66	806081003.7	189408.28	954145049.8	190310.27	943934737.1	236128.75	869256047.5	265099.15	1006453846	294869.63	72411.3
Selsey,UK	Selsey	UK	1006453846	0%	0.26936	1169	920	NA	50.730991	50.8	UK - Selsey	-0.793704	-0.533333	VALUE	LITTLEHAMPTON	1	9516061.64	1430893.985		NA	NA	UK		GBRLI			770307878.1	480958.35	746665373.6	956180.72	806081003.7	1588571.27	954145049.8	1367482.51	943934737.1	1876631.46	869256047.5	1459809.89	1006453846	1401978.08	384449.34
Shoreham,UK	Shoreham	UK	1006453846	1%	0.264003	1174	920	NA	50.834209	50.8	UK - Shoreham	-0.271556	-0.533333	VALUE	LITTLEHAMPTON	1	66257515.64	7716169.235		NA	NA	UK		GBRLI			770307878.1	5134376.77	746665373.6	7773769.98	806081003.7	13125626.94	954145049.8	12593410.37	943934737.1	10171664.61	869256047.5	5939938.92	1006453846	9492399.55	2026328.5
Worthing,UK	Worthing	UK	1006453846	0%	0.161443	1266	920	NA	50.81787	50.8	UK - Worthing	-0.372882	-0.533333	VALUE	LITTLEHAMPTON	1	153878.49	17160.645		NA	NA	UK		GBRLI			770307878.1		746665373.6	19653.72	806081003.7	49920.34	954145049.8	19353.14	943934737.1	26719.18	869256047.5	17011.08	1006453846	17310.21	3910.81
Bagillt,UK	Bagillt	UK	1006453846	0%	0.229186	781	922	NA	53.267912	53.416667	UK - Bagillt	-3.174352	-3	VALUE	LIVERPOOL	1	60754.17	8331.57		NA	NA	UK		GBRLL			770307878.1		746665373.6	14212.92	806081003.7	18220.27	954145049.8	7318.74	943934737.1	12670.66	869256047.5		1006453846	8331.57
Hoylake,UK	Hoylake	UK	1006453846		0.17783	968	922	NA	53.393238	53.416667	UK - Hoylake	-3.17628	-3	VALUE	LIVERPOOL	1	5327.07			NA	NA	UK		GBRLL			770307878.1		746665373.6	1752.87	806081003.7	1244.67	954145049.8	1540.75	943934737.1	788.78	869256047.5		1006453846
Liverpool,UK	Liverpool	UK	1006453846	0%	0.011825	1016	922	NA	53.408371	53.416667	UK - Liverpool	-2.991573	-3	VALUE	LIVERPOOL	1	11930018.98	191235.935		NA	NA	UK		GBRLL			770307878.1	1833046.48	746665373.6	1347804.61	806081003.7	2138173.38	954145049.8	4045155.69	943934737.1	2183366.95	869256047.5	266163.46	1006453846	116308.41
Lulworth Cove,UK	Lulworth Cove	UK	1006453846	0%	0.222941	1030	922	NA	53.63887	53.416667	UK - Lulworth Cove	-3.018125	-3	VALUE	LIVERPOOL	1	391848.76	52873.845		NA	NA	UK		GBRLL			770307878.1	17642.74	746665373.6	81800.85	806081003.7	50991.63	954145049.8	75474.88	943934737.1	52433.75	869256047.5	53679.64	1006453846	52068.05	7757.22
Mostyn,UK	Mostyn	UK	1006453846		0.288551	1055	922	NA	53.31298	53.416667	UK - Mostyn	-3.269278	-3	VALUE	LIVERPOOL	1	1165.66			NA	NA	UK		GBRLL			770307878.1		746665373.6	186.73	806081003.7		954145049.8	978.93	943934737.1		869256047.5		1006453846
Rhyl,UK	Rhyl	UK	1006453846		0.501213	1142	922	NA	53.319141	53.416667	UK - Rhyl	-3.491634	-3	VALUE	LIVERPOOL	1	33364.67	191.99		NA	NA	UK		GBRLL			770307878.1		746665373.6	4996.72	806081003.7	10231.28	954145049.8	5767.05	943934737.1	12177.63	869256047.5	191.99	1006453846
Southport,UK	Southport	UK	1006453846		0.229264	1190	922	NA	53.645708	53.416667	UK - Southport	-3.010113	-3	VALUE	LIVERPOOL	1	1378.99			NA	NA	UK		GBRLL			770307878.1		746665373.6		806081003.7		954145049.8		943934737.1	1378.99	869256047.5		1006453846
Burry Port,UK	Burry Port	UK	1006453846	0%	0.099704	838	918	NA	51.683466	51.676111	UK - Burry Port	-4.2561	-4.156667	VALUE	LLANELLI	1	1224932.1	195330.495		NA	NA	UK		GBRLA			770307878.1		746665373.6	145850.43	806081003.7	105600.34	954145049.8	241557.15	943934737.1	340905.43	869256047.5	188829.01	1006453846	201831.98	357.76
Llanelli,UK	Llanelli	UK	1006453846	0%	0.005968	1017	918	NA	51.680886	51.676111	UK - Llanelli	-4.160248	-4.156667	VALUE	LLANELLI	1	182624.38	52553.305		NA	NA	UK		GBRLA			770307878.1		746665373.6	47057.68	806081003.7	10808.96	954145049.8		943934737.1	19651.13	869256047.5	38979.88	1006453846	66126.73
Greencastle,UK	Greencastle	UK	1006453846	0%	0.404194	944	926	NA	54.68872	55	IE - Greencastle	-7.0755	-7.333333	VALUE	LONDONDERRY	1	28151353.71	3077770.51		NA	NA	UK		GBRLY		959220.03	770307878.1	3861874.58	746665373.6	4805836.34	806081003.7	5367712.85	954145049.8	4839695.67	943934737.1	2161473.22	869256047.5	3313242.3	1006453846	2842298.72
Greencastle,UK	Greencastle	UK	1006453846		0.404194	944	926	NA	54.68872	55	UK - Greencastle	-7.0755	-7.333333	VALUE	LONDONDERRY	1	1564.73			NA	NA	UK		GBRLY			770307878.1		746665373.6		806081003.7		954145049.8	1564.73	943934737.1		869256047.5		1006453846
Londonderry,UK	Londonderry	UK	1006453846	0%	0.024989	1026	926	NA	54.996612	55	UK - Londonderry	-7.308575	-7.333333	VALUE	LONDONDERRY	1	2170034.11	590606.94		NA	NA	UK		GBRLY			770307878.1	12841.98	746665373.6		806081003.7	55191.74	954145049.8	316726.65	943934737.1	55444.49	869256047.5	280407.39	1006453846	900806.49	548615.36
Burnham on Crouch,UK	Burnham on Crouch	UK	1006453846	0%	0.158162	833	930	NA	51.628347	51.716667	UK - Burnham on Crouch	0.814539	0.683333	VALUE	MALDON	1	131107.71	53219.45		NA	NA	UK		GBRMN			770307878.1	9162.92	746665373.6	10364.08	806081003.7	2648.79	954145049.8	2096.31	943934737.1	396.7	869256047.5	14498.57	1006453846	91940.33
Great Wakering,UK	Great Wakering	UK	1006453846	0%	0.208026	942	930	NA	51.552345	51.716667	UK - Great Wakering	0.810901	0.683333	VALUE	MALDON	1	395288.29	819.385		NA	NA	UK		GBRMN			770307878.1	145082.83	746665373.6	175715.63	806081003.7	41136.76	954145049.8	8138.87	943934737.1	23575.42	869256047.5	478.34	1006453846	1160.43
Leigh-on-Sea,UK	Leigh-on-Sea	UK	1006453846	1%	0.173061	1011	930	NA	51.547403	51.716667	UK - Leigh-on-Sea	0.647277	0.683333	VALUE	MALDON	1	15039099.46	3545538.79		NA	NA	UK		GBRMN			770307878.1	33598.98	746665373.6	4124124.46	806081003.7	1330103.53	954145049.8	1334560.57	943934737.1	1092853.71	869256047.5	1902129.94	1006453846	5188947.64	32780.62
Maldon,UK	Maldon	UK	1006453846	0%	0.019246	1039	930	NA	51.731805	51.716667	UK - Maldon	0.671448	0.683333	VALUE	MALDON	1	83071.93	23560.575		NA	NA	UK		GBRMN			770307878.1		746665373.6		806081003.7	820.57	954145049.8	16501.79	943934737.1	18233.34	869256047.5	38607.37	1006453846	8513.78	395.08
Paglesham,UK	Paglesham	UK	1006453846	0%	0.160172	1083	930	NA	51.597327	51.716667	UK - Paglesham	0.790166	0.683333	VALUE	MALDON	1	72877.94	329.46		NA	NA	UK		GBRMN			770307878.1		746665373.6	11274.65	806081003.7	5109.7	954145049.8	30745.72	943934737.1	25088.95	869256047.5	117.09	1006453846	541.83
Rochford,UK	Rochford	UK	1006453846		0.136577	1146	930	NA	51.582071	51.716667	UK - Rochford	0.706515	0.683333	VALUE	MALDON	1	240378.97	74771.99		NA	NA	UK		GBRMN			770307878.1	321.19	746665373.6	4987.69	806081003.7	41689.83	954145049.8	60369.34	943934737.1	52699.2	869256047.5	74771.99	1006453846		5539.73
Southend,UK	Southend	UK	1006453846	0%	0.172471	1189	930	NA	51.545927	51.716667	UK - Southend	0.707712	0.683333	VALUE	MALDON	1	346278.46	28897.08		NA	NA	UK		GBRMN			770307878.1	1654.98	746665373.6	94506.41	806081003.7	87228.25	954145049.8	25677.73	943934737.1	39192.73	869256047.5	28812.76	1006453846	28981.4	40224.2
Maryport,UK	Maryport	UK	1006453846	0%	0.015301	1042	931	NA	54.714441	54.7	UK - Maryport	-3.49494	-3.5	VALUE	MARYPORT	1	3459930.38	487904.425		NA	NA	UK		GBRMT			770307878.1	373637.22	746665373.6	371387.6	806081003.7	433302.9	954145049.8	500330.63	943934737.1	633493.26	869256047.5	463553.68	1006453846	512255.17	171969.92
Silloth,UK	Silloth	UK	1006453846	0%	0.201427	1176	931	NA	54.868394	54.7	UK - Silloth	-3.389471	-3.5	VALUE	MARYPORT	1	2810599.39	549946.785		NA	NA	UK		GBRMT			770307878.1	72515.55	746665373.6	136514.62	806081003.7	213623.11	954145049.8	116200.84	943934737.1	908167.25	869256047.5	574201.74	1006453846	525691.83	263684.45
Ferrybridge,UK	Ferrybridge	UK	1006453846	0%	0.865304	915	929	NA	53.709855	54.566667	UK - Ferrybridge	-1.270941	-1.15	VALUE	MIDDLESBROUGH	1	184105.49	27924.625		NA	NA	UK		GBRMH			770307878.1	12652.15	746665373.6	16500.86	806081003.7	62707.42	954145049.8	34729.99	943934737.1	1591.2	869256047.5	49807.72	1006453846	6041.53	74.63
Middlesbrough,UK	Middlesbrough	UK	1006453846		0.085291	1048	929	NA	54.574227	54.566667	UK - Middlesbrough	-1.234956	-1.15	VALUE	MIDDLESBROUGH	1	40903.69			NA	NA	UK		GBRMH			770307878.1		746665373.6		806081003.7	40903.69	954145049.8		943934737.1		869256047.5		1006453846
Redcar,UK	Redcar	UK	1006453846	0%	0.078354	1137	929	NA	54.597464	54.566667	UK - Redcar	-1.077952	-1.15	VALUE	MIDDLESBROUGH	1	1315767.36	147913.865		NA	NA	UK		GBRMH			770307878.1		746665373.6	216338.76	806081003.7	169890.78	954145049.8	293472.25	943934737.1	314616.44	869256047.5	90975.28	1006453846	204852.45	25621.39
Gourdon,UK	Gourdon	UK	1006453846	0%	0.22064	939	928	NA	56.828687	56.7	UK - Gourdon	-2.287441	-2.466667	VALUE	MONTROSE	1	2616971.57	212200.975		NA	NA	UK		GBRME			770307878.1	450092.5	746665373.6	373972.07	806081003.7	403161.63	954145049.8	424699	943934737.1	484953.51	869256047.5	122135.44	1006453846	302266.51	55690.91
Johnshaven,UK	Johnshaven	UK	1006453846	0%	0.16167	984	928	NA	56.795146	56.7	UK - Johnshaven	-2.335959	-2.466667	VALUE	MONTROSE	1	1041694.8	65443.645		NA	NA	UK		GBRME			770307878.1	199517.97	746665373.6	156813.45	806081003.7	147329.74	954145049.8	204607.38	943934737.1	202538.96	869256047.5	51262	1006453846	79625.29
Montrose,UK	Montrose	UK	1006453846	0%	0.006943	1052	928	NA	56.706922	56.7	UK - Montrose	-2.466115	-2.466667	VALUE	MONTROSE	1	2554910.2	184431.975		NA	NA	UK		GBRME			770307878.1	276840.26	746665373.6	204550.42	806081003.7	633584.36	954145049.8	605263.33	943934737.1	314905.12	869256047.5	161774.86	1006453846	207089.09	150902.77
Brighton,UK	Brighton	UK	1006453846	0%	0.142653	820	932	NA	50.82253	50.783333	UK - Brighton	-0.137163	0	VALUE	NEWHAVEN	1	3819596.85	584400.095		NA	NA	UK		GBRNN			770307878.1	166462.62	746665373.6	525731.77	806081003.7	632354.84	954145049.8	675092.71	943934737.1	558242.64	869256047.5	432663.6	1006453846	736136.59	92912.08
Eastbourne,UK	Eastbourne	UK	1006453846	0%	0.290874	901	932	NA	50.768035	50.783333	UK - Eastbourne	0.290472	0	VALUE	NEWHAVEN	1	16645235.17	3238740.61		NA	NA	UK		GBRNN			770307878.1	667925.43	746665373.6	1530441.41	806081003.7	2127948.2	954145049.8	2401335.77	943934737.1	2774989.53	869256047.5	2632917.71	1006453846	3844563.51	665113.6
Newhaven,UK	Newhaven	UK	1006453846	1%	0.046602	1064	932	NA	50.79307	50.783333	UK - Newhaven	0.045574	0	VALUE	NEWHAVEN	1	36417209.95	5412688.12		NA	NA	UK		GBRNN			770307878.1	1655971.24	746665373.6	3909427.68	806081003.7	5538565.2	954145049.8	8123007.49	943934737.1	5397753.32	869256047.5	4638746.9	1006453846	6186629.34	967108.78
Seaford,UK	Seaford	UK	1006453846		0.101588	1166	932	NA	50.773467	50.783333	UK - Seaford	0.101108	0	VALUE	NEWHAVEN	1	1029.24			NA	NA	UK		GBRNN			770307878.1		746665373.6	502.33	806081003.7		954145049.8	526.91	943934737.1		869256047.5		1006453846
Cardiff,UK	Cardiff	UK	1006453846	0%	0.224516	848	933	NA	51.481581	51.581773	UK - Cardiff	-3.17909	-2.978169	VALUE	NEWPORT	1	14494.64	513.065		NA	NA	UK		GBRNT			770307878.1		746665373.6	3385.95	806081003.7	7915.33	954145049.8	535.41	943934737.1	1631.82	869256047.5	185.44	1006453846	840.69
Langstone,UK	Langstone	UK	1006453846	0%	0.082253	1007	933	NA	51.607214	51.581773	UK - Langstone	-2.899949	-2.978169	VALUE	NEWPORT	1	1180487.83	139821.78		NA	NA	UK		GBRNT			770307878.1	14457.12	746665373.6	181847.24	806081003.7	232725.61	954145049.8	219535.52	943934737.1	237609.07	869256047.5	152092.34	1006453846	127551.22	14669.73
Newcastle,UK	Newcastle	UK	1006453846		0.147398	1062	955	NA	54.978252	55.004722	UK - Newcastle	-1.61778	-1.472778	VALUE	NORTH SHIELDS	1	527.67			NA	NA	UK		GBRSN			770307878.1		746665373.6	527.67	806081003.7		954145049.8		943934737.1		869256047.5		1006453846
Newcastle upon Tyne,UK	Newcastle upon Tyne	UK	1006453846		0.147398	1063	955	NA	54.978252	55.004722	UK - Newcastle upon Tyne	-1.61778	-1.472778	VALUE	NORTH SHIELDS	1	903.74			NA	NA	UK		GBRSN			770307878.1		746665373.6		806081003.7		954145049.8		943934737.1	903.74	869256047.5		1006453846
North Shields,UK	North Shields	UK	1006453846	1%	0.024399	1075	955	NA	55.010762	55.004722	UK - North Shields	-1.449138	-1.472778	VALUE	NORTH SHIELDS	1	41982456.34	5696976.37		NA	NA	UK		GBRSN			770307878.1	2958688.77	746665373.6	4353874.53	806081003.7	3866627.51	954145049.8	8048504.49	943934737.1	9277181.93	869256047.5	5602072.41	1006453846	5791880.33	2083626.36
Balvicar,UK	Balvicar	UK	1006453846	0%	0.18079	787	934	NA	56.290418	56.4	UK - Balvicar	-5.610461	-5.466667	VALUE	OBAN	1	1588366.55	209416.44		NA	NA	UK		GBROB			770307878.1	71094.41	746665373.6	259662.11	806081003.7	333431.17	954145049.8	206528.2	943934737.1	228411.06	869256047.5	208754.21	1006453846	210078.67	70406.72
Barcaldine,UK	Barcaldine	UK	1006453846		0.194497	790	934	NA	56.520446	56.4	UK - Barcaldine	-5.313951	-5.466667	VALUE	OBAN	1	13153.64			NA	NA	UK		GBROB			770307878.1		746665373.6		806081003.7	5011.76	954145049.8	5254.05	943934737.1	2887.83	869256047.5		1006453846
Bunessan,UK	Bunessan	UK	1006453846	0%	0.773304	831	934	NA	56.315101	56.4	UK - Bunessan	-6.235297	-5.466667	VALUE	OBAN	1	2032473.99	243114.07		NA	NA	UK		GBROB			770307878.1	37985.06	746665373.6	419160.45	806081003.7	438205	954145049.8	317002.52	943934737.1	295120.58	869256047.5	222443.13	1006453846	263785.01	38772.25
Colonsay,UK	Colonsay	UK	1006453846	0%	0.780889	869	934	NA	56.090927	56.4	UK - Colonsay	-6.183788	-5.466667	VALUE	OBAN	1	59123.18	13446.875		NA	NA	UK		GBROB			770307878.1	32229.42	746665373.6		806081003.7		954145049.8		943934737.1		869256047.5	21192.18	1006453846	5701.57
Corpach,UK	Corpach	UK	1006453846		0.558065	872	934	NA	56.844065	56.4	UK - Corpach	-5.128667	-5.466667	VALUE	OBAN	1	10468.03			NA	NA	UK		GBROB			770307878.1	5881.64	746665373.6		806081003.7	3543.66	954145049.8		943934737.1	1042.73	869256047.5		1006453846
Cuan Ferry, Seil,UK	Cuan Ferry, Seil	UK	1006453846	0%	0.209678	884	934	NA	56.267727	56.4	UK - Cuan Ferry, Seil	-5.62936	-5.466667	VALUE	OBAN	1	1402334.07	104869.935		NA	NA	UK		GBROB			770307878.1	47704.09	746665373.6	236151.26	806081003.7	351630.27	954145049.8	269039.98	943934737.1	258685.07	869256047.5	56177.33	1006453846	153562.54	29383.54
Fionnphort, Isle of Mull,UK	Fionnphort, Isle of Mull	UK	1006453846	0%	0.906343	918	934	NA	56.324882	56.4	UK - Fionnphort, Isle of Mull	-6.369892	-5.466667	VALUE	OBAN	1	5536290.84	470604.23		NA	NA	UK		GBROB			770307878.1	387381.04	746665373.6	878892.43	806081003.7	1277264.66	954145049.8	1022344.51	943934737.1	1009692.65	869256047.5	380703.44	1006453846	560505.02	19507.09
Fort William,UK	Fort William	UK	1006453846	0%	0.553977	925	934	NA	56.819817	56.4	UK - Fort William	-5.105218	-5.466667	VALUE	OBAN	1	1082991.92	125600.68		NA	NA	UK		GBROB			770307878.1	324148.09	746665373.6	115752.67	806081003.7	119301.51	954145049.8	141235.05	943934737.1	129464.8	869256047.5	139177.83	1006453846	112023.53	1888.44
Kinlochleven,UK	Kinlochleven	UK	1006453846	0%	0.592377	997	934	NA	56.713145	56.4	UK - Kinlochleven	-4.963824	-5.466667	VALUE	OBAN	1	65340.89	3999.78		NA	NA	UK		GBROB			770307878.1	794.48	746665373.6	17745.77	806081003.7	42800.85	954145049.8		943934737.1		869256047.5		1006453846	3999.78
Loch Buie (Mull),UK	Loch Buie (Mull)	UK	1006453846	0%	0.394836	1018	934	NA	56.355292	56.4	UK - Loch Buie (Mull)	-5.858964	-5.466667	VALUE	OBAN	1	690063.38	4256.69		NA	NA	UK		GBROB			770307878.1	165146.72	746665373.6	143335.69	806081003.7	157098.18	954145049.8	176939.33	943934737.1	43286.77	869256047.5		1006453846	4256.69
Loch Scridain (Isle Mull),UK	Loch Scridain (Isle Mull)	UK	1006453846		0.618591	1021	934	NA	56.362112	56.4	UK - Loch Scridain (Isle Mull)	-6.084096	-5.466667	VALUE	OBAN	1	1895612.09			NA	NA	UK		GBROB			770307878.1	1844198.41	746665373.6		806081003.7		954145049.8		943934737.1	51413.69	869256047.5		1006453846
Oban,UK	Oban	UK	1006453846	0%	0.015777	1080	934	NA	56.415157	56.4	UK - Oban	-5.471047	-5.466667	VALUE	OBAN	1	31529721.05	4148575.925		NA	NA	UK		GBROB			770307878.1	4953179.89	746665373.6	3224273.95	806081003.7	4028237.86	954145049.8	4530215.54	943934737.1	5935973.1	869256047.5	3519599.11	1006453846	4777552.74	560688.86
Port Appin,UK	Port Appin	UK	1006453846	0%	0.164675	1097	934	NA	56.553917	56.4	UK - Port Appin	-5.40812	-5.466667	VALUE	OBAN	1	1037634.58	128934.475		NA	NA	UK		GBROB			770307878.1	51720.76	746665373.6	205407.33	806081003.7	172329.96	954145049.8	185879.43	943934737.1	123895.62	869256047.5	93926.88	1006453846	163942.07	40532.53
Salen,UK	Salen	UK	1006453846	0%	0.493424	1154	934	NA	56.51658	56.4	UK - Salen	-5.946121	-5.466667	VALUE	OBAN	1	285529.67	22348.035		NA	NA	UK		GBROB			770307878.1		746665373.6	8888.66	806081003.7	74277.87	954145049.8	113145.66	943934737.1	41428.77	869256047.5	12284.21	1006453846	32411.86	3092.64
South Cuan, Luing,UK	South Cuan, Luing	UK	1006453846	0%	0.21494	1183	934	NA	56.264643	56.4	UK - South Cuan, Luing	-5.633634	-5.466667	VALUE	OBAN	1	1828890.98	145842.645		NA	NA	UK		GBROB			770307878.1	757229.96	746665373.6	207496.64	806081003.7	163291.59	954145049.8	202167.43	943934737.1	153244.86	869256047.5	121708.88	1006453846	169976.41	53775.22
Toberonochy,UK	Toberonochy	UK	1006453846	0%	0.24649	1227	934	NA	56.216925	56.4	UK - Toberonochy	-5.631715	-5.466667	VALUE	OBAN	1	6020.84	3010.42		NA	NA	UK		GBROB			770307878.1		746665373.6		806081003.7		954145049.8		943934737.1		869256047.5	1671.42	1006453846	4349.42
Ulva Ferry,UK	Ulva Ferry	UK	1006453846	0%	0.702586	1236	934	NA	56.47975	56.4	UK - Ulva Ferry	-6.164712	-5.466667	VALUE	OBAN	1	3062720.08	416287.47		NA	NA	UK		GBROB			770307878.1	156769.94	746665373.6	484873.46	806081003.7	541372.96	954145049.8	395262.53	943934737.1	578798.1	869256047.5	344443.47	1006453846	488131.47	73068.16
Christchurch,UK	Christchurch	UK	1006453846	0%	0.222237	863	937	NA	50.735777	50.716667	UK - Christchurch	-1.778586	-2	VALUE	POOLE	1	1919892.71	291837.86		NA	NA	UK		GBRPE			770307878.1	28755.35	746665373.6	199552.82	806081003.7	408677.42	954145049.8	350106.79	943934737.1	326557.25	869256047.5	244246.55	1006453846	339429.17	22567.36
Kimmeridge,UK	Kimmeridge	UK	1006453846	0%	0.153283	991	937	NA	50.617738	50.716667	UK - Kimmeridge	-2.117085	-2	VALUE	POOLE	1	161628.43	15240.015		NA	NA	UK		GBRPE			770307878.1		746665373.6	23308.59	806081003.7	30318.41	954145049.8	38351.89	943934737.1	38844.89	869256047.5	11778.41	1006453846	18701.62	324.63
Poole,UK	Poole	UK	1006453846	0%	0.012854	1095	937	NA	50.71505	50.716667	UK - Poole	-1.987248	-2	VALUE	POOLE	1	13526779.72	1585309.24		NA	NA	UK		GBRPE			770307878.1	814946.33	746665373.6	1847235.57	806081003.7	2665794.86	954145049.8	2552033.45	943934737.1	2188828.58	869256047.5	1380030.6	1006453846	1790587.88	287322.45
Swanage,UK	Swanage	UK	1006453846	0%	0.11527	1214	937	NA	50.608277	50.716667	UK - Swanage	-1.960769	-2	VALUE	POOLE	1	845721.5	138354.485		NA	NA	UK		GBRPE			770307878.1		746665373.6	108819.24	806081003.7	72665.52	954145049.8	175394.91	943934737.1	190485.16	869256047.5	121062.57	1006453846	155646.4	21647.69
Port Talbot,UK	Port Talbot	UK	1006453846		0.005374	1104	941	NA	51.59468	51.6	UK - Port Talbot	-3.784097	-3.783333	VALUE	PORT TALBOT	1	4003.66			NA	NA	UK		GBRPT			770307878.1		746665373.6		806081003.7	1060.91	954145049.8		943934737.1	2942.75	869256047.5		1006453846
Porthcawl,UK	Porthcawl	UK	1006453846	0%	0.144081	1108	941	NA	51.478968	51.6	UK - Porthcawl	-3.705163	-3.783333	VALUE	PORT TALBOT	1	425891.22	59778.89		NA	NA	UK		GBRPT			770307878.1	23306.96	746665373.6	64396.17	806081003.7	91249.87	954145049.8	89727.21	943934737.1	34699.16	869256047.5	72829.24	1006453846	46728.54	2954.07
Abbotsbury,UK	Abbotsbury	UK	1006453846	0%	0.163315	747	940	NA	50.66556	50.6	UK - Abbotsbury	-2.599579	-2.45	VALUE	PORTLAND	1	41664.72	10979.435		NA	NA	UK		GBRPO			770307878.1		746665373.6		806081003.7		954145049.8	1296.7	943934737.1	18409.15	869256047.5	12624.61	1006453846	9334.26
Portland,UK	Portland	UK	1006453846	0%	0.033049	1114	940	NA	50.567189	50.6	UK - Portland	-2.446035	-2.45	VALUE	PORTLAND	1	2025872.19	280556.78		NA	NA	UK		GBRPO			770307878.1	37306.4	746665373.6	197001.5	806081003.7	287231.97	954145049.8	657405.95	943934737.1	264192.44	869256047.5	263879.96	1006453846	297233.6	21620.37
West Bay,UK	West Bay	UK	1006453846	0%	0.332936	1245	940	NA	50.711711	50.6	UK - West Bay	-2.763636	-2.45	VALUE	PORTLAND	1	4121460.83	525993.82		NA	NA	UK		GBRPO			770307878.1	238552.58	746665373.6	538559.94	806081003.7	599486.92	954145049.8	869785.68	943934737.1	704300.33	869256047.5	497851.07	1006453846	554136.57	118787.74
Weymouth,UK	Weymouth	UK	1006453846	0%	0.016316	1253	940	NA	50.614428	50.6	UK - Weymouth	-2.457621	-2.45	VALUE	PORTLAND	1	20563086.19	3253840.305		NA	NA	UK		GBRPO			770307878.1	1881907.88	746665373.6	2287974.59	806081003.7	2746262.23	954145049.8	2881825.77	943934737.1	3098442.43	869256047.5	2457193.11	1006453846	4050487.5	1158992.68
Wyke Regis,UK	Wyke Regis	UK	1006453846	0%	0.026096	1267	940	NA	50.595038	50.6	UK - Wyke Regis	-2.47562	-2.45	VALUE	PORTLAND	1	1709.18	351.415		NA	NA	UK		GBRPO			770307878.1		746665373.6		806081003.7		954145049.8	918.21	943934737.1	62.05	869256047.5	565.52	1006453846	137.31	26.08
Bembridge,UK	Bembridge	UK	1006453846	0%	0.11371	799	935	NA	50.685956	50.797	UK - Bembridge	-1.083519	-1.108	VALUE	PORTSMOUTH	1	192052.79	89015.24		NA	NA	UK		GBRP			770307878.1		746665373.6		806081003.7		954145049.8		943934737.1		869256047.5	8100.23	1006453846	169930.25	14022.32
Emsworth,UK	Emsworth	UK	1006453846	0%	0.177592	905	935	NA	50.848132	50.797	UK - Emsworth	-0.937928	-1.108	VALUE	PORTSMOUTH	1	69777.86	21023.78		NA	NA	UK		GBRP			770307878.1		746665373.6		806081003.7	8131.72	954145049.8	15656.03	943934737.1	1874.42	869256047.5	25972.8	1006453846	16074.76	2068.14
Fleet,UK	Fleet	UK	1006453846		0.548707	921	935	NA	51.277283	50.797	UK - Fleet	-0.842655	-1.108	VALUE	PORTSMOUTH	1	255.81			NA	NA	UK		GBRP			770307878.1		746665373.6	255.81	806081003.7		954145049.8		943934737.1		869256047.5		1006453846
Guernsey,UK	Guernsey	UK	1006453846	0%	0.672836	950	935	NA	51.45229	50.797	UK - Guernsey	-0.955344	-1.108	VALUE	PORTSMOUTH	1	21303.54	3868.79		NA	NA	UK		GBRP			770307878.1		746665373.6		806081003.7		954145049.8		943934737.1		869256047.5	1910.43	1006453846	5827.15	13565.97
Hayling Island,UK	Hayling Island	UK	1006453846	0%	0.133786	956	935	NA	50.829374	50.797	UK - Hayling Island	-0.97819	-1.108	VALUE	PORTSMOUTH	1	29645.19	3103.85		NA	NA	UK		GBRP			770307878.1		746665373.6	3285.33	806081003.7	628.23	954145049.8	19152.08	943934737.1	371.86	869256047.5	4408.49	1006453846	1799.21
Itchenor,UK	Itchenor	UK	1006453846	0%	0.240989	981	935	NA	50.801308	50.797	UK - Itchenor	-0.867049	-1.108	VALUE	PORTSMOUTH	1	153773.15	2459.08		NA	NA	UK		GBRP			770307878.1	15653.29	746665373.6	38276.5	806081003.7	28709.18	954145049.8	12510.44	943934737.1	53705.58	869256047.5	4348.93	1006453846	569.23
Portsmouth,UK	Portsmouth	UK	1006453846	0%	0.031547	1127	935	NA	50.816667	50.797	UK - Portsmouth	-1.083333	-1.108	VALUE	PORTSMOUTH	1	17594679.09	2366609.17		NA	NA	UK		GBRP			770307878.1	1277835.83	746665373.6	1958437.58	806081003.7	2504853.25	954145049.8	3068824.76	943934737.1	3460910.87	869256047.5	1846738.06	1006453846	2886480.28	590598.45
Clacton-on-Sea,UK	Clacton-on-Sea	UK	1006453846	0%	0.157248	864	949	NA	51.789534	51.933333	UK - Clacton-on-Sea	1.153035	1.216667	VALUE	RAMSEY	1	126162.81	11158.44		NA	NA	UK		GBRRY			770307878.1	253	746665373.6	5539.44	806081003.7	35791.86	954145049.8	34910.13	943934737.1	27351.5	869256047.5	20906.44	1006453846	1410.44
Walton-on-the-Naze,UK	Walton-on-the-Naze	UK	1006453846	0%	0.099288	1241	949	NA	51.848186	51.933333	UK - Walton-on-the-Naze	1.267736	1.216667	VALUE	RAMSEY	1	851765.85	94492.845		NA	NA	UK		GBRRY			770307878.1	117629.22	746665373.6	90853.77	806081003.7	133698.64	954145049.8	138132.09	943934737.1	176975.93	869256047.5	75616.66	1006453846	113369.03	5490.52
Broadstairs,UK	Broadstairs	UK	1006453846	0%	0.02686	824	944	NA	51.360163	51.333333	UK - Broadstairs	1.432038	1.433333	VALUE	RAMSGATE	1	54606.34	178.38		NA	NA	UK		GBRR			770307878.1		746665373.6	3082.62	806081003.7	1544.96	954145049.8	38013.54	943934737.1	5249.9	869256047.5		1006453846	178.38	6536.94
Deal,UK	Deal	UK	1006453846	0%	0.115278	889	944	NA	51.222491	51.333333	UK - Deal	1.401661	1.433333	VALUE	RAMSGATE	1	5549.92	1439.035		NA	NA	UK		GBRR			770307878.1		746665373.6		806081003.7	110.28	954145049.8		943934737.1	2254.69	869256047.5	2257.95	1006453846	620.12	306.89
Margate,UK	Margate	UK	1006453846		0.073029	1041	944	NA	51.389646	51.333333	UK - Margate	1.386834	1.433333	VALUE	RAMSGATE	1	47814.35	347.14		NA	NA	UK		GBRR			770307878.1		746665373.6		806081003.7	2116.13	954145049.8	31076.5	943934737.1	14016.13	869256047.5	347.14	1006453846		258.44
Ramsgate,UK	Ramsgate	UK	1006453846	0%	0.013619	1135	944	NA	51.335545	51.333333	UK - Ramsgate	1.419895	1.433333	VALUE	RAMSGATE	1	5806155.73	923229.45		NA	NA	UK		GBRR			770307878.1	168882.86	746665373.6	699184.63	806081003.7	936027.54	954145049.8	849338.5	943934737.1	1064973.34	869256047.5	849265.15	1006453846	997193.75	241289.96
Canvey Island,UK	Canvey Island	UK	1006453846	0%	0.147654	846	947	NA	51.517083	51.388	UK - Canvey Island	0.578411	0.506721	VALUE	ROCHESTER	1	428837.29	30028.18		NA	NA	UK		GBRRR			770307878.1	19800.68	746665373.6	110754.13	806081003.7	104903.14	954145049.8	76563.9	943934737.1	56287.87	869256047.5	21014.78	1006453846	39041.58	471.21
Penberth,UK	Penberth	UK	1006453846	0%	0.519266	1085	947	NA	51.438783	51.388	UK - Penberth	-0.010057	0.506721	VALUE	ROCHESTER	1	161266.37	16219.295		NA	NA	UK		GBRRR			770307878.1		746665373.6	23890.98	806081003.7	33989.99	954145049.8	39305.64	943934737.1	31546.36	869256047.5	16951.47	1006453846	15487.12	94.81
Rochester,UK	Rochester	UK	1006453846	0%	0	1145	947	NA	51.388	51.388	UK - Rochester	0.506721	0.506721	VALUE	ROCHESTER	1	21339.94	3429.145		NA	NA	UK		GBRRR			770307878.1		746665373.6	4393.02	806081003.7	3120.3	954145049.8	3611.23	943934737.1	2984.37	869256047.5	2335.09	1006453846	4523.2	372.73
Sleat,UK	Sleat	UK	1006453846	0%	0.556507	1180	947	NA	51.531541	51.388	UK - Sleat	-0.030956	0.506721	VALUE	ROCHESTER	1	1895466.65	275964.61		NA	NA	UK		GBRRR			770307878.1	222195.93	746665373.6	253128.79	806081003.7	354381.23	954145049.8	176806.45	943934737.1	248290.9	869256047.5	99155.53	1006453846	452773.69	88734.14
Arran,UK	Arran	UK	1006453846	0%	0.308837	774	946	NA	55.580616	55.833333	UK - Arran	-5.210857	-5.033333	VALUE	ROTHESAY	1	141701.67	11124.975		NA	NA	UK		GBRRO			770307878.1	6563.81	746665373.6	8392.83	806081003.7	36357.68	954145049.8	33881.49	943934737.1	34255.91	869256047.5	11430.15	1006453846	10819.8
Brodick, Isle of Arran,UK	Brodick, Isle of Arran	UK	1006453846		0.281412	825	946	NA	55.575111	55.833333	UK - Brodick, Isle of Arran	-5.145199	-5.033333	VALUE	ROTHESAY	1	6917.86	6917.86		NA	NA	UK		GBRRO			770307878.1		746665373.6		806081003.7		954145049.8		943934737.1		869256047.5	6917.86	1006453846
Bute,UK	Bute	UK	1006453846	0%	0.048991	839	946	NA	55.809015	55.833333	UK - Bute	-5.075863	-5.033333	VALUE	ROTHESAY	1	503910.53	3578.01		NA	NA	UK		GBRRO			770307878.1	453054.85	746665373.6	19348.34	806081003.7	555.21	954145049.8	2129.61	943934737.1	22881.74	869256047.5		1006453846	3578.01	2362.76
Kyles of Bute,UK	Kyles of Bute	UK	1006453846	0%	0.165065	1004	946	NA	55.854145	55.833333	UK - Kyles of Bute	-5.197082	-5.033333	VALUE	ROTHESAY	1	253383.4	39381.935		NA	NA	UK		GBRRO			770307878.1	9523.69	746665373.6	13400.78	806081003.7	54914.96	954145049.8	56180.5	943934737.1	40599.59	869256047.5	32919.82	1006453846	45844.05
Rothesay, Isle of Bute,UK	Rothesay, Isle of Bute	UK	1006453846	0%	0.022613	1150	946	NA	55.835963	55.833333	UK - Rothesay, Isle of Bute	-5.055793	-5.033333	VALUE	ROTHESAY	1	512238.82	28306.235		NA	NA	UK		GBRRO			770307878.1	30583.14	746665373.6	71903.92	806081003.7	94901.02	954145049.8	115588.15	943934737.1	139356.88	869256047.5	18318.01	1006453846	38294.46	3293.22
Greenfield,UK	Greenfield	UK	1006453846		0.775189	945	945	NA	53.531971	53.333333	UK - Greenfield	-2.000692	-2.75	VALUE	RUNCORN	1	8169.67			NA	NA	UK		GBRRN			770307878.1	1096.77	746665373.6	2984.91	806081003.7	2991.65	954145049.8	1096.35	943934737.1		869256047.5		1006453846
Camber,UK	Camber	UK	1006453846		0.063374	843	948	NA	50.936711	50.95	UK - Camber	0.795299	0.733333	VALUE	RYE	1	5429.49	5429.49		NA	NA	UK		GBRRX			770307878.1		746665373.6		806081003.7		954145049.8		943934737.1		869256047.5	5429.49	1006453846
Dungeness,UK	Dungeness	UK	1006453846	0%	0.233966	896	948	NA	50.919325	50.95	UK - Dungeness	0.96528	0.733333	VALUE	RYE	1	2767193.3	318462.775		NA	NA	UK		GBRRX			770307878.1		746665373.6	454846.05	806081003.7	514670.5	954145049.8	588118.67	943934737.1	544842.26	869256047.5	299915.55	1006453846	337010	27790.28
Hastings,UK	Hastings	UK	1006453846	0%	0.186354	954	948	NA	50.854259	50.95	UK - Hastings	0.573453	0.733333	VALUE	RYE	1	5644736.26	1075425.09		NA	NA	UK		GBRRX			770307878.1		746665373.6	802366.45	806081003.7	765802.46	954145049.8	897050.97	943934737.1	825705.99	869256047.5	1030515.08	1006453846	1120335.1	202960.22
Rye,UK	Rye	UK	1006453846	0%	0.003937	1152	948	NA	50.949708	50.95	UK - Rye	0.73726	0.733333	VALUE	RYE	1	11314240.64	1667644.595		NA	NA	UK		GBRRX			770307878.1	162891.55	746665373.6	1616085.84	806081003.7	1709232.94	954145049.8	2271755.15	943934737.1	1939426.95	869256047.5	1693014.65	1006453846	1642274.54	279559.02
Hope Cove,UK	Hope Cove	UK	1006453846		0.073955	963	952	NA	50.246989	50.233333	UK - Hope Cove	-3.856017	-3.783333	VALUE	SALCOMBE	1	6128.61			NA	NA	UK		GBRSE			770307878.1		746665373.6	4917.05	806081003.7	1211.56	954145049.8		943934737.1		869256047.5		1006453846
Kingsbridge,UK	Kingsbridge	UK	1006453846	0%	0.05095	994	952	NA	50.283948	50.233333	UK - Kingsbridge	-3.777493	-3.783333	VALUE	SALCOMBE	1	48565.23	9956.555		NA	NA	UK		GBRSE			770307878.1		746665373.6	19196.1	806081003.7	519.7	954145049.8	5062.99	943934737.1	2911.93	869256047.5	7751.75	1006453846	12161.36	961.4
Salcombe,UK	Salcombe	UK	1006453846	0%	0.014192	1153	952	NA	50.23758	50.233333	UK - Salcombe	-3.769791	-3.783333	VALUE	SALCOMBE	1	15498165.23	2187218.96		NA	NA	UK		GBRSE			770307878.1	1807666.04	746665373.6	1813719.37	806081003.7	2563996.3	954145049.8	2411216.78	943934737.1	2305985.51	869256047.5	1215468.27	1006453846	3158969.65	221143.32
Bridlington,UK	Bridlington	UK	1006453846	1%	0.295185	818	953	NA	54.08535	54.287222	UK - Bridlington	-0.198802	-0.414167	VALUE	SCARBOROUGH	1	47267431.82	8347792.665		NA	NA	UK		GBRSH			770307878.1	4428753.71	746665373.6	5260019.89	806081003.7	5221155.65	954145049.8	6571489.28	943934737.1	8081549.89	869256047.5	7708032.18	1006453846	8987553.15	1008878.07
Filey,UK	Filey	UK	1006453846	0%	0.145676	916	953	NA	54.210076	54.287222	UK - Filey	-0.290594	-0.414167	VALUE	SCARBOROUGH	1	944647.88	69987.165		NA	NA	UK		GBRSH			770307878.1		746665373.6	79396.07	806081003.7	184734.06	954145049.8	243728.47	943934737.1	296814.95	869256047.5	114814.44	1006453846	25159.89
Flamborough,UK	Flamborough	UK	1006453846	0%	0.336033	920	953	NA	54.116328	54.287222	UK - Flamborough	-0.124833	-0.414167	VALUE	SCARBOROUGH	1	81175.57	25034.555		NA	NA	UK		GBRSH			770307878.1		746665373.6	492	806081003.7	10423.24	954145049.8	4692.79	943934737.1	4994.42	869256047.5	4931.91	1006453846	45137.2	10503.99
Scarborough,UK	Scarborough	UK	1006453846	1%	0.014988	1163	953	NA	54.283113	54.287222	UK - Scarborough	-0.399752	-0.414167	VALUE	SCARBOROUGH	1	26622927.21	4898806.535		NA	NA	UK		GBRSH			770307878.1	2086911.94	746665373.6	2329899.64	806081003.7	2790579.69	954145049.8	3409394.42	943934737.1	3884171.74	869256047.5	3202696.68	1006453846	6594916.39	2324356.7
Herne Bay,UK	Herne Bay	UK	1006453846	0%	0.123643	959	954	NA	51.370922	51.316667	UK - Herne Bay	1.127771	1.016667	VALUE	SHOREHAM	1	254264.41	34195.645		NA	NA	UK		GBRSM			770307878.1	7811.8	746665373.6	1730.26	806081003.7	29537.55	954145049.8	36645.29	943934737.1	79388.72	869256047.5	28242.06	1006453846	40149.23	30759.49
Whitstable,UK	Whitstable	UK	1006453846	0%	0.045024	1259	954	NA	51.361047	51.316667	UK - Whitstable	1.024256	1.016667	VALUE	SHOREHAM	1	3703985.17	1367927.99		NA	NA	UK		GBRSM			770307878.1	6403.02	746665373.6	135710.18	806081003.7	155492.47	954145049.8	190255	943934737.1	400032.47	869256047.5	1090890.76	1006453846	1644965.22	80236.05
South Shields,UK	South Shields	UK	1006453846	0%	0.013108	1187	958	NA	54.999424	54.987778	UK - South Shields	-1.427406	-1.421389	VALUE	SOUTH SHIELDS	1	8755.41	4179.26		NA	NA	UK		GBRSSS			770307878.1		746665373.6	18.09	806081003.7	378.81	954145049.8		943934737.1		869256047.5	4947.98	1006453846	3410.54
Hamble,UK	Hamble	UK	1006453846		0.089869	951	959	NA	50.858827	50.9	UK - Hamble	-1.320117	-1.4	VALUE	SOUTHAMPTON	1	462810.16			NA	NA	UK		GBRSU			770307878.1	10038.02	746665373.6	36043.78	806081003.7	167221.7	954145049.8	111222.24	943934737.1	118259.52	869256047.5		1006453846		20024.9
Lymington,UK	Lymington	UK	1006453846	0%	0.200379	1033	959	NA	50.758531	50.9	UK - Lymington	-1.54191	-1.4	VALUE	SOUTHAMPTON	1	4155735.23	676866.3		NA	NA	UK		GBRSU			770307878.1	328500.64	746665373.6	462570.95	806081003.7	604137.12	954145049.8	601667.87	943934737.1	677832.3	869256047.5	487628.66	1006453846	866103.94	127293.75
Southampton,UK	Southampton	UK	1006453846	0%	0.010631	1188	959	NA	50.9097	50.9	UK - Southampton	-1.404351	-1.4	VALUE	SOUTHAMPTON	1	1218634.1	173319.49		NA	NA	UK		GBRSU			770307878.1	1147.33	746665373.6	134258.77	806081003.7	287211.04	954145049.8	277592.28	943934737.1	171785.71	869256047.5	191788.87	1006453846	154850.11
Hayle,UK	Hayle	UK	1006453846	0%	0.070497	955	957	NA	50.185467	50.208611	UK - Hayle	-5.42091	-5.4875	VALUE	ST IVES	1	2276500.54	382689.675		NA	NA	UK		GBRSS			770307878.1	801.35	746665373.6	214170.73	806081003.7	330923.86	954145049.8	453832.4	943934737.1	504945.84	869256047.5	357527.28	1006453846	407852.07	6447.02
Porthleven,UK	Porthleven	UK	1006453846	0%	0.211345	1110	957	NA	50.085305	50.208611	UK - Porthleven	-5.315853	-5.4875	VALUE	ST IVES	1	300680.28	15193.44		NA	NA	UK		GBRSS			770307878.1		746665373.6	66440.37	806081003.7	87978.42	954145049.8	61672.04	943934737.1	54202.57	869256047.5	9650.04	1006453846	20736.84
Portreath,UK	Portreath	UK	1006453846	0%	0.205529	1122	957	NA	50.260642	50.208611	UK - Portreath	-5.288665	-5.4875	VALUE	ST IVES	1	156200.22	6730.64		NA	NA	UK		GBRSS			770307878.1		746665373.6	13234.41	806081003.7	23184.42	954145049.8	39794.21	943934737.1	66525.89	869256047.5	12339.56	1006453846	1121.72
St Ives,UK	St Ives	UK	1006453846	0%	0.003393	1196	957	NA	50.208386	50.208611	UK - St Ives	-5.490886	-5.4875	VALUE	ST IVES	1	2131054.26	254910.26		NA	NA	UK		GBRSS			770307878.1		746665373.6	240672.63	806081003.7	429467.63	954145049.8	481010.53	943934737.1	453623.82	869256047.5	203874.55	1006453846	305945.97	16459.13
Ardentinny,UK	Ardentinny	UK	1006453846		0.177551	767	956	NA	56.046502	55.916667	UK - Ardentinny	-4.912225	-5.033333	VALUE	STRANRAER	1	40921.58			NA	NA	UK		GBRSR			770307878.1	3609.53	746665373.6	7823.26	806081003.7	10464.07	954145049.8	3256.25	943934737.1	15768.48	869256047.5		1006453846
Dunoon,UK	Dunoon	UK	1006453846	0%	0.112478	897	956	NA	55.950973	55.916667	UK - Dunoon	-4.926214	-5.033333	VALUE	STRANRAER	1	647163.97	25997.355		NA	NA	UK		GBRSR			770307878.1	57615.19	746665373.6	133112.33	806081003.7	205150.09	954145049.8	126213.42	943934737.1	72159.19	869256047.5	9796.35	1006453846	42198.36	919.04
Furnace,UK	Furnace	UK	1006453846	0%	0.279329	929	956	NA	56.153288	55.916667	UK - Furnace	-5.181776	-5.033333	VALUE	STRANRAER	1	498274.55	31753.24		NA	NA	UK		GBRSR			770307878.1	29214.18	746665373.6	86081.84	806081003.7	130310.85	954145049.8	125046.22	943934737.1	48791.4	869256047.5	34555.39	1006453846	28951.09	15323.6
Wemyss Bay,UK	Wemyss Bay	UK	1006453846		0.145973	1244	956	NA	55.891337	55.916667	UK - Wemyss Bay	-4.889574	-5.033333	VALUE	STRANRAER	1	3233.26			NA	NA	UK		GBRSR			770307878.1		746665373.6		806081003.7		954145049.8		943934737.1	3233.26	869256047.5		1006453846
Casteltown,UK	Casteltown	UK	1006453846		0.063321	854	951	NA	54.915314	54.911944	UK - Casteltown	-1.446565	-1.383333	VALUE	SUNDERLAND	1	117005.15			NA	NA	UK		GBRSD			770307878.1		746665373.6	117005.15	806081003.7		954145049.8		943934737.1		869256047.5		1006453846
Castletown,UK	Castletown	UK	1006453846		0.063321	856	951	NA	54.915314	54.911944	UK - Castletown	-1.446565	-1.383333	VALUE	SUNDERLAND	1	153.8			NA	NA	UK		GBRSD			770307878.1		746665373.6		806081003.7	153.8	954145049.8		943934737.1		869256047.5		1006453846
Seaham,UK	Seaham	UK	1006453846	0%	0.085002	1167	951	NA	54.840346	54.911944	UK - Seaham	-1.337517	-1.383333	VALUE	SUNDERLAND	1	422413.83	83049.09		NA	NA	UK		GBRSD			770307878.1	22396.7	746665373.6	24138.45	806081003.7	15022.69	954145049.8	4564.16	943934737.1	183860.1	869256047.5	36825.11	1006453846	129273.07	6333.56
Sunderland,UK	Sunderland	UK	1006453846	0%	0.005096	1212	951	NA	54.906869	54.911944	UK - Sunderland	-1.383801	-1.383333	VALUE	SUNDERLAND	1	1051030.79	162221.65		NA	NA	UK		GBRSD			770307878.1	52198.79	746665373.6	114257.26	806081003.7	119500.82	954145049.8	225608.83	943934737.1	188208.5	869256047.5	159118.32	1006453846	165324.98	26813.29
Swansea,UK	Swansea	UK	1006453846	0%	0.025911	1215	950	NA	51.62144	51.633333	UK - Swansea	-3.943646	-3.966667	VALUE	SWANSEA	1	19665024.27	1144958.905		NA	NA	UK		GBRSA			770307878.1	808987.58	746665373.6	4042748.01	806081003.7	3314256.08	954145049.8	4197803.91	943934737.1	4849258.68	869256047.5	1148792.72	1006453846	1141125.09	162052.21
Ardrishaig,UK	Ardrishaig	UK	1006453846	0%	0.168518	771	963	NA	56.010917	55.85	UK - Ardrishaig	-5.450042	-5.4	VALUE	TARBERT	1	478779.64	27856.585		NA	NA	UK		GBRTT			770307878.1	158066.87	746665373.6	55928.64	806081003.7	69819.25	954145049.8	80880.27	943934737.1	56450.45	869256047.5	15241.97	1006453846	40471.2	1920.99
Crinan,UK	Crinan	UK	1006453846	0%	0.288186	881	963	NA	56.090766	55.85	UK - Crinan	-5.558376	-5.4	VALUE	TARBERT	1	7384799.09	653207.75		NA	NA	UK		GBRTT			770307878.1	1308808.85	746665373.6	902834.35	806081003.7	1157536.75	954145049.8	1447272.53	943934737.1	1168591.38	869256047.5	613754.16	1006453846	692661.34	93339.72
Jura,UK	Jura	UK	1006453846	0%	0.544125	985	963	NA	55.90418	55.85	UK - Jura	-5.941421	-5.4	VALUE	TARBERT	1	25453.03	5000.08		NA	NA	UK		GBRTT			770307878.1	13268.98	746665373.6	962.64	806081003.7	925.17	954145049.8	296.07	943934737.1		869256047.5	7412.02	1006453846	2588.14
Tarbert,UK	Tarbert	UK	1006453846	0%	0.020471	1218	963	NA	55.863246	55.85	UK - Tarbert	-5.415608	-5.4	VALUE	TARBERT	1	22556302.89	2723161.51		NA	NA	UK		GBRTT			770307878.1	3605533.62	746665373.6	2836576.25	806081003.7	3063891.87	954145049.8	3441310.75	943934737.1	3494132.28	869256047.5	2418008.48	1006453846	3028314.54	668535.1
Tayvallich,UK	Tayvallich	UK	1006453846	0%	0.287057	1220	963	NA	56.024944	55.85	UK - Tayvallich	-5.627589	-5.4	VALUE	TARBERT	1	3226607.56	338547.5		NA	NA	UK		GBRTT			770307878.1	598995.86	746665373.6	447703.48	806081003.7	535977.93	954145049.8	416454.46	943934737.1	385621.67	869256047.5	335868.92	1006453846	341226.08	164759.16
West Loch Tarbert,UK	West Loch Tarbert	UK	1006453846	0%	0.140812	1247	963	NA	55.786817	55.85	UK - West Loch Tarbert	-5.525841	-5.4	VALUE	TARBERT	1	8111554.13	471447.83		NA	NA	UK		GBRTT			770307878.1	1285808.44	746665373.6	1368786.94	806081003.7	1480404.88	954145049.8	1195882.27	943934737.1	1699298.71	869256047.5	396575.72	1006453846	546319.94	138477.22
Beer,UK	Beer	UK	1006453846	0%	0.432985	796	961	NA	50.699582	50.546	UK - Beer	-3.094168	-3.499	VALUE	TEIGNMOUTH	1	701002.35	121346.8		NA	NA	UK		GBRTH			770307878.1		746665373.6	70850.49	806081003.7	119377.01	954145049.8	117241.41	943934737.1	137165.17	869256047.5	147104.79	1006453846	95588.81	13674.67
Exmouth,UK	Exmouth	UK	1006453846	0%	0.112895	909	961	NA	50.619957	50.546	UK - Exmouth	-3.413702	-3.499	VALUE	TEIGNMOUTH	1	9280658.53	1043365.495		NA	NA	UK		GBRTH			770307878.1	752042.93	746665373.6	1285759.98	806081003.7	1777318.06	954145049.8	1609551.6	943934737.1	1543277.07	869256047.5	1008568.93	1006453846	1078162.06	225977.91
Sidmouth,UK	Sidmouth	UK	1006453846	0%	0.293167	1175	961	NA	50.67865	50.546	UK - Sidmouth	-3.23756	-3.499	VALUE	TEIGNMOUTH	1	181800.37	46233.12		NA	NA	UK		GBRTH			770307878.1		746665373.6		806081003.7	22917.44	954145049.8	27082.64	943934737.1	32231.56	869256047.5	52093.7	1006453846	40372.54	7102.5
Teignmouth,UK	Teignmouth	UK	1006453846	0%	0.002532	1221	961	NA	50.547033	50.546	UK - Teignmouth	-3.496688	-3.499	VALUE	TEIGNMOUTH	1	4110071.4	588525.975		NA	NA	UK		GBRTH			770307878.1	372841.74	746665373.6	363462.8	806081003.7	617648.1	954145049.8	773184.61	943934737.1	692386.02	869256047.5	381073.15	1006453846	795978.8	113496.19
Gorran Haven,UK	Gorran Haven	UK	1006453846		0.250041	938	962	NA	50.241845	50.261667	UK - Gorran Haven	-4.794079	-5.043333	VALUE	TRURO	1	6045.5			NA	NA	UK		GBRTO			770307878.1		746665373.6	587.77	806081003.7	1456.93	954145049.8	2953.09	943934737.1	1047.71	869256047.5		1006453846
Mevagissey,UK	Mevagissey	UK	1006453846	0%	0.255953	1046	962	NA	50.270226	50.261667	UK - Mevagissey	-4.787523	-5.043333	VALUE	TRURO	1	13494628.91	1961807.715		NA	NA	UK		GBRTO			770307878.1	637414.6	746665373.6	1404797.55	806081003.7	1775841.94	954145049.8	2504633.5	943934737.1	2673528.68	869256047.5	1682579.82	1006453846	2241035.61	574797.22
Newquay,UK	Newquay	UK	1006453846	0%	0.156802	1067	962	NA	50.415497	50.261667	UK - Newquay	-5.073719	-5.043333	VALUE	TRURO	1	4855503.53	747229.98		NA	NA	UK		GBRTO			770307878.1	99765.04	746665373.6	612296.21	806081003.7	905792.01	954145049.8	805856.67	943934737.1	858422.36	869256047.5	523211.15	1006453846	971248.81	78911.28
Portloe,UK	Portloe	UK	1006453846	0%	0.158067	1115	962	NA	50.219505	50.261667	UK - Portloe	-4.890992	-5.043333	VALUE	TRURO	1	250642.86	42770.055		NA	NA	UK		GBRTO			770307878.1		746665373.6	34534.58	806081003.7	42014.73	954145049.8	43605.43	943934737.1	41715.46	869256047.5	45664.9	1006453846	39875.21	3232.55
St Agnes,UK	St Agnes	UK	1006453846		0.168156	1193	962	NA	50.312509	50.261667	UK - St Agnes	-5.20362	-5.043333	VALUE	TRURO	1	20197.37	100.39		NA	NA	UK		GBRTO			770307878.1		746665373.6	463.58	806081003.7	2917.78	954145049.8	3855.58	943934737.1	12860.04	869256047.5	100.39	1006453846
Staithes,UK	Staithes	UK	1006453846	0%	0.179072	1200	970	NA	54.556434	54.486667	UK - Staithes	-0.795478	-0.630556	VALUE	WHITBY	1	457270.91	109362.275		NA	NA	UK		GBRWY			770307878.1		746665373.6	53954.82	806081003.7	52299.42	954145049.8	90066.25	943934737.1	41571.7	869256047.5	84715.92	1006453846	134008.63	654.17
Whitby,UK	Whitby	UK	1006453846	0%	0.017211	1256	970	NA	54.486335	54.486667	UK - Whitby	-0.613347	-0.630556	VALUE	WHITBY	1	20455343.65	3150045.065		NA	NA	UK		GBRWY			770307878.1	3030343.78	746665373.6	3071845.06	806081003.7	2307731.35	954145049.8	2024670.3	943934737.1	2692852.15	869256047.5	2433720.52	1006453846	3866369.61	1027810.87
Garlieston,UK	Garlieston	UK	1006453846	0%	0.106284	933	968	NA	54.789343	54.867159	UK - Garlieston	-4.371839	-4.444234	VALUE	WIGTOWN	1	1234618.98	130196.905		NA	NA	UK		GBRWN			770307878.1	65336.16	746665373.6	91690.28	806081003.7	283557.66	954145049.8	126132.89	943934737.1	359053.81	869256047.5	84215.58	1006453846	176178.23	48454.38
Isle of Whithorn,UK	Isle of Whithorn	UK	1006453846	0%	0.184035	979	968	NA	54.70072	54.867159	UK - Isle of Whithorn	-4.365705	-4.444234	VALUE	WIGTOWN	1	5311346.61	208096.35		NA	NA	UK		GBRWN			770307878.1	833798.48	746665373.6	714579.45	806081003.7	1143041.19	954145049.8	1226577.29	943934737.1	928299.05	869256047.5	211577.89	1006453846	204614.81	48858.45
Kirkcudbright,UK	Kirkcudbright	UK	1006453846	0%	0.396559	1000	968	NA	54.837569	54.867159	UK - Kirkcudbright	-4.04878	-4.444234	VALUE	WIGTOWN	1	26860796.08	2545310.69		NA	NA	UK		GBRWN			770307878.1	3856490.65	746665373.6	3156954.49	806081003.7	4804192.74	954145049.8	5279354.73	943934737.1	3722701.34	869256047.5	2220652.31	1006453846	2869969.07	950480.76
Port William,UK	Port William	UK	1006453846	0%	0.175353	1105	968	NA	54.759602	54.867159	UK - Port William	-4.582727	-4.444234	VALUE	WIGTOWN	1	1314361.7	125157.7		NA	NA	UK		GBRWN			770307878.1	55285.4	746665373.6	188997.11	806081003.7	267367.41	954145049.8	221499.32	943934737.1	249372.77	869256047.5	171110.63	1006453846	79204.77	81524.29
Barmouth (Abermaw),UK	Barmouth (Abermaw)	UK	1006453846	0%	0.008696	791	971	NA	52.722873	52.716667	UK - Barmouth (Abermaw)	-4.056092	-4.05	VALUE	YARMOUTH	1	112095.09	31058.48		NA	NA	UK		GBRYH			770307878.1		746665373.6	26953.87	806081003.7	19829.64	954145049.8	16359.27	943934737.1	17893.82	869256047.5		1006453846	31058.48
Pennal,UK	Pennal	UK	1006453846	0%	0.183838	1086	971	NA	52.58512	52.716667	UK - Pennal	-3.921579	-4.05	VALUE	YARMOUTH	1	6375725.27	2273613.445		NA	NA	UK		GBRYH			770307878.1		746665373.6	593.93	806081003.7	1157.77	954145049.8	18005.01	943934737.1	1023371.29	869256047.5	1917112.99	1006453846	2630113.9	785370.37
Portmadoc,UK	Portmadoc	UK	1006453846	0%	0.227041	1116	971	NA	52.927842	52.716667	UK - Portmadoc	-4.133384	-4.05	VALUE	YARMOUTH	1	2222.34	104.63		NA	NA	UK		GBRYH			770307878.1		746665373.6	769.48	806081003.7		954145049.8	401.4	943934737.1	842.2	869256047.5	164.18	1006453846	45.08
