# Supplementary material for: Where did the vessels go? An analysis of the EU fishing fleet gravitation between home ports, fishing grounds, landing ports and markets
Source: PLoS One. 2020 May 21;15(5):e0230494. doi: 10.1371/journal.pone.0230494 (PMC7241779; doi:10.1371/journal.pone.0230494)
Supplement: S1 Data — (ZIP) [file pone.0230494.s001.zip › Centrality_vS_Average_Sales_data.csv]

Calculation2	Country	node	sc	Sum of avg20112014
SMÖGEN (SWE)	SWE	SWE699	29470	3689954.26
GÖTEBORG (SWE)	SWE	SWE610	358	7543224.305
VIANA DO CASTELO (PRT)	PRT	PRTV	912	4282160.6
SINES (PRT)	PRT	PRTSN	14775	11428373.85
SESIMBRA (PRT)	PRT	PRTSB	30343	27715754.255
PORTIMÃO (PRT)	PRT	PRTPM	24424	10662214.695
PENICHE (PRT)	PRT	PRTPE	32695	32147459.01
LEIXÕES (PRT)	PRT	PRTL	26709	32294399.305
FIGUEIRA DA FOZ (PRT)	PRT	PRTFF	26696	8913182.885
AVEIRO (PRT)	PRT	PRTA	3202	13330358.78
ZIERIKZEE (NLD)	NLD	NLDZZ	105	69978.4
VLISSINGEN (NLD)	NLD	NLDVLI	2965	23541788.045
URK (NLD)	NLD	NLDUK	23256	30244364.245
HARLINGEN (NLD)	NLD	NLDHA	31302	16093153.57
DEN HELDER (NLD)	NLD	NLDHD	1383	15862362.79
BRUINISSE (NLD)	NLD	NLDBRU	4374	5511.545
SALACGRIVA (LVA)	LVA	LVASG	1444	95921.845
ROJA (LVA)	LVA	LVARA	6836	1426796.595
LIEPAJA (LVA)	LVA	LVALA	341	5014071.085
KLAIPEDA (LTU)	LTU	LTUK	245	1597015.715
VIAREGGIO (ITA)	ITA	ITA00044	269	606058.86
SAN BENEDETTO DEL TRONTO (ITA)	ITA	ITA00182	1204	5105370.895
MANFREDONIA (ITA)	ITA	ITA00167	0	3897144.13
ANCONA (ITA)	ITA	ITA00187	121	7725703.015
WORKINGTON (GBR)	GBR	GBRWO	1073	90721.67
WICK (GBR)	GBR	GBRWK	122	1348246.07
WHITEHAVEN (GBR)	GBR	GBRWA	0	2113873.77
ULLAPOOL (GBR)	GBR	GBRUL	249	30160836.055
STORNOWAY (GBR)	GBR	GBRSY	1245	3624302.4
PLYMOUTH (GBR)	GBR	GBRPH	5694	17519129.52
PETERHEAD (GBR)	GBR	GBRPD	53063	164982114.415
PENZANCE (GBR)	GBR	GBRPZ	3183	19442520.42
PEEL (GBR)	GBR	GBRPL	2900	1590360.405
PADSTOW (GBR)	GBR	GBRPW	633	2919484.05
MILFORD HAVEN (GBR)	GBR	GBRM	3706	8710366.9
LOWESTOFT (GBR)	GBR	GBRLT	116	2024358.005
LERWICK (GBR)	GBR	GBRLK	15256	87287029.6
FRASERBURGH (GBR)	GBR	GBRFR	43414	40371744.445
CASTLEBAY (GBR)	GBR	GBRCY	1573	3450215.455
CAMPBELTOWN (GBR)	GBR	GBRCN	2383	5751794.21
ARBROATH (GBR)	GBR	GBRAH	154	2806075.095
SÉTE (FRA)	FRA	FRAST	0	28452083.93
SAINT-MALO (FRA)	FRA	FRASM	295	18671629.465
PORT VENDRES (FRA)	FRA	FRAPV	239	5247378.015
LES SABLES D'OLOGNE (FRA)	FRA	FRALS	272	44018322.15
GUILVINEC (FRA)	FRA	FRAGV	9010	97322566.01
DOUARNENEZ (FRA)	FRA	FRADZ	5679	4773267.115
DIEPPE (FRA)	FRA	FRADP	0	8194041.16
CONCARNEAU (FRA)	FRA	FRACC	1426	21881462.21
FUENTERRABIA (ESP)	ESP	ESP11110	17120	24917051.78
VESTERØ (DNK)	DNK	DNK12003	674	591496.635
THYBORØN (DNK)	DNK	DNK23001	90567	32466018.71
THORSMINDE (DNK)	DNK	DNK22007	4702	5087950.095
TEJN (DNK)	DNK	DNK33026	16173	355965.185
SVENDBORG (DNK)	DNK	DNK09067	3495	58508.54
STUBBEKØBING (DNK)	DNK	DNK06055	49908	554412.975
STRANDBY (NORDJYLLAND) (DNK)	DNK	DNK12001	114532
SPODSBJERG (DNK)	DNK	DNK09037	0	704359.36
SØNDERBORG (DNK)	DNK	DNK18033	27514	149573.4
SØBY (DNK)	DNK	DNK09083	22495	472456
SKAGEN (DNK)	DNK	DNK11002	111228	56388095.38
RØNNE (DNK)	DNK	DNK33020	17962	1304141.87
RØDVIG (DNK)	DNK	DNK06015	1006	1306723.605
RØDBY HAVN (DNK)	DNK	DNK31030	166	69085.615
NEXØ (DNK)	DNK	DNK33019	51065	2896919.87
LYNÆS (DNK)	DNK	DNK29016	0	141959.055
KØGE (DNK)	DNK	DNK01024	8460	917264.44
KLINTHOLM HAVN (DNK)	DNK	DNK06017	12213	1410382.385
KERTEMINDE (DNK)	DNK	DNK08018	11553	628811.69
HVIDE SANDE (DNK)	DNK	DNK20001	64277	14832310.165
HUNDESTED (DNK)	DNK	DNK29015	3188	856050.885
HIRTSHALS (DNK)	DNK	DNK28001	143617	57865882.025
HASLE (DNK)	DNK	DNK33017	415	321047.115
HANSTHOLM (DNK)	DNK	DNK27015	115200	65654099.865
HALS (DNK)	DNK	DNK13003	16509	59846.095
GRENÅ (DNK)	DNK	DNK16026	25426	1074596.95
GILLELEJE (DNK)	DNK	DNK29011	84800	4708890.97
GEDSER (DNK)	DNK	DNK06049	1659	403803.99
FREDERIKSHAVN (DNK)	DNK	DNK12007	3755	82004.165
FÅBORG (DNK)	DNK	DNK09061	5624	337830.96
ESBJERG (DNK)	DNK	DNK19006	25504	4803776.985
EGERNSUND (DNK)	DNK	DNK18028	3174	14920.135
DRAGØR (DNK)	DNK	DNK01013	2231	243325.495
BØNNERUP (DNK)	DNK	DNK16004	1465	771232.185
BAGENKOP (DNK)	DNK	DNK09040	23607	1251607.935
ÅRØSUND (DNK)	DNK	DNK18043	3368	377833.485
ÅRØ (DNK)	DNK	DNK18002	0	793.115
ANHOLT (DNK)	DNK	DNK16016	12384	514136.27
AGGER (DNK)	DNK	DNK27028	3670	7288.145
WYK AUF FOEHR (DEU)	DEU	DEU0110	550
WREMEN (DEU)	DEU	DEU0305	0
VAREL (DEU)	DEU	DEU0312	0
SPIEKA-NEUFELD (DEU)	DEU	DEU0303	0	27266
SASSNITZ (DEU)	DEU	DEU0602	4860	346650
PELLWORM (DEU)	DEU	DEU0108	2219
NORDSTRAND (DEU)	DEU	DEU0126	372
NORDDEICH (DEU)	DEU	DEU0304	11096	77758
NEUHARLINGERSIEL (DEU)	DEU	DEU0309	632	74
MAASHOLM (DEU)	DEU	DEU0210	532	486
LABOE (DEU)	DEU	DEU0220	394	593
KARLSHAGEN (DEU)	DEU	DEU0606	0
KAPPELN (DEU)	DEU	DEU0209	243	189684.5
HUSUM (DEU)	DEU	DEU0102	4168
HOERNUM/SYLT (DEU)	DEU	DEU0125	6459
HEILIGENHAFEN (DEU)	DEU	DEU0207	1676	275983.5
HARLESIEL (DEU)	DEU	DEU0314	274	74008
GREETSIEL (DEU)	DEU	DEU0308	5150	256256
ECKERNFOERDE (DEU)	DEU	DEU0208	16119	13706
DANGAST (DEU)	DEU	DEU0322	162
CUXHAVEN (DEU)	DEU	DEU0301	14636	2413593.5
BREMERHAVEN (DEU)	DEU	DEU0402	104	582955
BRAKE (DEU)	DEU	DEU0316	664	62420
BENSERSIEL (DEU)	DEU	DEU0321	5188	2959
ZEEBRUGGE (BEL)	BEL	BELZEEBR	3636	40116250.005
NIEUWPOORT (BEL)	BEL	BELNIEUW	0	914091.715
