# Supplementary material for: Where did the vessels go? An analysis of the EU fishing fleet gravitation between home ports, fishing grounds, landing ports and markets
Source: PLoS One. 2020 May 21;15(5):e0230494. doi: 10.1371/journal.pone.0230494 (PMC7241779; doi:10.1371/journal.pone.0230494)
Supplement: S1 Data — (ZIP) [file pone.0230494.s001.zip › Coverage_of_market_data_data.csv]

Country	Coverage of total landings value
PL
LT	1%
EL	2%
SE	4%
IT	6%
DE	7%
PT	55%
NL	55%
FR	57%
UK	73%
DK	73%
LV	74%
BE	83%
IE	84%
