# Supplementary material for: Where did the vessels go? An analysis of the EU fishing fleet gravitation between home ports, fishing grounds, landing ports and markets
Source: PLoS One. 2020 May 21;15(5):e0230494. doi: 10.1371/journal.pone.0230494 (PMC7241779; doi:10.1371/journal.pone.0230494)
Supplement: S1 Data — (ZIP) [file pone.0230494.s001.zip › Coverage_by_port_data.csv]

Id	Name	Coverage	Number of vessels > 15 m	Latitude	Longitude
NLDZZ	ZIERIKZEE	86%	7	51.6501218	3.9184977
BELZEEBR	ZEEBRUGGE	89%	44	51.333333330	3.200000000
HRV23000	ZADAR	63%	93	44.1193923	15.2329111
DEU0110	WYK AUF FOEHR	20%	10	54.693333330	8.575000000
DEU0305	WREMEN	60%	5	53.650000000	8.500000000
NLDWK	WORKUM	0%	1	52.980533	5.447116
POL0345	WLADYSLAWOWO	82%	39	54.155474	19.316315
DEU0604	WISMAR	0%	1	53.896666670	11.453333330
GBRWN	WIGTOWN	100%	1	54.867159000	-4.444234000
GBRWK	WICK	33%	6	58.43333333	-3.083333333
GBRWY	WHITBY	80%	10	54.486666670	-0.630555556
IRLWD	WEXFORD	46%	37	52.342665380	-6.468826243
IRLWT	WESTPORT	33%	3	53.806349940	-9.551865620
NLDWL	WESTDONGERADEEL	55%	11	52.132633	5.291266
SWE728	VRÅNGÖ	100%	2	57.572730000	11.783050000
NLDVLI	VLISSINGEN	100%	5	51.450000000	3.583333333
ESP21200	VIVERO	80%	5	43.666020160	-7.593730200
ESP62300	VINAROZ	87%	15	40.467066810	0.477472130
ESP64100	VILLANUEVA Y GELTRU	59%	29	41.224151000	1.725568000
ESP52400	VILLAJOYOSA	66%	29	38.508488450	-0.216905680
ITA00131	VILLA SAN GIOVANNI	0%	1	38.216667000	15.633333000
PRTVP	VILA DO PORTO	100%	3	36.93333333	-25.133333330
PRTVV	VILA DA PRAIA DA VITÓRIA	67%	3	38.7339162	-27.0646976
ESP24500	VIGO	36%	117	42.242391160	-8.717736430
ITA00170	VIESTE	75%	4	41.883333000	16.166667000
ITA00117	VIBO VALENTIA	33%	9	38.666667000	16.100000000
ESP14830	VIAVELEZ	100%	1	43.565416370	-6.838485800
ITA00044	VIAREGGIO	75%	20	43.866667000	10.233333000
PRTV	VIANA DO CASTELO	27%	15	41.688836110	-8.833527778
DNK12003	VESTERØ	33%	3	57.292800000	10.923200000
LVAVP	VENTSPILS	88%	8	57.327841000	21.576650000
ITA00211	VENEZIA	50%	2	45.438611	12.326667
NLDIJM	VELSEN-IJMUIDEN	33%	3	52.460920000	4.612858000
ESP41500	VELEZ-MALAGA	70%	27	36.750482040	-4.067840710
ITA00175	VASTO	86%	7	42.116667000	14.7
BGRBGVAR	VARNA	26%	19	43.183333330	27.900000000
DEU0312	VAREL	0%	1	53.410000000	8.183333333
SWE280	VÅLLÖ	100%	1	57.110000000	16.596333000
MLTM1333	VALLETTA (PIXKERIJA)	100%	2	35.937496	14.375416
MLTM1301	VALLETTA (grand harbour)	33%	15	35.896131000	14.513407000
ESP61200	VALENCIA	17%	6	39.45217433	-0.308766680
SWE729	VÄJERN	100%	1	58.380000000	11.263333
FINV	VAASA	67%	6	63.095141000	21.616513000
FINU	UUSIMAA	50%	4	60.299118000	25.043593000
POL0234	USTKA	65%	26	54.586666670	16.853333330
NLDUQ	USQUERT	0%	6	53.404171	6.610838
NLDUK	URK	82%	60	52.666666670	5.600000000
NLDLO	ULRUM-LAUWERSOOG	67%	12	53.36135	6.326056
GBRUL	ULLAPOOL	42%	12	57.9	-5.166666667
SWE724	ULEBERGSHAMN	100%	1	58.453	11.297167000
DEU0609	UECKERMUENDE	0%	1	53.753333330	14.073333330
FINT	TURKU	61%	18	60.449249000	22.259239000
GBRTO	TRURO	0%	2	50.261666670	-5.043333333
ITA00221	TRIESTE	100%	1	45.648611000	13.780000000
SWE475	TRELLEBORG	0%	1	55.371300000	13.146450000
ITA00151	TREBISACCE	50%	2	39.866667000	16.533333000
SWE534	TRÄSLÖVSLÄGE	91%	11	57.050000000	12.283333000
ITA00274	TRAPANI	31%	26	38.016667	12.483333000
ITA00164	TRANI	50%	12	41.283333000	16.416667000
IRLT	TRALEE	70%	10	52.262861100	-9.718202902
ITA00180	TORTORETO	13%	15	42.800000000	13.916667000
ESP52100	TORREVIEJA	71%	7	37.975611280	-0.678941790
ESP63330	TORREDEMBARRA	0%	1	41.135288430	1.401351110
ITA00094	TORRE DEL GRECO	57%	7	40.783333000	14.366667000
ITA00533	TORRE CESAREA	50%	2	40.256944000	17.891667000
ITA00097	TORRE ANNUNZIATA	0%	5	40.750000000	14.45
DEU0105	TOENNING	40%	15	54.316666670	8.950000000
DNK23001	THYBORØN	87%	30	56.703800000	8.212700000
DNK22007	THORSMINDE	80%	5	56.367562850	8.120493812
NLDTH	THOLEN	67%	12	51.532358000	4.221804600
NLDTX	TEXEL	72%	25	53.071906000	4.821375000
NLDTS	TERSCHELLING	50%	6	53.391354000	5.315270000
ITA00285	TERRASINI	47%	17	38.150000000	13.083333
ITA00075	TERRACINA	53%	19	41.283333000	13.250000000
NLDTM	TERMUNTEN	0%	2	53.296157500	7.041733600
ITA00174	TERMOLI	80%	25	42.000000000	15.000000000
ITA00283	TERMINI IMERESE	0%	1	37.983333000	13.700000000
DNK33026	TEJN	100%	2	55.248367720	14.836540610
GBRTH	TEIGNMOUTH	100%	2	50.546000000	-3.499000000
ESP81280	TAZACORTE	0%	1	28.644664770	-17.944377140
PRTT	TAVIRA	100%	1	37.125419440	-7.647205556
ESP63300	TARRAGONA	70%	33	41.107569940	1.240653730
GBRTT	TARBERT	0%	7	55.850000000	-5.400000000
ITA00152	TARANTO	0%	2	40.476111000	17.229722
ESP14840	TAPIA DE CASARIEGO	50%	2	43.57439199	-6.943781130
ESP82103	TALIARTE	50%	2	27.989764000	-15.374341000
POL0118	SWINOUJSCIE	33%	3	53.800846000	14.368383000
HRV21469	SUĆURAJ	0%	1	43.1265922	17.187691
ESP13510	SUANCES	100%	1	43.432800690	-4.033838130
SWE712	STYRSÖ	60%	5	57.615854000	11.776160000
SWE400	STURKÖ, STURKÖ	100%	2	56.1127253	15.67853
SWE378	STURKÖ, EKENABBEN	100%	1	56.100000000	15.650000000
GRC064	STULIDA	0%	4	38.906830000	22.616660000
SWE711	STRÖMSTAD	100%	1	58.933333000	11.166667000
GRC148	STRATWNI	50%	2	40.5141742	23.8254879
DNK12001	STRANDBY (NORDJYLLAND)	79%	14	57.4933	10.497100000
GBRSY	STORNOWAY	13%	16	58.200000000	-6.383333333
SWE801	STOCKA	100%	1	61.896667	17.343333000
NLDST	STAVEREN	100%	2	52.8829456	5.3607068
ESP81100	STA CRUZ TENERIFE	50%	10	28.469810000	-16.254856000
DEU0114	ST. -PETER-ORDING	100%	1	54.300000000	8.650000000
GBRSS	ST IVES	100%	1	50.208611110	-5.487500000
DNK09037	SPODSBJERG	100%	1	54.932500000	10.829800000
HRV21000	SPLIT	44%	93	43.5081323	16.4401935
DEU0303	SPIEKA-NEUFELD	33%	3	53.790000000	8.548333333
GRC034	SPETSES	100%	1	37.266667000	23.166667000
ITA00541	SOVERATO	100%	1	38.683333000	16.550000000
ITA00099	SORRENTO	0%	4	40.616667000	14.366667000
DNK18033	SØNDERBORG	100%	2	54.910000000	9.789900000
ESP71260	SOLLER	75%	4	39.765826000	2.714238000
DNK09083	SØBY	100%	3	54.941100000	10.259400000
DNK17001	SNAPTUN	0%	2	55.8203	10.046800000
SWE699	SMÖGEN	100%	3	58.353333000	11.225000000
SWE329	SLITE	100%	1	57.7075	18.808333000
IRLSO	SLIGO	64%	39	54.277026910	-8.482319088
SWE411	SKILLINGE	100%	2	55.473333000	14.285000000
IRLS	SKIBBEREEN	86%	43	51.562083320	-9.283158183
DNK11002	SKAGEN	88%	16	57.7247	10.595800000
ITA00263	SIRACUSA	31%	13	37.066667000	15.300000000
ITA00233	SINISCOLA	20%	5	40.762500000	8.205278000
PRTSN	SINES	78%	18	37.95256944	-8.871313889
SWE410	SIMRISHAMN	67%	3	55.558333000	14.358333000
ITA00132	SIDERNO MARINA	0%	2	38.266667	16.300000000
HRV22000	ŠIBENIK	62%	21	43.7350196	15.8952045
PRTS	SETÚBAL	100%	1	38.51913611	-8.899522222
FRAST	SÉTE	69%	77	43.402150000	3.696624000
ITA00018	SESTRI LEVANTE	60%	5	44.266667	9.400000000
PRTSB	SESIMBRA	80%	20	38.438750000	-9.111652778
HRV53270	SENJ	0%	1	44.9893604	14.9036052
ITA00188	SENIGALLIA	33%	3	43.716667000	13.216667000
ITA00543	SCOGLITTI	38%	13	36.883333000	14.433333000
ITA00136	SCILLA	50%	2	38.250000000	15.716667000
ITA00271	SCIACCA	61%	96	37.516667	13.050000000
ITA00531	SCARIO	100%	1	40.050000000	15.483333000
ITA00210	SCARDOVARI	100%	2	44.899044000	12.453959000
GBRSH	SCARBOROUGH	100%	4	54.287222220	-0.414166667
ITA00005	SAVONA	60%	5	44.283333000	8.500000000
DEU0602	SASSNITZ	45%	11	54.511666670	13.643333330
ITA00116	SAPRI	0%	2	40.066667000	15.633333000
ESP12320	SANTURCE	75%	4	43.332616000	-3.029469590
ESP13300	SANTOÑA	73%	15	43.446381700	-3.461056110
ITA00247	SANTO STEFANO DI CAMASTRA	0%	1	38.016667	14.350000000
ESP71250	SANTANY	50%	4	39.332620450	3.171199280
ESP13400	SANTANDER	65%	17	43.454439970	-3.821589710
ITA00545	SANTA TERESA DI GALLURA	50%	2	41.233333000	9.183333000
ESP52200	SANTA POLA	53%	34	38.189629210	-0.556531080
ITA00259	SANTA MARIA LA SCALA	17%	12	37.617478000	15.172458000
ITA00110	SANTA MARIA DI CASTELLABATE	0%	3	40.283333000	14.95
ITA00015	SANTA MARGHERITA LIGURE	80%	10	44.333333000	9.200000000
ITA00226	SANT'ANTIOCO	27%	11	39.066389000	8.452222000
ITA00248	SANT'AGATA DI MILITELLO	0%	2	38.066667000	14.633333000
ESP32100	SANLUCAR DE BARRAMEDA	55%	40	36.790084210	-6.351706770
ITA00280	SAN VITO LO CAPO	0%	2	38.166667000	12.750000000
ESP11200	SAN SEBASTIAN	0%	5	43.325116520	-1.986544300
ITA00002	SAN REMO	86%	7	43.816667000	7.766667000
ESP51500	SAN PEDRO DEL PINATAR	75%	4	37.835040000	-0.791586000
ESP64400	SAN FELIU DE GUIXOLS	56%	9	41.78130732	3.038050420
ESP21240	SAN CIPRIAN	67%	3	43.72026272	-7.470208890
ITA00182	SAN BENEDETTO DEL TRONTO	47%	49	42.95	13.883333000
ESP72200	SAN ANTONIO ABAB	50%	2	38.979835460	1.303995300
ESP81119	SAN ANDRES	100%	1	28.504556600	-16.189290430
GRC033	SAMOS	38%	8	37.756000000	26.974000000
ITA00103	SALERNO	28%	18	40.683333000	14.783333000
GBRSE	SALCOMBE	100%	2	50.233333330	-3.783333333
FRASN	SAINT-NAZAIRE	96%	28	47.283333000	-2.200000000
FRASM	SAINT-MALO	87%	15	48.650000000	-2.016667000
FRASB	SAINT-BRIEUC	78%	9	48.516667000	-2.783333000
PRTSA	SAGRES	71%	7	37.006031000	-8.933987000
ESP22100	SADA	86%	7	43.363216930	-8.247029700
ESP13600	S. VINCENTE BARQUERA	83%	12	43.389836450	-4.394949140
ESP63100	S. CARLOS DE LA RAPITA	56%	45	40.620204000	0.592892000
ESP33100	ROTA	100%	1	36.616974620	-6.354999000
DEU0601	ROSTOCK	100%	3	54.093333330	12.12333333
ESP64600	ROSES	79%	28	42.262968000	3.174805000
SWE689	RÖRÖ	100%	4	57.773530000	11.624870000
ESP42210	ROQUETAS DE MAR	50%	2	36.756535640	-2.604893600
SWE687	RÖNNÄNG	100%	1	57.938333000	11.560167000
SWE326	RONEHAMN	50%	2	57.173333000	18.493333000
DNK06015	RØDVIG	67%	3	55.255900000	12.377600000
GRC010	RODOS	75%	4	36.447060000	28.23314
ITA00143	ROCCELLA IONICA	100%	1	38.316667000	16.400000000
ITA00257	RIPOSTO	15%	13	37.733333000	15.2
ITA00193	RIMINI	82%	38	44.063333000	12.580833000
HRV51000	RIJEKA	48%	48	45.3270631	14.442176
ITA00200	RICCIONE	0%	1	43.983333000	12.650000000
ESP21100	RIBADEO	50%	2	43.533329980	-7.037276600
SWE679	RESÖ	50%	2	58.800000000	11.166667000
ITA00130	REGGIO CALABRIA	50%	2	38.100000000	15.650000000
ESP24800	REDONDELA	100%	4	42.295746630	-8.614368940
PRTQ	QUARTEIRA	100%	2	37.067067000	-8.099914000
ESP31310	PUNTA UMBRIA	61%	28	37.183528410	-6.958586830
HRV52100	PULA	58%	40	44.8666232	13.8495788
ESP22720	PUERTO DEL SON	0%	1	42.72855086	-9.001841040
ESP82302	PUERTO DEL CARMEN	0%	1	28.916666670	-13.666666670
ESP14810	PUERTO DE VEGA	80%	5	43.56588902	-6.644353930
ESP33200	PUERTO DE SANTA MARIA	40%	15	36.590424940	-6.230024820
ESP64700	PUERTO DE LA SELVA	71%	7	42.336593000	3.203688000
ESP21440	PUENTEDEUME	0%	2	43.41137562	-8.172621690
ITA00086	PROCIDA	40%	10	40.766667000	14.033333000
GRC030	PREBEZA	50%	2	38.950000000	20.750000000
ITA00085	POZZUOLI	20%	5	40.816667000	14.116667000
ITA00258	POZZILLO	0%	4	37.661321000	15.193780000
ITA00542	POZZALLO	25%	4	36.726052000	14.845702000
PRTPV	PÓVOA DO VARZIM	7%	43	41.402088000	-8.776839000
GBRP	PORTSMOUTH	33%	3	50.797000000	-1.108000000
ESP22710	PORTOSIN	69%	16	42.762157630	-8.945663660
ITA00228	PORTOSCUSO	100%	1	39.204722000	8.378889000
ITA00265	PORTOPALO DI CAPO PASSERO	66%	41	37.566667000	12.900000000
ESP24100	PORTONOVO	50%	4	42.395605370	-8.821052700
ITA00064	PORTOFERRAIO	86%	7	42.816667000	10.316667000
GRC049	PORTO-LAGOS	17%	6	40.968000000	25.194000000
ITA00237	PORTO TORRES	25%	12	40.835	8.397222000
ITA00208	PORTO TOLLE	84%	25	44.933333000	12.366667000
ITA00050	PORTO SANTO STEFANO	67%	18	42.433333000	11.116667000
ITA00186	PORTO SAN GIORGIO	41%	17	43.183333	13.800000000
ITA00203	PORTO GARIBALDI	61%	18	44.677778000	12.244444
ITA00056	PORTO ERCOLE	67%	6	42.383333000	11.200000000
ITA00268	PORTO EMPEDOCLE	60%	20	37.283333000	13.533333000
ESP71230	PORTO COLOM	0%	1	39.42897043	3.268368820
ITA00068	PORTO AZZURRO	0%	1	42.766667000	10.400000000
PRTPM	PORTIMÃO	43%	14	37.133219440	-8.528025000
ITA00095	PORTICI	60%	5	40.816667000	14.333333
ITA00289	PORTICELLO	22%	37	38.100000000	13.533333000
FRAPV	PORT VENDRES	58%	19	42.516667	3.116667000
HRV52440	POREČ	0%	1	45.2271652	13.5947399
ITA00080	PONZA	56%	9	40.9	12.966667000
BGRBGPOM	POMORIE	0%	1	42.550000000	27.633333330
ESP71310	POLLENSA	100%	1	39.905157990	3.084178830
DEU0317	POGUM	0%	1	53.321666670	7.255000000
GBRPH	PLYMOUTH	100%	5	50.364000000	-4.134000000
HRV20340	PLOČE	0%	1	43.0563106	17.4310249
ESP81530	PLAYA DE SAN JUAN	100%	1	28.181263000	-16.817626000
ITA00049	PIOMBINO	100%	1	42.916667000	10.533333000
MLTM1251	PIETA	67%	3	35.881602000	14.449040000
ITA00101	PIANO DI SORRENTO	0%	1	40.633333000	14.383333000
GBRPD	PETERHEAD	80%	45	57.502000000	-1.778000000
ITA00172	PESCARA	69%	55	42.466000000	14.230000000
ITA00194	PESARO	0%	1	43.9	12.916667000
GBRPZ	PENZANCE	67%	24	50.113611110	-5.547777778
ESP62320	PENISCOLA	64%	22	40.358083440	0.404849920
PRTPE	PENICHE	50%	26	39.354341670	-9.373480556
DEU0108	PELLWORM	100%	3	54.521666670	8.688333333
GBRPL	PEEL	0%	5	54.222442000	-4.691417000
ITA00249	PATTI MARINA	0%	2	38.133333000	14.966667000
GRC008	PATRA	73%	22	38.254465000	21.737066000
GRC057	PATMOS	0%	2	37.311	26.529000000
ESP11100	PASAJES	63%	8	43.325239920	-1.924513560
ESTP01	PÄRNU	75%	4	58.347583000	24.577436000
ESP31320	PALOS DE LA FRONTERA	100%	1	37.228193000	-6.893426000
ITA00134	PALMI	0%	1	38.350000000	15.850000000
ESP71200	PALMA DE MALLORCA	44%	9	39.565662970	2.640028760
ITA00282	PALERMO	36%	11	38.116667000	13.366667000
ESP64500	PALAMOS	74%	31	41.846029590	3.126928860
FRAPL	PAIMPOL	85%	20	48.766667	-3.050000000
GBRPW	PADSTOW	50%	2	50.533333330	-4.933333333
ESP14730	OVINANA	100%	1	43.586080090	-6.223312310
FINO	OULU	64%	11	65.012057000	25.465186000
ITA00156	OTRANTO	50%	2	40.150000000	18.500000000
DNK12002	ØSTERBY	100%	7	54.951400000	11.4319
ITA00173	ORTONA	56%	16	42.350000000	14.400000000
DNK32017	ORØ HAVN	0%	1	55.756800000	11.802300000
ITA00227	ORISTANO	50%	6	39.903056000	8.591944000
ESP11210	ORIO	86%	7	43.27767262	-2.125842220
BELOOSTE	OOSTENDE	80%	25	51.200008000	2.870797000
NLDOL	OOSTDONGERADEEL	100%	4	52.132633	5.291266
NLDBR	OOSTBURG-BRESKEN	100%	5	51.352723000	3.556899000
ESP12400	ONDARROA	71%	28	43.32547042	-2.421034220
HRV21310	OMIŠ	0%	1	43.4433559	16.6929175
ITA00261	OGNINA	0%	5	36.980611000	15.255632000
DNK27019	ODDESUND NORD	33%	3	56.582400000	8.542100000
SWE732	ÖCKERÖ	0%	1	57.70675	11.657167000
GBROB	OBAN	14%	21	56.4	-5.466666667
GBRSN	NORTH SHIELDS	0%	1	55.004722220	-1.472777778
DEU0126	NORDSTRAND	100%	1	54.49833333	8.808333333
DEU0304	NORDDEICH	40%	10	53.625000000	7.158333333
SWE672	NORD-KOSTER	100%	2	58.893333	11.013333000
FRANO	NOIRMOUTIER	100%	8	47.001143000	-2.247107000
SWE370	NOGERSUND	50%	4	56.003333000	14.738333000
BELNIEUW	NIEUWPOORT	100%	6	51.133333330	2.750000000
NLDNB	NIEUW-BEIJERLAND	0%	1	51.811906700	4.335669300
DEU0204	NIENDORF	0%	1	53.99333333	10.813333330
DNK33019	NEXØ	92%	12	55.064100000	15.134900000
DEU0309	NEUHARLINGERSIEL	33%	9	53.700000000	7.703333333
BGRBGNES	NESSEBAR	0%	1	42.65	27.716666670
GRC054	NAXOS	50%	14	37.107190000	25.37199
GRC029	NAUPLIO	0%	1	37.568180000	22.808665000
ESTN02	NASVA	67%	6	58.213333330	22.396666670
ESTN01	NARVA-JÕESUU	67%	3	59.46	28.05833333
ESTN06	NARVA	100%	1	59.376723	28.1920715
ITA00082	NAPOLI	56%	9	40.833333	14.250000000
ESP22600	MUROS	78%	9	42.776823640	-9.051960170
ESP22420	MUGIA	58%	12	43.107794730	-9.214068500
MLTM1241	MSIDA (MSIDA CREEK)	100%	1	35.899799000	14.486614000
ESP42300	MOTRIL	50%	24	36.723760070	-3.519920360
ESP11320	MOTRICO	100%	2	43.309114070	-2.380307490
ESP82202	MORRO JABLE	100%	1	28.047640430	-14.361360330
FRAMX	MORLAIX	75%	24	48.583333	-3.833333000
GBRME	MONTROSE	100%	1	56.700000000	-2.466666667
ITA00037	MONTEROSSO AL MARE	100%	1	44.15	9.650000000
ITA00158	MONOPOLI	63%	24	40.95	17.300000000
ITA00162	MOLFETTA	78%	37	41.200000000	16.600000000
ITA00159	MOLA DI BARI	82%	17	41.066667000	17.083333
GBRM	MILFORD HAVEN	60%	5	51.716666670	-5.033333333
ITA00243	MILAZZO	33%	3	38.216667000	15.233333000
ESTM01	MIIDURANNA	100%	1	59.500000000	24.816666670
MLTG1031	MGARR	25%	4	36.023069000	14.298334000
ITA00241	MESSINA	0%	2	38.183333000	15.566667000
ITA00138	MELITO DI PORTO SALVO	0%	1	37.916667000	15.783333000
ESP51300	MAZARRON	42%	19	37.564402100	-1.255584140
ITA00273	MAZARA DEL VALLO	48%	130	37.65	12.583333
GBRMT	MARYPORT	0%	1	54.700000000	-3.500000000
ITA00181	MARTINSICURO	33%	12	42.883333000	13.916667000
FRAMT	MARTIGUES	71%	7	43.4	5.050000000
FRAMA	MARSEILLE	29%	14	43.300000000	5.400000000
MLTM2151	MARSAXLOKK (KAVALLERIZZA)	67%	3	35.837202000	14.541986000
MLTM2121	MARSAXLOKK (IX-XATT)	50%	10	35.864382000	14.562288000
MLTM2031	MARSASCALA	100%	1	35.862500000	14.567500000
ITA00275	MARSALA	71%	17	37.800000000	12.433333000
MLTM1361	MARSA	100%	1	35.883333000	14.494722000
ITA00067	MARINA DI CAMPO	0%	1	42.733333000	10.233333000
ITA00114	MARINA DI CAMEROTA	0%	3	40.000000000	15.366667000
ESP24200	MARIN	46%	24	42.396562300	-8.693428910
ITA00169	MARGHERITA DI SAVOIA	100%	1	41.366667000	16.150000000
FRAMN	MARENNES	100%	12	45.816667000	-1.116667000
ITA00066	MARCIANA MARINA	100%	1	42.800000000	10.2
ESP41200	MARBELLA	57%	7	36.50956053	-4.871376520
ITA00219	MARANO LAGUNARE	54%	13	45.766389000	13.169167000
ITA00167	MANFREDONIA	64%	42	41.633333000	15.916667000
ESP22320	MALPICA DE BERGANTINOS	67%	12	43.324182870	-8.804444890
ESP41400	MALAGA	75%	4	36.710695940	-4.420888800
HRV21300	MAKARSKA	0%	2	43.2937769	17.0215239
ESP73200	MAHON	100%	3	39.897290640	4.260134230
DEU0210	MAASHOLM	100%	1	54.683333330	9.993333333
DNK29016	LYNÆS	100%	1	55.942600000	11.864900000
ESP14800	LUARCA	100%	4	43.546605980	-6.532143530
ESP14500	LUANCO	100%	1	43.617547150	-5.787469640
GBRLT	LOWESTOFT	80%	5	52.483333330	1.750000000
ESP81500	LOS CRISTIANOS	33%	3	28.048769660	-16.719294470
ESP81551	LOS ABRIGOS	50%	4	28.027	-16.657000630
FRALO	LORIENT	89%	38	47.750000000	-3.366667000
ESP22120	LORBE	0%	2	43.391650210	-8.296953250
ESP64710	LLANSA	70%	10	42.374923020	3.165599700
ITA00048	LIVORNO	55%	11	43.550000000	10.316667000
ITA00242	LIPARI	0%	2	38.466667000	14.950000000
CYP10	LIMASSOL	43%	14	34.707130000	33.022617000
LVALA	LIEPAJA	74%	23	56.516666670	21.016666670
ITA00269	LICATA	61%	23	37.100000000	13.933333000
GRC050	LEUKADA	64%	11	38.850000000	20.697000000
ITA00537	LEUCA	0%	2	39.800000000	18.350000000
FRALS	LES SABLES D'OLOGNE	82%	17	46.500000000	-1.783333000
GBRLK	LERWICK	79%	34	60.16666667	-1.150000000
ITA00042	LERICI	100%	1	44.066667	9.916667000
ESP12100	LEQUEITIO	67%	3	43.367789720	-2.498627360
ESP31210	LEPE	70%	27	37.226492650	-7.172737470
DNK22011	LEMVIG	100%	1	56.550500000	8.307400000
PRTL	LEIXÕES	50%	24	41.181138890	-8.702463889
GBRLH	LEITH	44%	9	55.966666670	-3.166666667
ESTL01	LEHTMA	86%	7	59.068333330	22.698333330
POL0236	LEBA	70%	10	54.760117000	17.556312000
FRALH	LE HAVRE	50%	4	49.500000000	0.133333000
ITA00041	LE GRAZIE	0%	1	44.067056000	9.834222000
ESP14300	LASTRES	100%	2	43.516147080	-5.263586720
ESP82100	LAS PALMAS	27%	48	28.124823000	-15.430007000
ESP13200	LAREDO	83%	12	43.41701478	-3.414562160
FINL	LAPPI	0%	1	64.859695100	25.146396900
ITA00272	LAMPEDUSA	61%	18	35.500000000	12.600000000
PRTLG	LAGOS	33%	3	37.106600000	-8.672102778
ESP22310	LAGE	100%	4	43.224149510	-8.999023790
ITA00032	LA SPEZIA	50%	10	44.116667000	9.833333000
FRALR	LA ROCHELLE	72%	18	46.166667000	-1.150000000
ESP24700	LA GUARDIA	41%	56	41.8997343	-8.876755110
ESP64620	LA ESCALA	40%	5	42.121086400	3.151282950
ESP22200	LA CORUNA	56%	25	43.354886250	-8.380881710
SWE650	KUNGSHAMN	100%	3	58.361667000	11.250000000
SWE649	KROSSEKÄRR	50%	2	58.695167000	11.218667
NLDKG	KORTGENE	100%	2	51.5578335	3.8031359
ESTK09	KÕRGESSAARE	0%	1	58.993000000	22.464333330
SVNKP	KOPER	0%	4	45.550000000	13.733333000
POL0225	KOLOBRZEG	78%	18	54.186666670	15.55333333
NLDKL	KLUNDERT	0%	1	51.666667000	4.533333000
DNK06017	KLINTHOLM HAVN	100%	2	54.953400000	12.4704
LTUK	KLAIPEDA	64%	36	55.71666667	21.116666670
SWE407	KIVIK	100%	1	55.688333000	14.230000000
GBRK	KIRKWALL	30%	10	58.98333333	-2.950000000
GBRKY	KIRKCALDY	20%	5	56.100000000	-3.150000000
GBRLN	KINGS LYNN	0%	6	52.750000000	0.383333333
DEU0201	KIEL	100%	2	54.333333330	10.15666667
DNK08018	KERTEMINDE	80%	5	55.450700000	10.660100000
GRC006	KERKURA	55%	11	39.617000000	19.924000000
BGRBGKAV	KAVARNA	0%	1	43.434549000	28.338903000
GRC097	KARUSTOS	25%	4	38.009000000	24.419000000
SWE966	KARLSHAMN	0%	1	56.168333000	14.865000000
DEU0606	KARLSHAGEN	50%	2	54.108333330	13.813333330
SWE262	KÅREHAMN	100%	1	56.956667000	16.891667
SWE316	KAPPELSHAMN	100%	1	57.848333000	18.791667000
GRC022	KALUMNOS	37%	27	36.950000000	26.983333000
GRC021	KALAMATA	33%	6	37.023000000	22.105000000
GBRJ	JERSEY	40%	5	49.213776000	-2.135766000
ESP52610	JAVEA	90%	10	38.797971440	0.185458260
POL0338	JASTARNIA	71%	14	54.690000000	18.67166667
GRC044	ITEA	100%	1	38.433407000	22.424297000
ITA00286	ISOLA DELLE FEMMINE	0%	4	38.200000000	13.250000000
ESP23510	ISLA DE AROSA	100%	1	42.566838340	-8.866398800
ESP31200	ISLA CRISTINA	68%	56	37.205246860	-7.328172880
ITA00084	ISCHIA	100%	1	40.733333000	13.95
GBRINS	INVERNESS	56%	16	57.483333330	-4.216666667
ITA00001	IMPERIA	57%	7	43.883333000	8.050000000
FRAYE	ÎLE D'YEU	100%	10	46.705037000	-2.340670000
GRC019	IERISSOS	40%	30	40.401000000	23.879000000
GRC093	IERAPETRA	0%	1	35.005	25.745000000
ESP72100	IBIZA	40%	5	38.916743010	1.438380490
DNK20001	HVIDE SANDE	93%	29	56.002200000	8.128300000
DEU0102	HUSUM	67%	12	54.475000000	9.045000000
DNK29015	HUNDESTED	100%	3	55.958500000	11.8531
GBRH	HULL	75%	8	53.716666670	-0.333333333
ESP31300	HUELVA	24%	38	37.258728060	-6.959473910
GRC003	HRAKLEIO	0%	3	35.346860000	25.146450000
PRTH	HORTA	80%	15	38.516666670	-28.616666670
DEU0310	HOOKSIEL	50%	4	53.641666670	8.083333333
DEU0124	HOOGE	0%	2	54.576666670	8.533333333
NLDHON	HONTENISSE	50%	2	51.2979287	4.0525099
SWE632	HÖNÖ	83%	6	57.687669000	11.656797000
DNK28001	HIRTSHALS	73%	15	57.588500000	9.960000000
POL0339	HEL	75%	8	54.605000000	18.79666667
DEU0207	HEILIGENHAFEN	67%	9	54.37333333	10.983333330
SWE616	HAVSTENSSUND	50%	2	58.755000000	11.180000000
DNK19009	HAVNEBY	100%	5	55.087300000	8.554500000
SWE358	HASSLÖ	100%	1	56.101667000	15.473333000
GBRHL	HARTLEPOOL	0%	1	54.683333330	-1.216666667
NLDHA	HARLINGEN	57%	30	53.183333330	5.416666667
DEU0314	HARLESIEL	0%	2	53.706666670	7.808333333
DNK27015	HANSTHOLM	81%	27	57.116000000	8.606600000
DEU0500	HANSESTADT HAMBURG	100%	4	53.54859	9.94657
SWE357	HANÖ	100%	1	56.010000000	14.838333000
SWE257	HÄNDELÖP	100%	1	57.675000000	16.750000000
SWE612	HAMBURGSUND	100%	1	58.551667000	11.27
DNK13003	HALS	100%	2	56.994800000	10.308700000
ESTH01	HAAPSALU	100%	1	58.963333330	23.516666670
FRAGV	GUILVINEC	84%	111	47.783333330	-4.283333333
ESP81580	GUIA ISORA	100%	1	28.179708960	-16.815418600
ESP11310	GUETARIA	100%	18	43.308410920	-2.198734510
SWE603	GRUNDSUND	100%	1	58.216667000	11.418333000
GBRGY	GRIMSBY	36%	22	53.533333330	5.247915224e-14
DNK16026	GRENÅ	80%	5	56.416000000	10.926600000
DEU0308	GREETSIEL	78%	36	53.500000000	7.100000000
SWE602	GREBBESTAD	100%	3	58.683333000	11.256667
ITA00217	GRADO	80%	5	45.678611	13.386944000
SWE610	GÖTEBORG	67%	3	57.691317000	11.901383000
ITA00206	GORO	33%	9	44.852222	12.304167000
POL0356	GORKI ZACHODNIE	100%	4	54.36	18.76
ITA00234	GOLFO ARANCI	0%	5	41.000000000	9.616667000
NLDSL	GOEDEREEDE-STELLENDAM	67%	6	51.8047222	4.0241667
NLDOD	GOEDEREEDE-OUDDORP	71%	7	51.811951	3.933197
SWE509	GLOMMEN	57%	7	56.933333000	12.350000000
ITA00176	GIULIANOVA	69%	13	42.750000000	13.95
ITA00133	GIOIA TAURO	83%	6	38.416667000	15.900000000
DNK29011	GILLELEJE	100%	8	56.123400000	12.3087
ESP14400	GIJON	100%	3	43.54528816	-5.680488620
ITA00057	GIGLIO	0%	1	42.366667000	10.900000000
ITA00254	GIARDINI	0%	3	39.1104814	16.114537
ITA00014	GENOVA	50%	6	44.407062000	8.933989000
POL0352	GDYNIA	33%	3	54.5188898	18.5305409
POL0359	GDANSK	100%	4	54.3520252	18.6466384
SWE778	GÄVLE, ENGESBE	100%	1	60.128161	18.643501
ESP51100	GARRUCHA	64%	14	37.183612230	-1.818009840
ESP61100	GANDIA	71%	7	38.994631850	-0.158369720
IRLG	GALWAY	50%	20	53.269936000	-9.051876000
ITA00153	GALLIPOLI	0%	2	40.055556000	17.976389000
ITA00078	GAETA	56%	16	41.200000000	13.583333
ITA00199	GABICCE MARE	0%	5	43.966667000	12.766667
PRTFN	FUNCHAL	54%	13	32.642388890	-16.916358330
ESP11110	FUENTERRABIA	70%	27	43.388360310	-1.791050380
ESP41300	FUENGIROLA	86%	7	36.541022940	-4.616645820
DEU0107	FRIEDRICHSKOOG	55%	20	54.012409000	8.902016000
DNK12007	FREDERIKSHAVN	100%	3	57.439700000	10.5363
GBRFR	FRASERBURGH	70%	64	57.683333330	-2.000000000
ESP21110	FOZ	75%	4	43.566850610	-7.254887110
SWE598	FOTÖ	83%	6	57.666667000	11.656667000
ITA00079	FORMIA	63%	8	41.250000000	13.616667000
ESP72300	FORMENTERA	100%	3	38.733577470	1.420499100
DEU0213	FLENSBURG	0%	1	54.801666670	9.430000000
GBRFD	FLEETWOOD	71%	14	53.91666667	-3.000000000
SWE595	FISKETÅNGEN	100%	2	58.356167000	11.268333
SWE593	FISKEBÄCK	73%	15	57.644667000	11.850333000
ESP22520	FINISTERRE	50%	4	42.907648850	-9.259531010
PRTFF	FIGUEIRA DA FOZ	21%	14	40.142266670	-8.858400000
DEU0311	FEDDERWARDERSIEL	25%	4	53.600000000	8.358333333
FRAFC	FECAMP	91%	11	49.755601000	0.380774000
ITA00277	FAVIGNANA	0%	1	37.933333000	12.333333
SWE313	FÅRÖSUND	0%	1	57.866667000	19.066667
PRTF	FARO	50%	2	37.016958000	-7.928719000
ITA00195	FANO	53%	17	43.833333	13.016667
GBRFH	FALMOUTH	67%	6	50.152570785	-5.066269430
GBRE	EXETER	100%	2	50.700000000	-3.533333333
ESP41100	ESTEPONA	100%	9	36.417627350	-5.153790780
DNK19006	ESBJERG	80%	15	55.471500000	8.424000000
GRC089	ERMIONH	40%	5	37.403000000	23.321000000
NLDEH	ENKHUIZEN	0%	1	52.705301	5.2932629
DEU0302	EMDEN	80%	5	53.366666670	7.200000000
ESP23400	EL GROVE	67%	6	42.496821500	-8.859728200
SWE591	EDSVIK	100%	1	58.713667000	11.231667000
NLDVD	EDAM-VOLENDAM	50%	2	52.5045411	5.045998
DEU0208	ECKERNFOERDE	100%	1	54.475000000	9.838333333
POL0120	DZIWNOW	67%	6	54.020000000	14.723333330
SWE589	DYRÖN	100%	2	57.926667000	11.621667000
FRADK	DUNKERQUE	67%	3	51.050000000	2.366667000
GBRDS	DUMFRIES	75%	4	55.066666670	-3.600000000
HRV20000	DUBROVNIK	47%	17	42.6506606	18.0944238
IRLD	DUBLIN	67%	24	53.349117	-6.199894000
IRLDA	DROGHEDA	90%	29	53.705985970	-6.379845930
DEU0306	DORUM	75%	4	53.738333330	8.533333333
SWE587	DONSÖ	100%	1	57.599000000	11.794500000
DEU0315	DITZUM	80%	5	53.308333330	7.275000000
ESTD01	DIRHAMI	0%	1	59.210000000	23.501000000
FRADP	DIEPPE	88%	26	49.933333000	1.083333000
ESP52600	DENIA	73%	15	38.84549451	0.113096830
NLDHD	DEN HELDER	75%	12	52.966666670	4.766666667
GBRDH	DARTMOUTH	100%	6	50.350000000	-3.583333333
POL0232	DARLOWO	20%	10	54.433333000	16.416667000
DEU0301	CUXHAVEN	75%	20	53.866666670	8.700000000
ITA00184	CUPRA MARITTIMA	0%	4	43.016667000	13.850000000
ESP61110	CULLERA	77%	13	39.162912520	-0.253923420
ESP14710	CUDILLERO	100%	4	43.568352370	-6.150478230
ITA00145	CROTONE	62%	13	39.083333	17.133333000
ESP22300	CORME	83%	6	43.264990330	-8.963777890
IRLC	CORK	50%	14	51.878309530	-8.389141807
ITA00150	CORIGLIANO CALABRO	13%	8	39.600000000	16.516667000
ESP22500	CORCUBION	100%	3	42.945691050	-9.189448990
ROMCT	CONSTANTA	0%	1	44.173333000	28.638333000
FRACC	CONCARNEAU	62%	39	47.866667000	-3.916667000
ESP13610	COMILLAS	100%	1	43.394947090	-4.288154380
ESP13210	COLINDRES	80%	15	43.396944770	-3.460057270
GBRCE	COLERAINE	0%	1	55.133333330	-6.666666667
GBRCK	COLCHESTER	0%	1	51.883333330	0.900000000
ITA00071	CIVITAVECCHIA	83%	18	42.100000000	11.800000000
ITA00189	CIVITANOVA MARCHE	71%	51	43.316667000	13.666667000
ESP73100	CIUDADELA	75%	4	40.00147537	3.832389420
ITA00147	CIRO' MARINA	100%	1	39.366667000	17.133333000
ESP21230	CILLERO	57%	46	43.681652410	-7.594421710
ESP12370	CIERVANA	100%	2	43.354795440	-3.079886740
ESP32110	CHIPIONA	0%	1	36.746943020	-6.430426810
ITA00207	CHIOGGIA	72%	81	45.225556	12.288889
FRACH	CHERBOURG	74%	42	49.65	-1.650000000
ESP43100	CEUTA	10%	10	35.890817750	-5.310653440
ITA00123	CETRARO	20%	5	39.516667000	15.933333000
ITA00107	CETARA	33%	3	40.65	14.7
ITA00197	CESENATICO	79%	14	44.198333	12.411667000
ESP21320	CEDEIRA	67%	15	43.658795430	-8.068741970
ESP22210	CAYON	0%	1	43.320913930	-8.602613320
ITA00196	CATTOLICA	80%	5	37.433333000	13.400000000
ITA00146	CATANZARO MARINA	100%	1	38.819702000	16.610455000
ITA00256	CATANIA	46%	28	37.500000000	15.100000000
ESP13100	CASTRO URDIALES	100%	1	43.38452326	-3.216167170
GBRCT	CASTLETOWN	33%	3	58.600000000	-3.383333333
GBRCY	CASTLEBAY	11%	9	57.000000000	-7.400000000
ITA00060	CASTIGLIONE DELLA PESCAIA	14%	7	42.766667000	10.883333000
ESP62200	CASTELLON	64%	33	39.986068000	-0.036024000
ITA00096	CASTELLAMMARE DI STABIA	100%	1	40.700000000	14.483333000
ITA00281	CASTELLAMMARE DEL GOLFO	0%	1	38.016667	12.883333
ESP63110	CASAS DE ALCANAR	100%	3	40.55297899	0.531654150
ESP51400	CARTAGENA	75%	12	37.600334850	-0.974906790
ESP23110	CARREIRA-AGUIÑO	75%	4	42.520987	-9.017738720
ITA00225	CARLOFORTE	0%	1	39.145000000	8.305833000
ESP21310	CARIÑO	90%	10	43.73897299	-7.864174630
ITA00148	CARIATI	0%	2	39.500000000	16.95
ESP51110	CARBONERAS	67%	36	36.992733010	-1.897428370
ITA00214	CAORLE	54%	13	45.599722000	12.883889000
ESP24400	CANGAS	38%	8	42.260002470	-8.783790490
ESP52310	CAMPELLO	0%	1	38.431782390	-0.382210780
GBRCN	CAMPBELTOWN	17%	12	55.41666667	-5.600000000
PRTC	CAMINHA	50%	2	41.811961000	-8.846744000
ESP22410	CAMELLE	100%	1	43.186435600	-9.088717140
ESP63320	CAMBRILS	55%	22	41.064638300	1.060184370
ESP23500	CAMBADOS	58%	12	42.520598170	-8.824882770
ESP22400	CAMARIÑAS	77%	13	43.129352510	-9.181372090
ESP52510	CALPE	80%	15	38.640075010	0.070011520
ESP82301	CALETA DEL SEBO	0%	1	29.231204000	-13.503921000
ESP63310	CALAFELL	0%	2	41.188834820	1.608561070
ESP71210	CALA-RATJADA	50%	4	39.711969090	3.466333080
ITA00232	CALA GONONE	100%	2	40.300000000	9.633333000
ITA00224	CAGLIARI	22%	27	39.216667000	9.116667000
ESP33300	CADIZ	8%	13	36.521162480	-6.272544350
SWE244	BYXELKROK	100%	1	57.328333000	17.008333000
ESP14110	BUSTIO	100%	2	43.386239220	-4.513152600
ESP62100	BURRIANA	73%	11	39.85503421	-0.065407430
DEU0206	BURGSTAAKEN	63%	8	53.896146000	9.156246000
BGRBGBOJ	BURGAS	25%	20	42.48333333	27.450000000
ESP21220	BURELA	72%	60	43.659952600	-7.351432660
ESP24300	BUEU	100%	1	42.329155500	-8.785643820
DEU0101	BUESUM	71%	24	54.133333330	8.850000000
GBRBCK	BUCKIE	60%	15	57.666666670	-2.950000000
SWE501	BUA	100%	3	57.240000000	12.115000000
NLDBRU	BRUINISSE	65%	31	51.663261400	4.095345100
GBRBRD	BROADFORD	0%	1	57.233333330	-5.883333333
GBRBM	BRIXHAM	76%	25	50.383333330	-3.500000000
ITA00155	BRINDISI	0%	1	40.633333000	17.933333000
FRABR	BREST	100%	2	48.400000000	-4.483333000
DEU0402	BREMERHAVEN	50%	2	53.536666670	8.573333333
SWE403	BRANTEVIK	100%	1	55.513333000	14.353333000
DEU0316	BRAKE	83%	6	53.333333330	8.483333333
FRABL	BOULOGNE	72%	54	50.725231000	1.613334000
SWE306	BOTVALDEVIK	100%	1	57.585000000	18.808333000
ITA00240	BOSA	0%	1	40.300000000	8.500000000
DNK16004	BØNNERUP	50%	6	56.533700000	10.712400000
SWE768	BÖNAN	0%	1	60.738850000	17.317933
SWE574	BOHUS-BJÖRKÖ	100%	1	57.733333000	11.675000000
GBRBH	BLYTH	33%	3	55.120555560	-1.514166667
BELBLANK	BLANKENBERGE	100%	4	51.316666670	3.133333333
ESP64410	BLANES	52%	21	41.675450870	2.801950830
ITA00166	BISCEGLIE	71%	24	41.233333000	16.500000000
ESP12200	BERMEO	45%	55	43.419389650	-2.719553380
NLDBZ	BERGEN OP ZOOM	50%	2	51.494576000	4.287162000
DEU0321	BENSERSIEL	100%	1	53.675000000	7.575000000
ESP62310	BENICARLO	77%	22	40.41422357	0.432649900
ITA00201	BELLARIA	0%	3	44.151667000	12.469167000
GBRB	BELFAST	60%	43	54.583333330	-5.933333333
GBRBS	BEAUMARIS	0%	1	53.300000000	-4.116666667
FRABA	BAYONNE	77%	53	43.483333000	-1.483333000
FRABI	BASTIA	50%	2	42.700000000	9.450000000
ITA00163	BARLETTA	80%	5	41.316667000	16.283333000
ITA00157	BARI	20%	5	41.133333000	16.850000000
ESP64200	BARCELONA	47%	34	41.37551145	2.186879790
ESP33500	BARBATE DE FRANCO	11%	27	36.195019000	-5.917920000
GBRBF	BANFF	71%	55	57.666666670	-2.533333333
GBRBA	BALLANTRAE	30%	20	55.083333330	-4.983333333
BGRBGBAL	BALCHIK	0%	3	43.4	28.166666670
ITA00135	BAGNARA	44%	9	38.288430000	15.808276000
DNK09040	BAGENKOP	67%	6	54.749700000	10.673400000
GBRAR	AYR	50%	4	55.466666670	-4.633333333
ESP31100	AYAMONTE	70%	20	37.217200380	-7.408587930
ESP14600	AVILES	68%	25	43.574331460	-5.921412460
PRTA	AVEIRO	64%	45	40.635658330	-8.733077778
ITA00262	AUGUSTA	50%	2	37.216667000	15.216667000
FRAAD	AUDIERNE	100%	1	48.016667000	-4.533333000
ESP82300	ARRECIFE DE LANZAROTE	100%	7	28.966252790	-13.539510060
DNK18002	ÅRØ	100%	1	55.259800000	9.737600000
DEU0223	ARNIS	33%	3	54.633333330	9.933333333
NLDARM	ARNEMUIDEN	90%	10	51.501211	3.673718
DNK17020	ÅRHUS	0%	1	56.153000000	10.2045
ESP82400	ARGUINEGUIN	17%	6	27.756045660	-15.684364580
GRC023	ARGOSTOLI	50%	2	38.172000000	20.476000000
ESP21410	ARES	33%	3	43.42237221	-8.238554670
ESP64300	ARENYS DE MAR	24%	21	41.57969927	2.563676610
FRAAC	ARCACHON	88%	17	44.658890000	-1.163550000
GBRAH	ARBROATH	0%	3	56.556	-2.583000000
ITA00229	ARBATAX	40%	5	39.934444000	9.705556000
ITA00073	ANZIO	54%	28	41.45	12.616667000
PRTAH	ANGRA DO HEROÍSMO	0%	1	38.652225	-27.21666667
ESP71400	ANDRAITX	50%	8	39.5467222	2.390813830
PRTAN	ÂNCORA	50%	4	41.811961000	-8.846744000
ITA00187	ANCONA	75%	63	43.633333000	13.500000000
ESP63220	AMPOLLA	67%	3	40.81021494	0.711837130
ESP63210	AMETLLA DE MAR	64%	33	40.88327487	0.802648060
ESP52500	ALTEA	80%	15	38.590244600	-0.051994060
ESP42200	ALMERIA	71%	31	36.837043820	-2.481619090
ITA00238	ALGHERO	20%	5	40.558889000	8.318056000
ESP34200	ALGECIRAS	8%	12	36.135317870	-5.443134080
GRC015	ALEXANDROUPOLH	57%	21	40.833333000	25.883333000
ESP71300	ALCUDIA	75%	4	39.840524210	3.138412070
FRAAJ	AJACCIO	50%	2	41.916667000	8.733333000
GRC014	AIGINA	67%	3	37.746430000	23.42609
FINA	AHVENANMAA	50%	2	60.177002000	19.915002000
ESP51200	AGUILAS	54%	13	37.405213460	-1.577269940
ITA00109	AGROPOLI	0%	1	40.350000000	14.983333000
DNK04003	AGERSØ	100%	1	55.212000000	11.191500000
GRC013	AG NIKOLAOS	67%	3	35.196714000	25.730152000
ESP42100	ADRA	45%	11	36.747918580	-3.021518420
ITA00260	ACI CASTELLO	0%	6	37.550000000	15.133333000
DEU0313	ACCUMERSIEL	100%	9	53.681666670	8.488333333
ITA00111	ACCIAROLI	17%	6	40.183333000	15.016667
GBRA	ABERDEEN	0%	4	57.133333330	-2.066666667
		50%	1068
