# Supplementary material for: Where did the vessels go? An analysis of the EU fishing fleet gravitation between home ports, fishing grounds, landing ports and markets
Source: PLoS One. 2020 May 21;15(5):e0230494. doi: 10.1371/journal.pone.0230494 (PMC7241779; doi:10.1371/journal.pone.0230494)
Supplement: S1 Data — (ZIP) [file pone.0230494.s001.zip › Coverage_by_month_data.csv]

Month	Vessels with more than 1000 pings
december	2918
november	3301
october	3262
september	2808
august	3337
july	3532
june	3635
may	3553
april	3605
march	3497
february	2947
january	2943
