# Supplementary material for: Where did the vessels go? An analysis of the EU fishing fleet gravitation between home ports, fishing grounds, landing ports and markets
Source: PLoS One. 2020 May 21;15(5):e0230494. doi: 10.1371/journal.pone.0230494 (PMC7241779; doi:10.1371/journal.pone.0230494)
Supplement: S1 Data — (ZIP) [file pone.0230494.s001.zip › Coverage_by_Country_data.csv]

Country	Measure Names	Coverage
SVN	Coverage	14%
BGR	Coverage	22%
CYP	Coverage	43%
GRC	Coverage	46%
PRT	Coverage	46%
MLT	Coverage	47%
ROM	Coverage	50%
HRV	Coverage	52%
ITA	Coverage	54%
GBR	Coverage	55%
FIN	Coverage	59%
ESP	Coverage	59%
DEU	Coverage	62%
LTU	Coverage	64%
IRL	Coverage	67%
EST	Coverage	68%
LVA	Coverage	68%
NLD	Coverage	68%
POL	Coverage	71%
FRA	Coverage	74%
SWE	Coverage	80%
DNK	Coverage	82%
BEL	Coverage	85%
