# Supplementary material for: Where did the vessels go? An analysis of the EU fishing fleet gravitation between home ports, fishing grounds, landing ports and markets
Source: PLoS One. 2020 May 21;15(5):e0230494. doi: 10.1371/journal.pone.0230494 (PMC7241779; doi:10.1371/journal.pone.0230494)
Supplement: S1 Data — (ZIP) [file pone.0230494.s001.zip › AIS_messages_by_Country_data.csv]

Country	Month	Pings
SVN	december	939
SVN	november	1358
SVN	october	526
SVN	may	4
SVN	february	485
SVN	january	1173
ROM	december	934
ROM	november	948
ROM	october	1277
ROM	july	1629
ROM	june	3071
ROM	may	3104
ROM	april	2329
ROM	march	1920
BGR	december	9482
BGR	november	18667
BGR	october	18279
BGR	september	4052
BGR	august	7118
BGR	july	8958
BGR	june	13041
BGR	may	15141
BGR	april	10491
BGR	march	7093
BGR	february	2837
BGR	january	7918
CYP	december	12168
CYP	november	9512
CYP	october	4551
CYP	september	5255
CYP	august	10648
CYP	july	15558
CYP	june	13831
CYP	may	13539
CYP	april	11208
CYP	march	8156
CYP	february	13698
CYP	january	12422
MLT	december	22256
MLT	november	29161
MLT	october	26606
MLT	september	41718
MLT	august	46453
MLT	july	75269
MLT	june	51151
MLT	may	27533
MLT	april	27004
MLT	march	12864
MLT	february	25055
MLT	january	25294
LTU	december	26309
LTU	november	57331
LTU	october	56102
LTU	september	18145
LTU	august	29076
LTU	july	29894
LTU	june	55143
LTU	may	57913
LTU	april	52368
LTU	march	45849
LTU	february	39496
LTU	january	12690
LVA	december	77801
LVA	november	107105
LVA	october	102747
LVA	september	92924
LVA	august	120196
LVA	july	93936
LVA	june	129946
LVA	may	159092
LVA	april	168352
LVA	march	156296
LVA	february	144421
LVA	january	108860
EST	december	145562
EST	november	157492
EST	october	148692
EST	september	107630
EST	august	100259
EST	july	90626
EST	june	91064
EST	may	131010
EST	april	160560
EST	march	150330
EST	february	152993
EST	january	150930
FIN	december	135597
FIN	november	142981
FIN	october	129416
FIN	september	133531
FIN	august	126740
FIN	july	134174
FIN	june	154751
FIN	may	182118
FIN	april	149253
FIN	march	146255
FIN	february	138898
FIN	january	142117
BEL	december	211075
BEL	november	206335
BEL	october	218174
BEL	september	99595
BEL	august	180499
BEL	july	128500
BEL	june	156191
BEL	may	185042
BEL	april	225126
BEL	march	198531
BEL	february	215515
BEL	january	236358
IRL	december	268338
IRL	november	299247
IRL	october	306324
IRL	september	201072
IRL	august	251945
IRL	july	251412
IRL	june	270120
IRL	may	262994
IRL	april	278878
IRL	march	262258
IRL	february	285711
IRL	january	260117
DEU	december	335139
DEU	november	308224
DEU	october	312494
DEU	september	171473
DEU	august	297406
DEU	july	257781
DEU	june	249403
DEU	may	220817
DEU	april	292539
DEU	march	274969
DEU	february	325993
DEU	january	353507
GRC	december	297297
GRC	november	434986
GRC	october	478198
GRC	september	322556
GRC	august	261117
GRC	july	230652
GRC	june	232265
GRC	may	390543
GRC	april	354200
GRC	march	305372
GRC	february	251717
GRC	january	269479
HRV	december	212830
HRV	november	295885
HRV	october	256219
HRV	september	381491
HRV	august	448758
HRV	july	519794
HRV	june	491405
HRV	may	232920
HRV	april	441765
HRV	march	321820
HRV	february	313997
HRV	january	180119
PRT	december	272901
PRT	november	237408
PRT	october	308817
PRT	september	407829
PRT	august	529084
PRT	july	535883
PRT	june	494548
PRT	may	433534
PRT	april	446280
PRT	march	449825
PRT	february	358895
PRT	january	236685
POL	december	444892
POL	november	443359
POL	october	447483
POL	september	189021
POL	august	393140
POL	july	385974
POL	june	436769
POL	may	491056
POL	april	475448
POL	march	461614
POL	february	447994
POL	january	449786
SWE	december	528315
SWE	november	549707
SWE	october	581750
SWE	september	565620
SWE	august	562794
SWE	july	533291
SWE	june	534479
SWE	may	532281
SWE	april	507534
SWE	march	476391
SWE	february	541325
SWE	january	541549
GBR	december	655615
GBR	november	688448
GBR	october	664847
GBR	september	556886
GBR	august	672378
GBR	july	628970
GBR	june	651573
GBR	may	625423
GBR	april	680741
GBR	march	651853
GBR	february	631862
GBR	january	635888
NLD	december	1035838
NLD	november	799617
NLD	october	924777
NLD	september	414459
NLD	august	783601
NLD	july	559461
NLD	june	553326
NLD	may	580056
NLD	april	629156
NLD	march	585993
NLD	february	884454
NLD	january	1126729
DNK	december	1111677
DNK	november	1139918
DNK	october	1150038
DNK	september	484594
DNK	august	675479
DNK	july	598902
DNK	june	546441
DNK	may	467360
DNK	april	552434
DNK	march	706028
DNK	february	1078909
DNK	january	1171992
FRA	december	747939
FRA	november	886352
FRA	october	988633
FRA	september	685671
FRA	august	987179
FRA	july	922447
FRA	june	1038549
FRA	may	956538
FRA	april	936191
FRA	march	940035
FRA	february	705195
FRA	january	733275
ITA	december	934893
ITA	november	1001181
ITA	october	916552
ITA	september	713521
ITA	august	1045097
ITA	july	1950367
ITA	june	1805680
ITA	may	1596527
ITA	april	1476864
ITA	march	1392193
ITA	february	920477
ITA	january	930888
ESP	december	1968953
ESP	november	2192970
ESP	october	2629938
ESP	september	2559494
ESP	august	2539300
ESP	july	2538181
ESP	june	2553764
ESP	may	2654534
ESP	april	2511465
ESP	march	2392897
ESP	february	1876958
ESP	january	2096677
